# Supplementary material for: Dynamic evolution of urban infrastructure resilience and its spatial spillover effects: An empirical study from China
Source: PLoS One. 2023 Mar 16;18(3):e0282194. doi: 10.1371/journal.pone.0282194 (PMC10019656; doi:10.1371/journal.pone.0282194)
Supplement: S1 Table — This includes raw data on 25 urban infrastructure resilience evaluation indicators for 283 prefecture-level and above cities in China in 2010, 2015 and 2019. (XLSX) [file pone.0282194.s001.xlsx]

## Sheet: 2010
283地级市	全市年末户籍人口(万人)	市辖区年末户籍人口(万人)	燃气普及率	供气总量	全社会用电量	供水管道密度	排水管道密度	人均日生活用水量	供水普及率	人均道路面积	道路网密度	公共汽(电)车量数	每万人公共汽车	公交车客运总量	互联网用户数(万户)	每万人互联网	移动电话用户数(万户)	每万人移动电话	电信业务量	人均电信业务量	邮政业务量	人均邮政业务量	城市污水集中处理率	生活垃圾无害化处理率	市容环卫车辆数	万人环卫车辆	人均公园绿地面积	建成区绿化覆盖率	中学数	小学数	公共图书馆藏书量(千册)	百人图书馆藏书	卫生机构床位数	千人床位数	卫生机构数	千人卫生机构	283地级市
北京市	1257.8	1187.11	100	719740	7909810	18.36	8.57673	174.92	100	5.57	4.92903	21548	18.1516	505144	545.564	4337.45	2117.7	16836.5	10668311	8481.72	420790	334.544	80.98	96.95	7461	5.93179	11.28	46.82	634	1104	46130	366.751	85935	6.83217	550	0.0437271	北京市
天津市	984.85	807.02	100	169452	6753678	15.65	22.05	132.04	100	14.89	7.91965	7162	8.87463	108810	174.04	1767.17	1089.56	11063.2	4071300	4133.93	281300	285.627	77.81	100	1951	1.98101	8.56	32.06	546	956	12583	127.766	44080	4.47581	438	0.0444738	天津市
石家庄市（河北）	989.16	243.87	100	13373.2	1316611	7.03	10.22	116.12	100	16.91	7.27058	4460	18.2884	51266	131.252	1326.91	693.8	7014.03	639697	646.707	61492	62.1659	95.38	100	341	0.344737	14.39	43.03	437	1750	4788	48.4047	36544	3.69445	396	0.040034	石家庄市（河北）
唐山市	735	307.53	100	19752.4	4659232	8.22	9.48	173.81	100	15.12	6.7406	2034	6.61399	27823	89.3218	1215.26	501.3	6820.41	511665	696.143	34255	46.6054	94.1	91.33	481	0.654422	15.13	46	366	1242	1819	24.7483	30275	4.11905	334	0.0454422	唐山市
秦皇岛市	288.3	86.38	100	13000	467975	10.96	14.67	138.45	100	19.44	7.80063	1036	11.9935	14143	39.4115	1367.03	241.1	8362.82	214026	742.373	15251	52.8998	92.1	100	140	0.485605	19.9	49.97	183	471	919	31.8765	10919	3.78737	148	0.0513354	秦皇岛市
邯郸市	963.5	148.15	100	11814	545290	9.47	13.03	118.51	100	19.58	10.2913	2708	18.2788	18288	59.6075	618.656	456.2	4734.82	333593	346.23	26962	27.9834	91.74	100	99	0.10275	19.61	47.2	410	2093	1402	14.5511	28297	2.9369	361	0.0374676	邯郸市
邢台市	732.03	71.51	99.06	7439	525945	8.1	10.64	131.97	100	20	7.29	2259	31.59	13359	48.2351	658.922	346.5	4733.41	247795	338.504	14341	19.5907	84.51	90.3	163	0.222668	15.74	40.6	322	1446	906	12.3765	20609	2.81532	299	0.0408453	邢台市
保定市	1161.01	106.1	99.52	8160	542218	6.1	8.03	107.84	100	15.23	5.0903	2007	18.9161	11342	95.6036	823.452	635.4	5472.82	529543	456.105	43945	37.8507	89.88	100	146	0.125753	13.25	44.58	472	2179	1677	14.4443	29937	2.57853	444	0.0382426	保定市
张家口市	465.97	89.9	86.4	39.05	690420	13.07	7.88	84.17	100	14.46	5.6381	1240	13.7931	11187	37.0731	795.611	242	5193.47	211616	454.141	16295	34.9701	87.5	80.13	142	0.304741	11.03	38.52	184	553	1173	25.1733	14025	3.00985	281	0.0603043	张家口市
承德市	372.96	58.33	99.36	18.52	512789	4.95	3.35	137.63	100	13	5.01053	643	11.0235	12040	25.4913	683.486	185.3	4968.36	176204	472.447	14096	37.7949	69.41	99.02	134	0.359288	27.2	41.85	153	646	758	20.3239	12833	3.44085	249	0.0667632	承德市
沧州市	730.89	53.91	100	4800	519383	10.67	8.69	63.45	100	15.21	6.59854	1190	22.0738	14700	50.7014	693.694	450.3	6160.98	339504	464.508	24680	33.7671	85.08	79.3	108	0.147765	10.03	41.76	349	1398	786	10.754	21031	2.87745	289	0.0395408	沧州市
廊坊市	419.02	80.38	100	8125	361999	9.82	6.76	136.19	100	16.53	7.56434	491	6.10848	3796	52.5049	1253.04	349.4	8338.5	337155	804.627	29844	71.2233	86.1	95.79	230	0.5489	13.01	46.8	192	829	1410	33.6499	13930	3.32442	175	0.0417641	廊坊市
衡水市	440.2	49.06	99.47	1110	323142	6.08	8.29	112.26	100	17.18	7.88338	986	20.0978	2745	37.7892	858.455	252.1	5726.94	155604	353.485	11928	27.0968	86.51	100	65	0.14766	11.34	41.3	196	956	472	10.7224	11604	2.63607	210	0.0477056	衡水市
太原市（山西）	365.5	285.01	98.64	32323	2019443	5.27	6.01	93.47	100	8.09	7.26531	2213	7.76464	44128	95.9139	2624.18	486.02	13297.4	491447	1344.59	43229	118.274	83.86	100	1844	5.04514	8.57	35.75	230	607	3980	108.892	25748	7.0446	258	0.0705882	太原市（山西）
大同市	317.51	155.91	86.79	9211.8	619656	10.91	4.52	91.58	100	13.79	7.05	811	5.20172	12434	24.6178	775.339	231.3	7284.81	185154	583.144	16760	52.7857	53.92	83.08	497	1.56531	6.84	37.46	259	1050	631	19.8734	13120	4.13215	256	0.0806274	大同市
阳泉市	130.78	69.12	91.66	58750.1	505641	17.62	6.4	133.2	100	9.88	8.32687	612	8.85417	15060	19.6226	1500.43	102.76	7857.47	252700	1932.25	14526	111.072	83	100	195	1.49105	8.96	39.74	87	372	599	45.8021	6453	4.93424	522	0.399144	阳泉市
长治市	331.54	72.71	83	1855.89	400864	10.78	4.28	154.92	95	6.68	6.09781	434	5.96892	8991	29.95	903.36	195.07	5883.75	155843	470.058	12202	36.804	81.72	100	154	0.464499	12.2	48.01	238	1471	1198	36.1344	12741	3.84298	243	0.0732943	长治市
晋城市	216.23	34.86	99.79	14734.5	163873	10.28	9.24	154.78	100	11.49	4.66102	307	8.80666	4800	17.9866	831.827	167.38	7740.83	378751	1751.61	15021	69.4677	95.29	93.97	146	0.675207	13.82	44.77	160	828	276	12.7642	7683	3.55316	181	0.0837072	晋城市
朔州市	159.07	65.17	89.01	4079.81	338164	7.94	12.49	100.88	98.11	15.8	4.60929	187	2.86942	2224	7.7544	487.483	86.52	5439.11	120031	754.58	13664	85.8993	96.38	75.47	76	0.477777	9.27	42.84	107	472	307	19.2997	5789	3.63928	130	0.081725	朔州市
晋中市	320.96	59.52	96.99	1084	200141	10.48	12.11	110.83	96.5	15.18	6.01431	394	6.61962	3964	30.5793	952.745	190.9	5947.78	187842	585.25	17139	53.3992	96.01	31.01	67	0.208749	10.63	40.09	242	883	10570	329.325	11437	3.56337	257	0.0800723	晋中市
运城市	503.68	65.91	97.67	360.5	362119	6.67	9.7	141.68	93.02	7.72	5.93667	319	4.83993	421	39.8	790.184	302.9	6013.74	646000	1282.56	17551	34.8455	81.04	90	54	0.107211	9.19	41.5	401	1339	1164	23.1099	22366	4.44052	461	0.0915264	运城市
忻州市	307.55	52.89	95	2785	79388	10.27	4.39	71.8	90	8.8	4.44186	111	2.0987	1312	30.1021	978.771	183.5	5966.51	145023	471.543	15128	49.1887	93.91	88.76	60	0.19509	2.15	17.28	352	2173	789	25.6544	10891	3.54121	745	0.242237	忻州市
临汾市	437.32	83.58	89.66	2847.2	220486	10.19	0.94	98.72	92.12	11.59	5.7754	313	3.74492	3500	55.2339	1263.01	290.13	6634.27	612162	1399.8	42962	98.2393	86.32	52	101	0.230952	13.63	42.33	324	1580	1218	27.8515	15037	3.43844	313	0.0715723	临汾市
吕梁市	383.49	27.78	86.71	1487	47953	9.5	11.11	99.83	94.48	10.48	6.66667	267	9.61123	1856	26.6148	694.015	228.4	5955.83	523502	1365.1	22885	59.6756	75.47	100	53	0.138204	13.59	36.33	355	1861	680	17.7319	12081	3.15028	645	0.168192	吕梁市
呼和浩特（内蒙）	229.56	120.56	92.4	30623	1269961	4.28	5.79	87.55	95.5	10.23	4.33093	1902	15.7764	44966	28.3	1232.79	276	12023	787921	3432.31	23126	100.741	77.1	97.88	251	1.0934	15.39	35.69	125	361	2770	120.666	11418	4.97386	143	0.0622931	呼和浩特（内蒙）
包头市	219.8	142.5	94.66	30831	1909655	8.44	9.54	78.48	90.86	12.83	7.10829	1342	9.41754	24436	22.4176	1019.91	266.23	12112.4	734389	3341.17	14751	67.111	82.42	92.4	238	1.0828	12	39.98	96	185	3036	138.126	11440	5.20473	120	0.0545951	包头市
乌海市	53	53	68.45	1440	1180348	29.56	4.13	56.87	99.84	13.55	7.62873	403	7.60377	4015	6.7	1264.15	93	17547.2	59200	1116.98	6100	115.094	89.78	82.68	70	1.32075	9.51	34.46	23	30	413	77.9245	2897	5.46604	277	0.522642	乌海市
赤峰市	457.74	121.41	94.97	140	454097	10.24	5.79	106.99	84.7	9.18	4.68148	474	3.90413	1400	18.96	414.209	931.09	20341	609517	1331.58	16288	35.5835	82.33	85.7	94	0.205357	8.36	34.23	180	671	731	15.9698	15410	3.36654	305	0.0666317	赤峰市
通辽市	318.7	76.7	87.73	711.2	597011	8.21	8.91	104.66	79.44	17.18	5.75684	260	3.38983	2200	15.09	473.486	206.03	6464.7	428500	1344.52	7500	23.5331	86.18	91.6	64	0.200816	14.72	31.6	165	582	812	25.4785	7927	2.48729	209	0.0655789	通辽市
鄂尔多斯市	152.38	26.02	70.33	4808.73	758437	6.03	16.19	66.6	97.21	30.87	7.69764	333	12.7978	4675	9.2522	607.179	296.2	19438.2	196249	1287.89	8080	53.0253	92.56	98.58	184	1.20751	14.26	36.61	70	117	651	42.7221	9662	6.34073	156	0.102376	鄂尔多斯市
呼伦贝尔市	271.3	27.15	66.02	388.76	86271	4.83	7.95	138.18	71.92	13.08	5.38	278	10.2394	2800	22.0335	812.145	246.16	9073.35	150681	555.404	10836	39.941	80.6	81.82	84	0.30962	19.08	24.78	191	201	650	23.9587	10677	3.9355	233	0.0858828	呼伦贝尔市
巴彦淖尔市	186.34	56.43	71.07	52.45	111021	3.71	14.66	105.02	80.52	19.16	9.79737	111	1.96704	980	9.71	521.09	108.83	5840.4	376400	2019.96	8582	46.0556	86.3	96.28	65	0.348825	6.76	32.74	60	119	400	21.4661	5971	3.20436	138	0.0740582	巴彦淖尔市
乌兰察布市	287.02	30.45	52.8	729.5	102339	7.17	6.04	53.82	86.96	16.58	6.4589	117	3.84236	990	9.9032	345.035	94.1	3278.52	105000	365.828	8300	28.9178	85.11	100	67	0.233433	18.63	37.89	73	230	512	17.8385	4537	1.58073	212	0.0738624	乌兰察布市
沈阳市（辽宁）	719.6	515.42	100	31889	2033395	6.83	9.07	152.46	100	11.92	7.02646	5013	9.72605	120000	135.9	1888.55	855.3	11885.8	990880	1376.99	42984	59.7332	73.18	100	1869	2.59728	12.72	42.01	321	415	10894	151.39	42822	5.95081	299	0.0415509	沈阳市（辽宁）
大连市	586.44	304.26	99.98	10228.4	1996630	12.18	6.31	106.25	100	14.14	7.43256	4696	15.4342	103107	115.847	1975.44	674.63	11503.8	843767	1438.8	45502	77.5902	82.18	100	637	1.08622	12	45.17	280	700	10452	178.228	30207	5.15091	216	0.0368324	大连市
鞍山市	351.79	146.85	97.57	1459.3	1581463	16.49	5.44	163.22	97.73	8.23	3.49557	1508	10.269	23689	53.8894	1531.86	279.19	7936.27	270470	768.839	28401	80.7328	70.59	100	153	0.434919	10.38	38.59	165	658	2116	60.1495	16142	4.58853	148	0.0420706	鞍山市
抚顺市	220.91	138.35	95.78	7566.5	1059277	16.58	6.46	73.55	98.59	9.01	5.71944	1175	8.49295	32820	31.7805	1438.62	172.62	7814.04	144414	653.723	10674	48.3183	88.03	92.86	193	0.873659	8.99	39.48	118	194	1056	47.8023	8249	3.7341	100	0.0452673	抚顺市
本溪市	154.6	95.13	85.27	27.71	1256254	8.04	3.15	94.66	97.56	10.06	7.45446	736	7.73678	24668	23.0346	1489.95	113.15	7318.89	105227	680.64	8892	57.5162	84.53	84.97	179	1.15783	9.01	46.96	68	66	968	62.6132	8909	5.76261	70	0.0452781	本溪市
丹东市	241.36	78.83	94.59	171	251454	20.92	12.81	93.67	94.59	14.28	8.64981	725	9.19701	12069	30.2	1251.24	179.2	7424.59	513300	2126.7	21559	89.323	8.82	100	322	1.33411	8.35	37.79	127	474	1289	53.4057	11790	4.88482	112	0.0464037	丹东市
锦州市	308.35	93.35	98.63	121.49	505023	14.67	6.66	136.96	100	9.73	7.17985	591	6.33101	10503	39.0711	1267.1	201.39	6531.21	171197	555.204	12387	40.1719	45.47	86.69	174	0.564294	9.16	39.02	156	431	1257	40.7654	11531	3.73958	106	0.0343765	锦州市
营口市	235.53	90.41	95.38	1403.81	889976	18.45	5.3	91.42	86.19	7.47	5.40508	660	7.30008	8477	30.2267	1283.35	172	7302.68	172504	732.408	10488	44.5294	74.46	98.86	142	0.602896	10.05	41.49	98	218	987	41.9055	9099	3.8632	110	0.0467032	营口市
阜新市	192.38	78.88	71.9	3080	337270	24.1	3.39	109	99.64	5.92	4.43268	361	4.57657	5300	21.543	1119.81	120.91	6284.96	92611	481.396	7026	36.5215	54.25	90.89	122	0.634162	10.47	38.33	117	213	407	21.156	7180	3.7322	100	0.0519805	阜新市
辽阳市	183.32	75.12	89.49	1179.97	768598	12.87	7.58	165.88	100	12.6	8.77057	538	7.16187	8277	21.5783	1177.08	125.19	6829.04	121768	664.237	13914	75.9001	81.63	77.38	175	0.954615	8.51	38.93	83	277	1010	55.0949	9836	5.36548	622	0.339297	辽阳市
盘锦市	131.25	61.02	100	1263	482800	13.69	9.12	115.99	100	15.04	7.94509	419	6.8666	9125	16.6878	1271.45	109.68	8356.57	105435	803.314	18853	143.642	62.97	100	131	0.998095	7.46	38.52	74	56	477	36.3429	6564	5.00114	642	0.489143	盘锦市
铁岭市	305.15	44.59	97.39	3723	96087	19.08	10.49	115.57	97.5	17.99	7.28389	400	8.97062	4121	23.1177	757.585	145.6	4771.42	131573	431.175	16136	52.8789	85.37	85.16	73	0.239227	9.66	39.26	147	476	640	20.9733	7713	2.52761	117	0.0383418	铁岭市
朝阳市	339.24	57.59	92.67	128.4	154170	13.2	6.28	114.35	91.18	7.03	6.325	201	3.49019	4941	23.8312	702.488	171.18	5045.99	135201	398.541	23055	67.9607	68.49	28.13	85	0.25056	8.8	29.73	184	702	677	19.9564	10036	2.95838	167	0.0492277	朝阳市
葫芦岛市	281.75	99.95	90.4	6087.45	548151	11.24	2.34	86.85	100	11.44	4.2648	409	4.09205	5678	23.2894	826.598	153.27	5439.93	139643	495.627	13047	46.307	84.19	99.56	45	0.159716	12.91	38.3	139	643	673	23.8864	9267	3.28909	157	0.0557232	葫芦岛市
长春市（吉林）	758.89	362.75	98	26281.6	1286042	4.75	9.65	139.35	99.46	20.18	9.29415	4433	12.2205	64721	58	764.274	567.4	7476.71	580000	764.274	41460	54.6324	87	87.45	888	1.17013	13.7	38.58	337	1474	6844	90.1843	35250	4.64494	310	0.0408491	长春市（吉林）
吉林市	434.03	183.47	95.55	6608	1002543	7.16	4.93	119.54	97.84	10.07	6.21868	950	5.17796	21277	38.1	877.82	423	9745.87	230000	529.917	34406	79.271	91.5	80.03	248	0.571389	11.85	45.72	189	732	2004	46.1719	18983	4.37366	245	0.0564477	吉林市
四平市	340.55	61.09	81.09	2763.77	383308	8.38	4.01	53.15	65.34	5.54	4.55659	275	4.50156	3468	23.6222	693.649	202.1	5934.52	127875	375.496	13346	39.1895	98.93	93.42	398	1.1687	7.22	31.41	188	989	681	19.9971	11478	3.37043	148	0.0434591	四平市
辽源市	123.75	47.87	70.28	102.5	159424	6.39	2.46	63.95	82.33	12.97	6.73866	350	7.31147	5402	9.1114	736.275	77.2	6238.38	60000	484.848	6205	50.1414	83.33	92.87	49	0.39596	7.29	35.12	67	377	1156	93.4141	4420	3.57172	63	0.0509091	辽源市
通化市	226.12	44.76	78.98	245.9	216349	10.82	2.54	99.98	88.26	5.53	4.49072	296	6.61305	6725	19.3366	855.148	190.8	8438	111400	492.659	16400	72.5279	51.3	99.78	96	0.424553	9.16	30.6	144	398	794	35.1141	9092	4.02087	131	0.0579338	通化市
白山市	128.7	59.49	78.89	104	213038	8.55	3.5	78.36	91.51	9.19	6.91	330	5.54715	2263	15	1165.5	82.9	6441.34	60000	466.2	11211	87.1096	22.12	9.6	86	0.668221	10.07	29.88	112	246	510	39.627	6438	5.00233	94	0.0730381	白山市
松原市	290.05	58.79	93.83	5400	195231	9.56	4.52	188.06	92.24	10.64	4.37705	512	8.70896	7200	17	586.106	257.1	8863.99	110000	379.245	10368	35.7456	81.52	81.11	56	0.19307	10.54	40.05	142	729	525	18.1003	5702	1.96587	105	0.0362007	松原市
白城市	202.64	51.02	82.59	260.2	48120	9.34	6.3	145.17	92.02	9	5.11152	228	4.46884	2500	16.2653	802.67	116.2	5734.31	80000	394.789	7876	38.867	10.7	93.45	29	0.143111	7.84	31.46	125	681	422	20.8251	6115	3.01767	121	0.0597118	白城市
哈尔滨（黑龙江）	992.02	471.79	97.57	29082.7	1323300	4.49	5	147.73	89.17	7.91	3.97261	5173	10.9646	109078	121.368	1223.44	965.36	9731.26	804960	811.435	75821	76.4309	57.18	82.91	1020	1.02821	10.07	38.38	563	1591	7062	71.1881	46699	4.70747	448	0.0451604	哈尔滨（黑龙江）
齐齐哈尔市	568.11	141.51	95.3	18089.5	450000	7.64	5.14	99.05	97.68	7.98	3.91553	876	6.19038	90	36.447	641.548	348.75	6138.78	215456	379.25	3365	5.92315	67.46	50.96	266	0.468219	9.95	40.01	276	1172	1805	31.772	17013	2.99467	791	0.139234	齐齐哈尔市
鸡西市	189.2	87.9	78.08	10.86	305225	7.94	3.65	164.16	97.23	7.27	4.5816	706	8.03185	9055	16.2	856.237	120.15	6350.42	156523	827.289	42800	226.216	33.18	73.06	200	1.05708	9.31	39.13	121	88	340	17.9704	8066	4.26321	124	0.0655391	鸡西市
鹤岗市	109.1	67.6	48.74	1046	231981	12.46	6.12	87.25	86.45	6.25	7.3965	418	6.18343	9801	8.3056	761.283	77.9	7140.24	114223	1046.96	10444	95.7287	12.07	70.95	128	1.17324	14.89	41.93	62	95	340	31.1641	6133	5.62145	70	0.0641613	鹤岗市
双鸭山市	151.58	50.26	85.21	98.6	193455	6.17	4.05	104.76	99.78	6.81	6.13946	326	6.48627	4900	8.6502	570.669	126.74	8361.26	69240	456.788	12687	83.6984	70.89	37.89	119	0.785064	16.03	42.74	126	178	314	20.7151	6298	4.1549	86	0.0567357	双鸭山市
大庆市	279.8	133.4	97.71	22035	1656487	7.03	6.08	169.3	83.18	20.42	10.6713	2615	19.6027	17025	37.9875	1357.67	293.35	10484.3	248053	886.537	33405	119.389	32.87	82.86	483	1.72623	13.47	38.44	121	507	3033	108.399	12405	4.43352	144	0.0514653	大庆市
伊春市	126.95	80.85	74.32	0.1	173203	6.37	1.65	90.5	69.53	9.75	4.89298	238	2.94372	2580	35	2756.99	67.6	5324.93	85001	669.563	11395	89.7597	22.24	37.65	298	2.34738	20.17	26.71	68	118	607	47.8141	5768	4.54352	56	0.0441119	伊春市
佳木斯市	253.78	82	72.97	2243	127000	6.18	3.7	124.42	90.21	7.52	3.11658	366	4.46341	8886	21.9	862.952	204.6	8062.1	250000	985.105	27028	106.502	53.99	75.37	98	0.386161	11.89	40.3	153	390	734	28.9227	10224	4.02869	253	0.0996926	佳木斯市
七台河市	92.86	57.21	86.9	15.6	275329	11.09	2.26	79.91	86.41	10.97	8.47042	375	6.5548	4500	8.2378	887.12	57.46	6187.81	87753	945.003	4163	44.8309	23.85	100	200	2.15378	11.85	40.82	53	89	207	22.2916	3166	3.40943	44	0.0473832	七台河市
牡丹江市	270.23	88.95	85.85	40.8	324664	7.78	5.09	94.24	92.08	12.38	10.0158	778	8.74649	13367	28.9993	1073.13	131.85	4879.18	268303	992.869	37683	139.448	25.73	100	146	0.540281	10.47	38.55	145	365	722	26.718	11540	4.27044	137	0.0506976	牡丹江市
黑河市	174.21	19.21	70.92	58.67	59182	9.13	4.9	72.66	81.56	10.99	4.06	95	4.94534	61	9.9699	572.292	92.56	5313.13	119829	687.842	10978	63.0159	100	76.47	32	0.183686	16.74	23.95	140	290	338	19.4019	6175	3.54457	134	0.0769187	黑河市
绥化市	586.21	89.93	57.78	268.78	60500	12.53	4.93	106.03	96.31	6.84	5.61175	275	3.05793	2845	19.4312	331.472	93.14	1588.85	7653	13.055	19042	32.4832	56.15	76.65	42	0.0716467	4.33	26.26	320	1775	1058	18.0481	11534	1.96755	290	0.0494703	绥化市
上海市	1412.32	1343.37	100	450032	12958700	32.5	11.5	174.83	100	4.04	4.7192	17455	12.9934	280800	5174	36634.8	2361.55	16721.1	9669590	6846.6	494779	350.331	83.29	81.86	5560	3.93678	6.97	38.15	755	766	68087	482.093	103443	7.32433	602	0.0426249	上海市
南京市（江苏）	632.42	548.37	99.5	57890.7	3547502	14.02	8	314.8	100	19.35	9.0505	6178	11.2661	103691	147.748	2336.23	931.34	14726.6	917974	1451.53	68995	109.097	59.14	78.74	1134	1.79311	13.69	44.38	215	345	13393	211.774	26399	4.17428	179	0.028304	南京市（江苏）
无锡市	466.56	238.61	99.6	41635	2507785	27.21	38.39	228.3	100	23.53	19.9265	3135	13.1386	39841	132.473	2839.36	767.18	16443.3	826408	1771.28	55524	119.007	87.23	100	859	1.84114	14.41	42.62	180	208	3609	77.3534	22642	4.85297	152	0.0325789	无锡市
徐州市	972.89	312.72	99.04	13523.9	1499408	11.55	5.58	163.89	99.44	16.27	6.69623	2149	6.87196	35064	70.1049	720.584	600.72	6174.59	442652	454.987	50278	51.679	72.43	94.93	362	0.372087	14.74	41.26	331	871	2698	27.7318	27783	2.85572	256	0.0263134	徐州市
常州市	360.8	227.75	99	48098.8	2151749	48.93	23.7	238.7	100	22.88	11.4518	2518	11.056	38948	78.2457	2168.67	501.39	13896.6	504759	1399	52115	144.443	74.5	100	276	0.764967	12.35	42.15	163	190	2423	67.1563	14713	4.07788	91	0.0252217	常州市
苏州市	637.66	242.48	100	55899.4	2692950	19.3	16.28	295.07	100	27.64	8.81746	3204	13.2135	54062	188.466	2955.59	1308.82	20525.4	1573473	2467.57	152658	239.403	70.7	100	1804	2.82909	16.86	42.7	258	320	8027	125.882	36839	5.77722	216	0.0338739	苏州市
南通市	762.92	211.54	100	809.5	1097437	17.25	14.03	236.18	100	18.92	7.83484	722	3.41307	10462	82.9605	1087.41	592.89	7771.33	529313	693.799	61250	80.2836	83	100	201	0.263461	10.5	40.6	250	347	2870	37.6186	25626	3.35894	333	0.0436481	南通市
连云港市	497.73	93.59	99.73	7223.11	331797	10.01	10.23	96.18	100	22.43	8.52167	574	6.13313	8200	44.2675	889.388	306.68	6161.57	242330	486.87	27485	55.2207	62.19	100	191	0.383742	12.02	38.73	189	443	1724	34.6373	11032	2.21646	140	0.0281277	连云港市
淮安市	538.74	278.35	96.96	7433	696662	32.41	13.33	256.69	93.94	17.11	7.96083	841	3.02138	11000	29.4864	547.322	280.59	5208.26	204500	379.589	23312	43.2713	58.91	100	140	0.259866	10.97	39.6	198	404	1327	24.6315	13201	2.45035	177	0.0328544	淮安市
盐城市	816.12	163.28	99.43	5695.66	366404	21.45	8.88	142.4	100	19.2	6.40791	436	2.67026	5100	58.6901	719.136	236.51	2897.98	350260	429.177	39250	48.0934	62.69	100	72	0.0882223	11.68	39.2	295	491	1826	22.3742	18888	2.31437	246	0.0301426	盐城市
扬州市	459.12	122.48	97.01	6885	609643	24.9	19.32	150.57	99.81	20.8	12.8598	1354	11.0549	13484	68.6195	1494.59	409.43	8917.71	338461	737.195	40256	87.6808	80.09	100	150	0.326712	19.14	43.6	177	226	2232	48.6147	14685	3.19851	180	0.0392054	扬州市
镇江市	270.71	103.53	100	20497	848956	18.72	15.16	199.56	100	20.81	11.2587	1032	9.96813	9203	43.2171	1596.44	277.78	10261.2	229564	848.007	23320	86.1438	72.27	100	238	0.87917	15.95	42.14	109	130	1988	73.4365	8681	3.20675	98	0.0362011	镇江市
泰州市	504.65	82.72	97.96	2559	399557	18.55	12.89	111.57	100	22.22	13.8769	479	5.79062	2682	50.415	999.009	339.32	6723.87	305186	604.748	35908	71.1543	52.12	100	79	0.156544	9.34	40.82	203	151	1616	32.0222	13644	2.70366	159	0.031507	泰州市
宿迁市	546.28	159.77	93.04	3735	339119	12.51	9.95	119.55	100	26.78	9.70923	502	3.14202	2542	30.9105	565.836	296.87	5434.39	181876	332.935	20886	38.2331	75	100	40	0.0732225	12.14	40.57	208	372	628	11.4959	13283	2.43154	206	0.0377096	宿迁市
杭州市（浙江）	689.12	434.82	100	45839	3926426	15.78	9.46	255.71	100	14.32	5.31763	7345	16.892	127825	217.895	3161.93	1061.8	15408.1	1325920	1924.08	114716	166.467	95.4	100	1036	1.50337	15.12	39.95	317	408	12540	181.971	37292	5.41154	293	0.042518	杭州市（浙江）
宁波市	574.08	223.35	100	22464	2537433	9.9	12.54	290.28	100	14.46	5.29843	3455	15.469	45507	172	2996.1	845.5	14727.9	2182552	3801.83	64622	112.566	66.89	100	450	0.783863	10.49	38.04	301	513	7340	127.857	24317	4.23582	207	0.0360577	宁波市
温州市	786.8	145.77	96	1062.6	1159208	11.35	8.81	219.09	100	15.99	6.06357	2038	13.9809	27020	172.768	2195.83	977.21	12420.1	1058917	1345.85	51776	65.8058	70	100	354	0.449924	6.04	21.89	474	706	3250	41.3066	22022	2.79893	399	0.0507117	温州市
嘉兴市	341.6	83.75	98.7	5108.55	738037	8.14	7.77	152.25	100	17.5	6.96186	1006	12.0119	8681	78.0996	2286.29	493.5	14446.7	664372	1944.88	41607	121.8	87.26	100	93	0.272248	12.92	41.09	155	215	4211	123.273	14063	4.1168	116	0.0339578	嘉兴市
湖州市	259.98	108.9	99.52	7572.8	596188	30.61	21.2	154.23	100	22.51	7.40888	669	6.14325	6403	48.5239	1866.45	286.93	11036.6	260847	1003.33	18308	70.4208	85.11	100	98	0.376952	15.28	49.78	130	141	2110	81.1601	9639	3.70759	121	0.046542	湖州市
绍兴市	438.91	65.04	99.62	13509	485155	20.11	9.81	151.64	100	17.11	4.79312	757	11.639	11448	76.9242	1752.62	513.01	11688.3	455558	1037.93	33160	75.5508	85.01	100	103	0.234672	15.38	40.35	188	452	2599	59.2149	15610	3.55654	150	0.0341756	绍兴市
金华市	466.65	93.19	99.52	790.43	355567	15.39	18.38	122.69	99.86	23.89	8.21478	918	9.85084	8850	91.4422	1959.55	701.18	15025.8	593348	1271.51	54142	116.023	67.05	100	116	0.24858	12.15	39.8	241	456	1794	38.4442	15616	3.34641	257	0.0550734	金华市
衢州市	251.24	82.71	95.02	1073.94	530607	16.78	16.35	185.51	100	25.59	7.46951	653	7.89506	5419	23.0288	916.606	170.49	6785.94	317713	1264.58	9030	35.9417	28.84	100	68	0.270658	13.07	42.17	99	212	1205	47.9621	6502	2.58796	140	0.0557236	衢州市
舟山市	96.77	69.72	98.77	1675.68	315390	22.03	13.42	130.21	99.44	11.62	5.73392	621	8.90706	4805	22.8367	2359.89	128.93	13323.3	135819	1403.52	10096	104.33	54.79	100	131	1.35373	15.08	40.24	52	61	767	79.2601	4059	4.19448	81	0.0837036	舟山市
台州市	583.14	154.89	99.02	24.98	761636	17.52	13.49	185.83	99.33	23.45	16.6675	485	3.13125	4677	86.3564	1480.89	719.6	12340.1	619945	1063.12	43077	73.8708	75.67	100	314	0.538464	10.61	44.27	258	561	1798	30.8331	16088	2.75886	220	0.0377268	台州市
丽水市	259.65	38.68	100	30.85	140837	25.09	13.39	158.64	100	12.65	5.08623	190	4.9121	2158	25.0518	964.83	225.39	8680.53	185906	715.987	14613	56.2796	72.48	100	84	0.323512	10.48	41.33	99	264	1324	50.9917	7198	2.77219	295	0.113614	丽水市
合肥市（安徽）	494.95	215.58	97.77	22410.8	856458	7.57	11.08	238.35	97.22	17.47	6.17563	2628	12.1904	58580	53.7615	1086.2	404.94	8181.43	488000	985.958	32133	64.9217	85.11	99.97	331	0.668754	13.21	38.82	246	663	3107	62.774	24870	5.02475	393	0.079402	合肥市（安徽）
芜湖市	229.5	111.53	100	18677	527315	8.88	9.71	152.91	100	21.8	8.49333	1426	12.7858	17135	25.2278	1099.25	166.6	7259.26	420208	1830.97	20535	89.4771	59.64	100	104	0.453159	9.45	38.2	123	205	622	27.1024	9994	4.35468	94	0.0409586	芜湖市
蚌埠市	362.23	92.55	89.94	11178	285422	7.37	7.28	194.19	99.67	13.65	6.32443	774	8.36305	18830	20.1593	556.533	202.25	5583.47	132187	364.926	11922	32.9128	75.24	100	72	0.198769	7.03	37	179	857	428	11.8157	12218	3.373	130	0.0358888	蚌埠市
淮南市	243.99	181.51	90.18	7800.71	477568	15.1	6.63	121.77	97.28	10.06	7.0077	832	4.58377	13613	17.21	705.357	123.6	5065.78	112121	459.531	10415	42.6862	40.1	38.74	131	0.536907	11.46	39.83	136	454	327	13.4022	9156	3.75261	98	0.0401656	淮南市
马鞍山市	129.1	63.87	100	13135.7	972025	14.64	7.58	219.92	100	17.07	4.9121	458	7.17082	9345	18.7554	1452.78	113.12	8762.2	91063	705.368	8074	62.5407	56.69	100	64	0.49574	13.96	42.73	57	142	560	43.3772	3950	3.05964	55	0.0426026	马鞍山市
淮北市	219.56	109.79	92.07	2398	308658	10.34	1.99	106.31	97.01	10.26	9.11545	1033	9.40887	6980	14.5931	664.652	108.41	4937.6	120023	546.652	8571	39.0372	85	88.69	41	0.186737	13.26	43.16	141	373	260	11.8419	9110	4.14921	100	0.0455456	淮北市
铜陵市	74.01	44.83	98.99	9596	459581	13.5	5.35	128.59	96.63	11.46	5.97701	301	6.71425	5960	9.8081	1325.24	55.68	7523.31	48489	655.168	5279	71.3282	69.01	94.3	109	1.47277	10.93	40.17	48	99	555	74.9899	3412	4.61019	31	0.0418862	铜陵市
安庆市	615.62	73.65	91.19	917.96	324125	9.48	8.07	143.72	91.86	15.73	6.07346	321	4.35845	5227	26.884	436.698	217.09	3526.36	166790	270.93	43245	70.2463	89.4	90.5	55	0.0893408	9.7	38.48	388	1687	961	15.6103	13731	2.23043	205	0.0332998	安庆市
黄山市	148.05	43.73	98.9	458.63	94035	9.38	12.89	139.75	99.33	18.23	6.97404	248	5.67116	2963	14.6909	992.293	82.62	5580.55	172887	1167.76	8482	57.2915	76.25	73.02	41	0.276933	14.52	48.82	117	514	494	33.3671	4857	3.28065	130	0.0878082	黄山市
滁州市	450.8	53.69	99.6	9628	162978	7.74	9.8	126.84	99.79	24.31	4.99002	258	4.80536	3650	20.4681	454.039	196.49	4358.7	149988	332.715	10444	23.1677	79.07	100	25	0.055457	12.67	36.24	285	613	559	12.4002	9724	2.15705	127	0.0281721	滁州市
阜阳市	1011.84	206.96	67.24	6400	248624	13.03	5.99	124.82	92.01	15.53	6.80492	602	2.90877	7110	22.1263	218.674	308.15	3045.44	291110	287.704	41386	40.9017	79.76	98.75	91	0.0899352	7.51	33.02	482	2331	399	3.94331	16744	1.65481	203	0.0200625	阜阳市
宿州市	642.07	185.86	89.25	1709	206120	11.96	11.37	183.2	98.92	18.06	8.6192	241	1.29667	4650	20.0251	311.883	216.65	3374.24	147652	229.962	18923	29.4719	51.75	99.78	119	0.185338	10.52	38.02	287	1134	202	3.14607	10448	1.62724	133	0.0207143	宿州市
六安市	704.82	186.52	79.85	2328.48	178203	6.45	5.33	78.14	99.16	7.54	4.40132	329	1.76389	6544	18.0638	256.29	275.56	3909.65	507176	719.582	20054	28.4527	68.83	94.42	30	0.0425641	12.02	40.79	420	1827	469	6.65418	14266	2.02406	194	0.0275248	六安市
亳州市	600.76	161.65	87.01	1287	81634	18.38	15.19	152.45	97.46	37.37	18.8056	70	0.433034	153	15.2239	253.411	180.7	3007.86	135908	226.227	14575	24.2609	87.83	100	42	0.0699114	10.92	39.53	302	1407	337	5.60956	9032	1.50343	119	0.0198082	亳州市
池州市	160.46	66.2	89.66	934	164993	9.25	11.83	126.5	93.83	23.74	10.3886	159	2.40181	2769	11.2433	700.692	77.2	4811.17	61754	384.856	7447	46.4103	90	88.07	52	0.324068	18.08	39.14	108	403	258	16.0788	4008	2.49782	84	0.0523495	池州市
宣城市	278.36	86.14	83.61	1187.55	110715	11.49	12.19	134.97	98.58	19.72	5.65116	174	2.01997	2470	20.79	746.875	175.6	6308.38	157482	565.749	9700	34.847	56.69	98.89	33	0.118552	14.13	35.12	163	291	647	23.2433	7422	2.66633	118	0.0423911	宣城市
福州市（福建）	645.9	188.59	99.61	7412.5	937800	7.1	6.58	260.14	99.86	11.34	5.00091	3566	18.9087	64310	530	8205.6	653.36	10115.5	841771	1303.25	73069	113.127	83.16	100	420	0.650255	11.15	40.27	430	1270	5591	86.5614	23123	3.57997	218	0.0337514	福州市（福建）
厦门市	180.21	180.21	100	9084.73	1550100	13.67	7.55	129.7	100	10.81	5.27217	3363	18.6616	73526	358	19865.7	435.51	24166.8	537924	2984.98	37429	207.697	90.1	96.93	704	3.90655	10.13	40.4	94	295	3349	185.839	9909	5.49858	49	0.0271905	厦门市
莆田市	323.54	215.45	97.99	1502.44	436831	12.1	22.71	179.73	99	14.85	12.2036	279	1.29496	5137	139	4296.22	195.42	6040.06	206337	637.748	26520	81.9682	86.71	100	26	0.080361	11.02	43.1	160	707	182	5.62527	6172	1.90765	71	0.0219447	莆田市
三明市	272.73	28.3	96.99	80.86	328905	32.1	4.06	226.55	98.87	14.46	10.0467	282	9.96466	6358	23.0906	846.647	186.6	6841.93	173150	634.877	23080	84.6258	24.64	96.19	38	0.139332	11.94	40.48	175	298	1397	51.2228	9520	3.49063	155	0.0568328	三明市
泉州市	685.27	103.11	99.11	2404.9	703472	28.11	6.74	178.94	98.71	11.64	3.23333	1649	15.9926	21461	587	8565.97	671.19	9794.53	841742	1228.34	61092	89.1503	72.42	100	199	0.290396	10.55	40.48	361	1451	2620	38.2331	19208	2.80298	232	0.0338553	泉州市
漳州市	476.36	55.5	98.12	876.53	278378	7.09	14.51	182.78	99.39	17.93	5.94386	472	8.5045	5294	37.634	790.033	363.6	7632.88	324644	681.51	22280	46.7713	88	99.34	60	0.125955	10.5	41.93	220	1263	1001	21.0135	10032	2.10597	163	0.0342178	漳州市
南平市	313.9	49.73	98.59	10.59	342977	8.04	2.8	161.85	99.61	11.46	9.54969	194	3.90107	4783	124	3950.3	178.64	5690.98	166756	531.239	26157	83.3291	82.68	100	33	0.105129	11.66	40.33	172	519	1346	42.8799	9415	2.99936	156	0.0496974	南平市
龙岩市	314.37	59.03	98.66	359.6	348570	4.85	5.76	139.75	99.37	13.24	8.65263	286	4.84499	7021	24.9	792.06	185.72	5907.69	188613	599.971	22109	70.328	90.03	99.64	22	0.0699812	11.19	42.13	176	491	782	24.8751	10371	3.29898	150	0.0477145	龙岩市
宁德市	339.37	44.46	98.83	188.69	80722	9.46	7.18	199.11	99.13	12.3	7.84191	316	7.10751	8411	188	5539.68	217.16	6398.92	210145	619.221	21386	63.0168	73.83	93.97	22	0.064826	13.63	40.04	186	688	549	16.177	8029	2.36585	135	0.0397796	宁德市
南昌市（江西）	502.25	212	94	1406.5	1008000	13.43	6.15	266.84	99.79	8.5	4.78809	2490	11.7453	53918	81.4152	1621.01	472.55	9408.66	423875	843.952	43402	86.4151	75	100	236	0.469886	9.01	42.76	268	1047	4396	87.5261	17592	3.50264	186	0.0370333	南昌市（江西）
景德镇市	163.16	46.21	96.75	1586.31	184497	7.35	8.87	183.46	99.67	16.06	4.80917	438	9.47847	8660	11.2023	686.584	38.81	2378.65	114568	702.182	7632	46.7762	60.33	100	30	0.183869	15.65	53.57	99	496	630	38.6124	4461	2.73413	32	0.0196127	景德镇市
萍乡市	188.09	85.5	94.68	1830.3	380075	8.8	5.84	118.86	100	16.01	5.24941	323	3.77778	6174	13.6107	723.627	135.38	7197.62	90202	479.568	18728	99.5694	80.61	100	68	0.361529	12.07	46.72	113	425	750	39.8745	6291	3.34468	81	0.0430645	萍乡市
九江市	497.91	64.23	97.3	1289.52	408977	10.27	9.53	141.55	100	21.1	9.12596	517	8.0492	8710	30.89	620.393	265.74	5337.11	98478	197.783	16482	33.1024	95.64	100	87	0.17473	18.11	56.39	307	1332	1594	32.0138	11888	2.38758	265	0.0532225	九江市
新余市	118.01	88.51	98.82	7258.6	638327	8.79	11.15	200.05	100	21.36	6.71132	391	4.41758	6070	11.3043	957.91	73.37	6217.27	48898	414.355	7258	61.5033	95.69	100	68	0.576222	15.8	49.17	49	155	551	46.691	3391	2.87349	44	0.037285	新余市
鹰潭市	121.92	23.63	56.53	115.8	57414	5.38	2.58	184.77	94.72	18.78	5.36318	150	6.34786	2255	8.9932	737.631	61.21	5020.51	46773	383.637	9124	74.836	77.9	100	23	0.188648	12.69	47.34	69	356	308	25.2625	2781	2.281	62	0.050853	鹰潭市
赣州市	907.27	64.66	97.36	1686	160840	16.02	6.07	138.82	100	10.15	3.34338	451	6.97495	6564	42.7078	470.729	413.04	4552.56	295083	325.243	42627	46.9838	64.37	100	64	0.0705413	12.18	45.09	451	2592	1834	20.2145	18265	2.01318	378	0.0416635	赣州市
吉安市	495.04	54.52	91.17	730	70390	14.24	9.05	178.89	94.63	16.06	6.98544	242	4.43874	3487	20.6138	416.407	227.92	4604.07	168295	339.962	26972	54.4845	80.29	100	32	0.0646412	13.36	42.22	300	1253	1986	40.118	11291	2.28083	282	0.0569651	吉安市
宜春市	557.93	105.05	95.03	1210.28	111002	9.27	7.6	148.83	90.11	13.79	5.624	263	2.50357	4679	23.83	427.115	208.98	3745.63	148000	265.266	27500	49.2893	92.83	100	46	0.0824476	14.52	42.46	239	1579	1586	28.4265	13068	2.34223	223	0.0399692	宜春市
抚州市	403.96	114.56	99.09	200.43	109509	12.05	11.31	197.41	99.88	18.09	7.5328	260	2.26955	4670	20.9562	518.769	143	3539.95	84297	208.677	16041	39.7094	92.99	100	15	0.0371324	16.62	48.01	213	1334	920	22.7745	9419	2.33167	451	0.111645	抚州市
上饶市	740.33	39.87	91.33	488.28	58203	7.55	13.87	149.58	99.7	20.58	7.8814	229	5.74367	3683	22.26	300.677	292.15	3946.21	81154	109.619	25184	34.0173	90.24	100	32	0.043224	15.38	48.35	451	2203	1040	14.0478	15678	2.1177	303	0.0409277	上饶市
济南市（山东）	604.08	348.02	100	20814	1894606	8.8	6.27	111.71	100	20.95	12.9622	4239	12.1803	86450	117.3	1941.8	857.6	14196.8	591000	978.347	47000	77.8043	90.76	90.78	683	1.13064	10.25	37.04	209	645	9412	155.807	29844	4.94041	277	0.0458549	济南市（山东）
青岛市	763.64	275.5	100	35681.3	1877516	17.45	16.68	178.05	100	21.33	12.0752	4664	16.9292	85251	188.297	2465.78	949.98	12440.2	823463	1078.34	52669	68.971	82.81	100	632	0.827615	14.58	43.38	295	894	4442	58.1688	33383	4.37156	254	0.0332617	青岛市
淄博市	422.36	279.6	100	62869.7	2570255	9.48	7.95	129.71	100	16.28	5.58441	2030	7.26037	20151	53.8884	1275.89	364.61	8632.68	253776	600.852	22840	54.0771	92.31	100	339	0.802633	15.06	42.2	198	357	2234	52.8933	20873	4.94199	218	0.0516147	淄博市
枣庄市	391.03	222.89	99.28	2966.35	536445	10.41	7.8	117.52	99.1	18.85	6.62638	910	4.08273	4717	31.2283	798.616	264.05	6752.68	491086	1255.88	13335	34.1022	91.3	63.09	109	0.278751	12.63	37.48	135	582	1043	26.6731	11013	2.81641	119	0.0304324	枣庄市
东营市	184.87	83.35	95.48	25239.8	1019390	9.64	6.99	123.99	96.3	28.64	6.62287	605	7.25855	7007	30.7339	1662.46	348.84	18869.5	180903	978.542	12275	66.398	86.75	100	96	0.519284	17.25	38.57	93	172	729	39.4331	9728	5.26208	107	0.0578785	东营市
烟台市	651.14	178.9	99.79	13110	972597	10.23	8.77	127.59	99.84	21.03	5.73134	1740	9.7261	35549	87.56	1344.72	647.8	9948.71	791000	1214.79	53500	82.1636	90.69	100	314	0.482231	19.37	42.05	299	509	5128	78.7542	29653	4.55401	277	0.0425408	烟台市
潍坊市	873.78	182.11	99.9	8821	1058761	8.5	10.24	102.81	100	24.6	10.6371	1109	6.08973	13340	70.7346	809.524	546.8	6257.87	648000	741.605	38072	43.5716	93.36	99.79	257	0.294124	17.28	40.1	360	1057	2092	23.942	34272	3.92227	244	0.0279246	潍坊市
济宁市	843.03	112.17	99.38	8673	781427	7.47	10.9	183.81	100	28.84	9.036	1014	9.03985	14185	45.8613	544.006	497.4	5900.15	268138	318.065	31689	37.5894	87.41	89.24	128	0.151833	13.55	43.64	299	1273	1692	20.0705	27125	3.21756	253	0.0300108	济宁市
泰安市	557.01	158.66	100	17100	366252	13.16	7.46	169.95	100	24.9	7.04401	668	4.21026	6960	45.04	808.603	438.06	7864.49	750693	1347.72	18583	33.3621	90.1	100	84	0.150805	19.8	43.81	177	673	1103	19.8022	19551	3.50999	160	0.0287248	泰安市
威海市	253.61	64.85	99.83	5441	435765	13.08	7.9	122.34	100	30.51	5.65152	920	14.1866	12255	44.9088	1770.78	237.33	9358.07	186793	736.536	23629	93.1706	92.39	100	195	0.768897	24.45	47.12	112	131	1180	46.5281	16381	6.45913	92	0.0362762	威海市
日照市	287.92	123.15	99.09	2175	968785	13.68	11.2	99.97	100	25.01	13.9421	440	3.57288	5046	23.42	813.42	195.64	6794.94	198617	689.834	13941	48.4197	88.06	100	139	0.482773	21.32	41.1	116	419	354	12.2951	8478	2.94457	72	0.0250069	日照市
临沂市	1072.69	210.93	99.67	12830.7	1207960	8.33	11.13	144.17	100	21.84	11.5474	1697	8.04532	21200	61.9674	577.682	735.76	6859.02	450604	420.069	30712	28.6308	92.58	100	246	0.22933	19.18	46.58	355	1639	5506	51.3289	33070	3.0829	285	0.0265687	临沂市
德州市	570.18	65.24	99.95	5685.19	393775	10.81	13.2	140.28	99.87	20.23	10.0833	745	11.4194	4876	33.75	591.918	360.86	6328.88	721005	1264.52	41483	72.7542	84.68	98.24	85	0.149076	19.22	40.33	203	960	966	16.942	13943	2.44537	168	0.0294644	德州市
聊城市	597.53	115.65	91.7	10190	426778	13.27	12.67	133.87	100	28.81	7.06232	465	4.02075	4953	33.9785	568.649	318.11	5323.75	164508	275.313	23003	38.4968	94.74	100	81	0.135558	11.46	44.2	202	782	5421	90.7235	17777	2.97508	198	0.0331364	聊城市
滨州市	377.92	63.61	100	8190.37	568684	11.04	6.9	101.68	100	16.5	6.87836	383	6.02107	2356	30.4	804.403	305.86	8093.25	183647	485.941	15463	40.9161	92.81	100	56	0.14818	16.77	38.96	164	428	1205	31.8851	16254	4.30091	140	0.0370449	滨州市
荷泽市	958.8	152.76	99.93	10814	343765	2.9	6.64	124.58	94.62	14.78	6.7376	380	2.48756	2747	35.7485	372.846	512.58	5346.06	249541	260.264	25709	26.8137	62.63	93.79	66	0.068836	10.37	40.14	372	1715	2680	27.9516	24539	2.55935	283	0.0295161	荷泽市
郑州市（河南）	963	510	88.54	52170.7	2887213	7.5	8.58	106.02	100	6.32	3.90387	4788	9.38824	82610	144.87	1504.36	871.85	9053.48	828670	860.509	61786	64.1599	97.2	89.61	424	0.440291	6.19	34.88	366	1027	5527	57.3936	44182	4.58795	271	0.0281412	郑州市（河南）
开封市	534.7	85.57	82.84	6114.67	358825	11.31	6.61	83.3	97.65	11.59	4.08522	548	6.40411	6000	31.6581	592.072	201.69	3772.02	144456	270.163	20593	38.5132	88	97.58	131	0.244997	5.22	34.43	280	1429	790	14.7746	15069	2.81822	155	0.0289882	开封市
洛阳市	703.54	166.11	36.34	4165	2809681	7.36	6.65	89.25	97.78	6.78	3.05749	1280	7.70574	28438	65.9421	937.29	385.3	5476.59	316051	449.23	35968	51.1243	95.54	98.15	329	0.467635	7.17	32.98	444	2223	1347	19.146	25319	3.5988	261	0.0370981	洛阳市
平顶山市	539.59	103.31	77.69	20951	708696	16.53	5.52	106.25	80.69	9.54	3.67183	598	5.7884	9788	36.2438	671.691	238.8	4425.58	190532	353.105	23465	43.4867	93.54	85.18	121	0.224244	8.6	38.08	258	1480	828	15.345	20564	3.81104	200	0.0370652	平顶山市
安阳市	581.4	108.78	97.49	12165	1291473	9.93	10.11	134.21	100	12.74	5.59211	743	6.8303	7600	40.844	702.511	376.95	6483.49	202291	347.938	30016	51.6271	84.67	94.64	185	0.318197	8.6	37.49	319	1474	968	16.6495	18038	3.10251	159	0.0273478	安阳市
鹤壁市	162.05	61.81	79.97	1821	268496	10.72	6.68	136.6	97.88	14.4	5.32417	333	5.38748	2619	15.7158	969.812	79.46	4903.42	56998	351.731	6150	37.9512	82.51	90.49	59	0.364085	14.01	40.08	98	440	406	25.054	5665	3.49583	55	0.0339401	鹤壁市
新乡市	603.86	101.33	96.18	8479.75	584882	6.07	7.88	130.59	97.2	13.68	4.53065	1030	10.1648	12529	56.9135	942.495	433.73	7182.63	232370	384.808	34931	57.8462	87.48	100	102	0.168913	9.51	41.24	399	1654	1053	17.4378	21966	3.6376	242	0.0400755	新乡市
焦作市	368.02	84.05	90.98	11750.1	1315224	8.65	6.98	86.95	99.8	13.96	4.16017	649	7.72159	8321	29.4999	801.584	260.01	7065.11	145130	394.354	24637	66.9447	85.1	85.75	160	0.434759	9.43	39.59	242	627	716	19.4555	12678	3.44492	140	0.0380414	焦作市
濮阳市	409.83	68.01	86.7	5120	371330	3.78	7.16	128.84	90.62	9.28	5.63661	366	5.38156	3560	18.9794	463.104	161.2	3933.34	129716	316.512	15813	38.5843	53.42	90.52	172	0.419686	12.57	44.44	206	1238	660	16.1042	11880	2.89876	132	0.0322085	濮阳市
许昌市	489.64	41.42	88.94	2149	219253	5.35	5.36	109.71	96.86	12.13	3.12625	517	12.4819	5180	37.5278	766.437	215.8	4407.32	163535	333.99	19600	40.0294	96.94	96.13	45	0.0919043	11.39	38.93	251	1038	996	20.3415	13529	2.76305	170	0.0347194	许昌市
漯河市	278.47	140.82	92.6	1768.5	249138	7.88	7.52	149.8	91.29	14.01	5.58833	777	5.51768	11473	15.0387	540.047	124.22	4460.8	92002	330.384	11723	42.0979	64.77	100	80	0.287284	15.18	38.32	112	534	392	14.0769	7288	2.61716	72	0.0258556	漯河市
三门峡市	230.3	29.3	52.8	290.28	281167	6.27	5.3	102.28	88.61	6.88	4.41667	243	8.29352	4762	20.1353	874.307	163.67	7106.82	104734	454.772	13582	58.9752	99.32	96.77	73	0.316978	16.06	43.47	138	508	702	30.482	8393	3.64438	122	0.0529744	三门峡市
南阳市	1186.69	188.51	69.15	138.7	634776	10.15	8.23	92.47	70.19	8.95	6.9732	460	2.44019	6280	42.31	356.538	359.26	3027.41	303783	255.992	39251	33.076	62.38	74.21	211	0.177805	10.34	29.51	513	3763	1390	11.7133	25700	2.16569	302	0.0254489	南阳市
商丘市	918.01	176.99	57.82	789	869297	6.03	3.95	150.47	64.35	7.45	5.76667	810	4.57653	6895	27.6291	300.967	481.48	5244.82	216425	235.755	37461	40.8067	100	66.84	110	0.119824	5.27	38.15	451	2629	616	6.71017	19780	2.15466	232	0.0252721	商丘市
信阳市	870.22	147.72	92.09	2362.51	298002	19.06	4.19	141.72	96	16.67	5.73235	257	1.73978	3017	36.41	418.4	237.47	2728.85	210171	241.515	26664	30.6405	81	93.02	76	0.0873342	13.91	42.38	384	2441	692	7.95201	13930	1.60074	264	0.0303372	信阳市
周口市	1224.35	53.61	74.3	4241	121518	5.35	8.82	115.54	93.7	20.98	3.97843	216	4.0291	1850	31.8793	260.377	301.85	2465.39	231448	189.037	35451	28.955	75.07	95.58	23	0.0187855	10.03	38.14	503	4064	440	3.59374	22050	1.80096	267	0.0218075	周口市
驻马店市	886.1	67.5	57.04	2027	250092	5.82	9	134.47	63.38	20.37	6.04915	247	3.65926	2502	26.1283	294.869	276.87	3124.59	199940	225.64	33710	38.0431	92.02	91.84	55	0.0620697	9.37	40.28	330	1921	607	6.85024	21800	2.46022	232	0.0261821	驻马店市
武汉市（湖北）	836.73	520.65	92.73	78444	3117800	20.16	15.58	256.18	100	11.37	5.54162	7001	13.4467	153604	212	2533.67	1145	13684.2	1129983	1350.48	64606	77.2125	92.02	85.01	1387	1.65764	8.89	37.17	395	639	10367	123.899	45131	5.39374	232	0.027727	武汉市（湖北）
黄石市	260.14	71.43	98.63	11013.9	638721	11.29	9.12	220.28	99.97	16.93	10.3788	879	12.3058	13811	19.7	757.285	151	5804.57	136600	525.102	16975	65.2533	60.5	85.38	142	0.54586	11.95	39.88	143	587	1074	41.2855	9345	3.5923	76	0.029215	黄石市
十堰市	353.19	53.84	93.93	1625.8	375120	7.11	7.61	279.12	88.35	14.03	11.9762	848	15.7504	18000	24.25	686.599	230.3	6520.57	111600	315.977	16042	45.4203	68.99	93.28	163	0.461508	10	45.32	203	720	1051	29.7574	14780	4.18472	166	0.0470002	十堰市
宜昌市	398.55	124.41	92.79	10576.7	779215	10.69	6.31	129.19	100	17.31	10.3166	988	7.94148	16085	41.0425	1029.8	282.5	7088.19	207893	521.623	15570	39.0666	89.59	89.78	140	0.351273	10.88	40.88	184	344	1669	41.8768	15082	3.78422	155	0.038891	宜昌市
襄阳市	591.07	224.78	96.98	10234	409771	7.59	7.34	247.51	99.62	15.4	7.5058	811	3.60797	17200	36.33	614.648	296.53	5016.83	192856	326.283	23091	39.0664	82.46	80.51	64	0.108278	10.75	36.38	250	773	2560	43.3113	17837	3.01775	191	0.0323143	襄阳市
鄂州市	108.46	108.46	89.64	3000	553894	19.06	12.33	280.86	100	19.38	11.7208	248	2.28656	4599	20.33	1874.42	67.04	6181.08	49320	454.73	5702	52.5724	72	100	51	0.470219	14.13	37	58	260	368	33.9296	3580	3.30076	43	0.039646	鄂州市
荆门市	300.4	68.52	100	5483	227911	9.41	10.67	201.03	100	13.79	7.41782	429	6.26095	9393	19.7528	657.55	140.76	4685.75	115258	383.682	13063	43.4854	57.86	100	45	0.1498	10.26	39.92	129	295	610	20.3063	8877	2.95506	90	0.0299601	荆门市
孝感市	531.05	95.57	90.15	457.3	104723	10.24	8.53	190.06	97.4	19.47	10.4251	484	5.06435	6753	23.56	443.649	214.76	4044.06	127000	239.149	20000	37.6612	85.18	94.12	35	0.0659072	10.06	40.21	221	668	769	14.4807	9538	1.79606	151	0.0284342	孝感市
荆州市	658.17	112.76	91.02	6803	279168	18.19	5.8	169.93	98.27	10.61	11.6566	1103	9.78184	14000	33.5969	510.459	315.46	4792.99	234174	355.796	28060	42.6334	80.07	100	95	0.14434	9.51	39.79	259	509	1064	16.166	15918	2.41852	160	0.0243098	荆州市
黄冈市	742.41	36.67	95.78	978	62525	7.96	6.76	260.46	97.21	25.11	12.0813	110	2.99973	1365	32.44	436.955	291.27	3923.3	181900	245.013	24200	32.5965	44.59	98.97	83	0.111798	11.12	32.97	346	1192	1590	21.4167	14272	1.92239	203	0.0273434	黄冈市
咸宁市	290.96	59.83	89.55	1451.92	234284	3.83	2.88	160.18	84.34	12.58	3.30671	178	2.9751	1440	36.55	1256.19	133.14	4575.89	116202	399.374	19084	65.5898	85.5	100	40	0.137476	9.34	37.6	155	477	675	23.1991	7821	2.688	121	0.0415865	咸宁市
随州市	257.91	65.36	90.85	700	144062	10.35	5.49	147.86	94.51	11.68	4.65116	486	7.43574	2990	13.53	524.602	129.4	5017.25	74452	288.674	19699	76.3794	48.86	97.56	43	0.166725	10.27	31.98	105	195	2230	86.4643	5497	2.13136	97	0.03761	随州市
长沙市（湖南）	652.4	241.73	98.96	36000	943789	7.39	4.68	364.24	100	14.32	6.53842	3557	14.7148	72222	90.7827	1391.52	780.21	11959.1	791182	1212.73	54647	83.763	90.8	100	368	0.564071	9.98	36.19	284	1024	6331	97.0417	39983	6.1286	255	0.0390865	长沙市（湖南）
株洲市	390.27	80.71	95.01	13524	648163	12.63	3.01	266.32	98.89	16.75	9.23013	1473	18.2505	27581	32.6457	836.49	231.54	5932.82	225501	577.808	15530	39.793	65.19	100	169	0.433034	12.7	42.41	188	493	1180	30.2355	15350	3.93317	175	0.0448408	株洲市
湘潭市	288.98	86.54	95.47	8763	754268	11.56	9.87	182.5	97.54	15.38	6.68029	1026	11.8558	10680	18.9634	656.218	163.56	5659.91	455080	1574.78	19601	67.8282	44.07	100	109	0.377189	8.72	40.38	187	485	822	28.4449	10172	3.51997	104	0.0359886	湘潭市
衡阳市	791.62	98.68	97	14221	536875	9.27	9.63	166.95	100	15.26	7.04479	817	8.27929	17389	32.52	410.803	279.38	3529.22	802659	1013.94	36152	45.6684	63.83	100	91	0.114954	9.21	38.95	418	1849	1520	19.2011	21853	2.76054	298	0.0376443	衡阳市
邵阳市	793.97	69.19	73.06	598	114019	12.27	9.9	167.66	92.08	12.93	7.34021	337	4.87065	5140	19.3905	244.222	286.27	3605.55	202614	255.191	26982	33.9837	38.89	95.79	79	0.0995	8.42	32.97	467	1667	1414	17.8092	17993	2.26621	730	0.091943	邵阳市
岳阳市	565.62	109.64	94.44	6759	549906	7.09	10.59	183.25	95.54	12.36	7.17576	946	8.62824	16829	29.0048	512.797	257.84	4558.54	250193	442.334	23971	42.38	30.86	100	96	0.169725	8.51	41.37	322	949	2020	35.713	13680	2.41858	295	0.0521552	岳阳市
常徳市	623.11	141.18	98.2	10822	193930	10.81	6.34	155.52	96.59	15.29	6.29756	537	3.80365	11655	6.2949	101.024	263.42	4227.5	243838	391.324	20137	32.3169	59.07	100	82	0.131598	14.1	43.35	295	720	1319	21.168	16917	2.71493	280	0.0449359	常徳市
张家界市	164.75	49.75	95.16	85	73793	13.14	3.4	241.82	97.53	15.68	10.3509	195	3.9196	2760	9.3038	564.722	73.66	4471.02	253198	1536.86	5036	30.5675	55.06	100	57	0.345979	7.68	37.72	101	173	196	11.8968	4965	3.01366	108	0.0655539	张家界市
益阳市	476.36	133.41	81.13	2500	171642	5.63	6.17	130.59	84.44	10.22	5.89815	380	2.84836	6727	17.4571	366.469	180.98	3799.23	157581	330.802	15488	32.5132	87.58	100	129	0.270804	7.58	40.17	239	589	900	18.8933	10753	2.25733	140	0.0293895	益阳市
郴州市	502.07	72.01	85	270	340016	19.85	6.29	237.88	92.23	6.09	3.99032	634	8.80433	11800	23.073	459.557	231.34	4607.72	199315	396.986	23239	46.2864	56.12	100	107	0.213118	8.03	36.97	286	1418	839	16.7108	17212	3.42821	331	0.0659271	郴州市
永州市	610.65	121.04	83.25	7.68	190885	14.02	6.08	205.81	98.77	13.79	5.48644	469	3.87475	5709	20.6962	338.921	213.87	3502.33	155732	255.027	16235	26.5864	53.38	78.16	173	0.283305	5.64	31.35	324	484	881	14.4272	14994	2.45542	264	0.0432326	永州市
怀化市	509.72	36.38	75.02	19.86	213547	16.9	4.25	240.22	97.33	9.27	4.23462	359	9.86806	6444	21.4687	421.186	189.27	3713.22	178266	349.733	16200	31.7822	67.32	100	72	0.141254	8.12	30.38	357	1401	1014	19.8933	15056	2.95378	351	0.0688613	怀化市
娄底市	432.99	46.77	94.4	298.89	268596	7.75	8.95	225.31	97.6	12.85	6.2381	282	6.02951	3652	19.5865	452.355	172.6	3986.24	162402	375.071	11821	27.3009	43.4	100	97	0.224024	9.07	39.79	280	924	823	19.0074	8952	2.06748	145	0.0334881	娄底市
广州市（广东）	806.14	664.29	99.21	61285.3	5629954	16.75	8.93	366.41	99.56	11.2	7.33832	11501	17.3132	250196	250.13	3102.81	2328.83	28888.7	2698651	3347.62	202291	250.938	85.65	91.96	1881	2.33334	11.87	41.96	475	1004	17950	222.666	56808	7.04691	255	0.0316322	广州市（广东）
韶关市	328.1	93.07	86.51	1375.73	459495	20.36	6.07	255.02	93.88	13.43	6.87034	422	4.53422	5400	26.39	804.328	213.66	6512.04	666900	2032.61	28900	88.0829	71.06	100	103	0.313929	11.76	46.12	164	296	823	25.0838	11227	3.42182	173	0.0527278	韶关市
深圳市	259.87	259.87	96.04	40425.3	6635406	17.45	15.47	216.4	100	8.63	15.1966	26796	103.113	228058	261.5	10062.7	2008.6	77292.5	7881800	30329.8	280700	1080.16	80.5	94.6	1075	4.13668	16.4	45.04	295	340	22957	883.403	21126	8.12945	107	0.0411744	深圳市
珠海市	104.74	104.74	99.64	2584	1022561	22.2	10.36	189.35	99.7	23.26	12.0074	1377	13.1468	27088	33.4	3188.85	241.3	23038	344724	3291.24	35209	336.156	78.81	92.34	291	2.77831	13.67	50.25	58	124	866	82.6809	6092	5.81631	49	0.0467825	珠海市
汕头市	524.11	516.74	96.87	978.92	1235327	12.39	9.49	190.42	98.57	10.81	7.53086	1057	2.04552	10245	66.7991	1274.52	506.08	9655.99	453400	865.086	20134	38.4156	71.05	64.41	360	0.686879	12.23	40.65	260	798	2423	46.2308	11416	2.17817	78	0.0148824	汕头市
佛山市	370.89	370.89	98.49	17532.1	4630795	29.01	11.03	332.33	100	11.95	8.97512	3687	9.94095	32772	130.533	3519.46	1076	29011.3	1022694	2757.41	56924	153.479	88.98	95.59	566	1.52606	10.24	37.11	179	424	2989	80.5899	21624	5.8303	98	0.0264229	佛山市
江门市	392.28	138.21	97.46	375.11	871199	14.96	9.65	220.48	96.8	17.73	10.0194	792	5.73041	10204	63.73	1624.6	443.43	11303.9	1306667	3330.95	44104	112.43	71.23	100	304	0.774957	11	40.74	195	340	1660	42.3167	12366	3.15234	120	0.0305904	江门市
湛江市	777.77	153.33	98.86	4926	400813	7.94	5.53	247.55	99.37	24.22	8.8391	578	3.76965	6178	37.7	484.719	388.6	4996.34	1119470	1439.33	49037	63.0482	93.05	97.41	80	0.102858	12.74	45.77	347	2090	1126	14.4773	20111	2.58573	168	0.0216002	湛江市
茂名市	747.17	132.78	94.53	35.65	398718	11.76	4.18	247.37	100	10.05	3.0703	216	1.62675	1500	30	401.515	332.1	4444.77	834299	1116.61	38433	51.4381	82.81	98.79	86	0.115101	10.03	44.45	286	2013	608	8.13737	14298	1.91362	148	0.0198081	茂名市
肇庆市	422.41	53.67	95.76	2001	331382	17.25	7.1	273.47	99.94	17.12	6.78049	299	5.57108	5635	18.86	446.486	206.86	4897.14	230135	544.814	16750	39.6534	73.14	83.78	91	0.215431	22.66	36.09	174	753	1088	25.757	9346	2.21254	142	0.0336166	肇庆市
恵州市	337.28	133.88	95.18	450	1173823	6.74	6.85	229.83	96.57	16.08	6.06997	1178	8.79892	20209	67.6944	2007.07	562.08	16665.1	511270	1515.86	19366	57.4182	81.02	100	182	0.539611	11.14	30.06	209	689	949	28.1369	10877	3.22492	128	0.0379507	恵州市
梅州市	514.75	31.91	92.08	417.66	121340	8.44	6.62	163.48	96.16	16.83	10.1778	303	9.49546	184	25.14	488.392	241.65	4694.51	148243	287.99	33957	65.9679	70.99	100	43	0.0835357	11.8	42.84	245	1292	1233	23.9534	10702	2.07907	166	0.0322487	梅州市
汕尾市	344.98	54.41	95.35	2.92	74565	32.15	14.96	147.93	95.07	9.77	12.1086	2445	44.9366	267	13.13	380.602	114.52	3319.61	469855	1361.98	10197	29.5582	51.65	99.87	13	0.0376833	10.67	41.2	173	778	171	4.95681	5575	1.61604	80	0.0231898	汕尾市
河源市	358.39	31.18	100	14	210168	26.51	7.22	266.99	99.89	11.59	4.41836	220	7.05581	2180	16.1258	449.951	105.03	2930.61	134755	376.001	8841	24.6687	89.32	96.54	54	0.150674	12.07	44.11	190	1260	552	15.4022	5918	1.65127	120	0.0334831	河源市
阳江市	282.81	68.36	99.73	803.9	179209	14.47	8.08	139.6	100	14.46	6.85756	143	2.09187	1523	16.0039	565.889	126.12	4459.53	132179	467.377	15471	54.7046	71.27	100	42	0.14851	10.59	38.45	106	470	607	21.4632	5745	2.0314	79	0.0279339	阳江市
清远市	413.47	65.57	98.45	640.8	454816	34.08	7.12	310.96	99.98	11.92	23.6025	371	5.65808	3422	97.8104	2365.6	191.42	4629.6	240606	581.919	20045	48.4799	61.5	100	34	0.0822309	11.27	40.12	177	796	831	20.0982	9398	2.27296	158	0.0382132	清远市
东莞市	181.77	181.77	97.22	23413.8	5619998	19.83	7.14	221.35	99.5	20.01	6.51111	1443	7.9386	23112	153.92	8467.84	1632.9	89833.3	1498141	8241.96	81194	446.685	57.3	37.28	1990	10.9479	15.32	43.37	190	330	7010	385.652	19980	10.9919	71	0.0390604	东莞市
中山市	149.18	149.18	100	5312.5	1870513	15.41	10.3	402.68	100	18.64	5.57388	2125	14.2445	18117	66.48	4456.36	447.76	30014.7	1907192	12784.5	42594	285.521	87.78	100	404	2.70814	11.86	38.97	99	212	1076	72.1276	10114	6.77973	42	0.0281539	中山市
潮州市	260.89	35.08	100	9703.3	140303	11.01	7.37	160.82	100	10.17	3.88676	175	4.9886	2763	24.61	943.309	211.55	8108.78	168096	644.318	10424	39.9555	82.52	100	98	0.375637	10.34	42.71	122	682	429	16.4437	3299	1.26452	67	0.0256813	潮州市
揭阳市	661.79	70.12	89.4	17.88	48522	8.08	3.67	89	97.6	5.33	4.93592	142	2.0251	761	32.8637	496.588	377.43	5703.17	471787	712.895	23361	35.2997	57.63	90	55	0.0831079	12.86	35.21	275	1358	656	9.91251	8597	1.29905	101	0.0152616	揭阳市
云浮市	282.76	30.23	90.08	21.5	91291	53.16	3.03	197.64	98.48	3.97	3.80117	85	2.81178	1325	38.6855	1368.14	90.65	3205.9	319034	1128.29	20043	70.8834	70.57	100	28	0.0990239	12.13	39.45	111	758	648	22.917	5032	1.7796	71	0.0251096	云浮市
南宁市（广西）	707.37	270.74	99.26	4235	854042	12.7	3.33	320.96	95.1	14.66	6.0735	2601	9.607	63598	90.817	1283.87	484.43	6848.33	503938	712.411	38289	54.1287	47.09	100	557	0.787424	9.83	40.36	349	1515	5006	70.7692	26390	3.73072	198	0.027991	南宁市（广西）
柳州市	372.69	105.01	95	1874.41	724039	16.31	7.49	219.75	99.8	10.61	6.54006	1052	10.0181	22743	40.6789	1091.49	220.44	5914.84	224533	602.466	17053	45.7565	37.69	100	353	0.947168	12.81	38.12	177	970	1288	34.5596	15754	4.22711	170	0.0456143	柳州市
桂林市	518.96	75.72	91.97	1244	237250	19.6	7.7	324.19	78.27	8.5	6.99524	680	8.98045	24907	47.6038	917.292	254.77	4909.24	245841	473.719	22651	43.6469	92.41	100	244	0.470171	9.16	44.29	245	1218	3700	71.2964	14165	2.7295	194	0.0373825	桂林市
梧州市	326.3	51.16	99.07	180.3	202829	9.89	4.32	235.86	93.88	12.19	8.03601	301	5.8835	5331	18.2253	558.544	114.21	3500.15	105664	323.825	14356	43.9963	41.62	100	37	0.113393	9.07	39.14	137	895	950	29.1143	7392	2.2654	92	0.0281949	梧州市
北海市	166.84	61.72	99.71	1481	132079	17.57	5.33	259.67	97.08	21.73	6.36505	227	3.6779	1693	15.4508	926.085	101.57	6087.87	106399	637.731	8029	48.124	77.71	100	71	0.425557	8.6	35.78	82	394	500	29.9688	4312	2.58451	47	0.0281707	北海市
防城港市	91.24	53.94	89.67	17.12	147347	12.03	7.54	195.37	100	32.57	7.93666	168	3.11457	1188	9.0303	989.73	59.89	6564.01	65342	716.155	3498	38.3384	35.53	41.43	31	0.339763	10.4	33.82	44	580	253	27.7291	2351	2.57672	37	0.0405524	防城港市
钦州市	387.65	138.06	94.46	257	141570	8.89	6.43	292.99	99.56	32.01	4.69981	300	2.17297	3331	16.028	413.466	107.3	2767.96	107235	276.628	8767	22.6158	57.24	100	31	0.079969	8.05	22.2	144	1073	498	12.8466	8028	2.07094	76	0.0196053	钦州市
贵港市	523.81	190.25	75.04	352	343170	17.35	5.74	193.75	91.38	17.72	5.85966	221	1.16163	2750	16.9454	323.503	140.84	2688.76	119301	227.756	20254	38.6667	13.92	97.59	69	0.131727	12.08	26.26	240	1141	510	9.73635	8148	1.55553	103	0.0196636	贵港市
玉林市	674.59	101.24	98.22	309.19	213848	11.28	10.92	177.53	100	14.24	8.8581	215	2.12367	4464	27.1851	402.987	210.55	3121.16	192536	285.412	22868	33.8991	98.24	100	75	0.111179	10.25	33.02	295	1461	1668	24.7261	13754	2.03887	160	0.0237181	玉林市
百色市	405.62	35.26	54.01	0.8	414830	8.58	7.76	276.27	100	14.01	5.24848	105	2.97788	3600	21.4725	529.375	142.63	3516.35	140744	346.985	10974	27.0549	24.5	100	42	0.103545	9.18	36.7	200	1380	1163	28.6722	10327	2.54598	209	0.0515261	百色市
贺州市	233.37	113.08	95.04	6.58	279703	14.84	7.24	223.79	99.15	16.7	5.15078	140	1.23806	1510	9.7184	416.437	75.66	3242.06	64093	274.641	6917	29.6396	62.01	100	35	0.149976	5.51	22.77	116	598	570	24.4247	5071	2.17294	86	0.0368514	贺州市
河池市	399.19	33.65	79.47	2.89	139620	15.05	17.13	186.51	99.26	6.82	6.11702	135	4.01189	4870	19.1767	480.39	137.59	3446.73	123887	310.346	13405	33.5805	46.35	100	21	0.0526065	5.09	28.3	216	1455	723	18.1117	8270	2.0717	185	0.0463438	河池市
来宾市	260.1	107.58	87.46	278.6	572247	17.85	7.24	180.4	90.55	8.99	3.02414	187	1.73824	1505	10.0236	385.375	95.24	3661.67	81599	313.722	7451	28.6467	76.28	100	39	0.149942	6.61	35	101	702	466	17.9162	5778	2.22145	93	0.0357555	来宾市
崇左市	243.35	36.32	91.95	19.59	53694	7.45	4.05	200.9	100	14.18	7.65909	36	0.991189	247	8.6762	356.532	100	4109.31	86094	353.787	12279	50.4582	18.52	14.73	17	0.0698582	7.51	29.82	112	755	681	27.9844	4898	2.01274	108	0.0443805	崇左市
海口市（海南）	160.43	160.43	99.02	10031	391263	9.4	12.59	299.01	100	14.22	6.23977	1120	6.98124	26391	39.64	2470.86	320.7	19990	1066300	6646.51	23322	145.372	87.42	100	1120	6.98124	11.78	44.14	94	327	440	27.4263	8900	5.54759	73	0.0455027	海口市（海南）
三亚市	57.01	57.01	81.05	3062	164625	22.16	29.01	285.56	91.23	13.45	7.57447	441	7.73549	4256	8.323	1459.92	37.35	6551.48	36674	643.291	5083	89.1598	29.92	100	151	2.64866	18.98	48.12	45	140	200	35.0816	2116	3.71163	26	0.045606	三亚市
重庆市	3303.45	1542.77	92.02	254021	4680337	10.56	8.13	136.75	94.05	9.37	5.89442	7552	4.89509	161932	1232.5	3730.95	1664.4	5038.37	1598773	483.971	192034	58.1313	90.79	98.82	1786	0.540647	13.24	40.57	1273	5544	10308	31.2037	96327	2.91595	1449	0.0438632	重庆市
成都市（四川）	1149.07	535.15	94.42	219413	2181060	11.4	11.44	289.86	95.79	14.89	5.72899	6763	12.6376	116400	165.54	1440.64	1732	15073.1	4319000	3758.69	93654	81.5042	87.31	100	1382	1.20271	13.21	39.43	487	504	12126	105.529	63687	5.54248	594	0.051694	成都市（四川）
自贡市	325.96	149.44	73.03	14907.7	275748	22.98	5.66	112.01	83.93	8.87	7.5199	747	4.99866	15557	21.4096	656.817	170.7	5236.84	99639	305.679	14524	44.5576	61.91	85.48	104	0.319058	8.07	38.1	135	435	386	11.8419	10313	3.16389	145	0.044484	自贡市
攀枝花市	111.38	69.01	87.21	1.04	955421	19.16	9.98	207.46	96.12	8.81	9.45971	559	8.10028	12064	14.9116	1338.8	122.45	10993.9	140183	1258.6	8496	76.2794	22.12	95	167	1.49937	8.22	40.55	60	64	563	50.5477	6744	6.05495	66	0.0592566	攀枝花市
泸州市	502.32	146.72	79.68	71788.2	263020	6.88	7.65	126.26	89.68	9.35	5.2347	738	5.02999	16404	20.5253	408.61	255.67	5089.78	157657	313.858	20015	39.8451	1.33	81.75	73	0.145326	8.31	39	217	283	967	19.2507	12047	2.39827	188	0.0374263	泸州市
德阳市	389.15	66.23	85.84	48194	269843	8.45	6.73	167.91	98.67	12.42	4.43095	288	4.34848	6500	30.5636	785.394	268.59	6901.97	162522	417.633	17190	44.1732	83.75	100	68	0.17474	9.65	38.27	170	255	661	16.9857	13501	3.46936	213	0.0547347	德阳市
绵阳市	541.87	122.2	98.18	36244	288581	15.73	9.88	160.98	97.96	16.99	7.21731	1010	8.26514	25599	33.9539	626.606	384.13	7088.97	237930	439.091	22282	41.1206	89	100	106	0.195619	10.39	37.89	267	432	1277	23.5665	19343	3.56968	390	0.071973	绵阳市
广元市	310.89	92.28	78.71	5654.04	314615	7.36	8.21	161.6	90.94	11.58	6.74534	241	2.61162	686	13.8883	446.727	183.14	5890.83	129433	416.331	12334	39.6732	73.25	76.02	76	0.244459	8.88	36.56	191	242	772	24.8319	11106	3.57232	296	0.0952105	广元市
遂宁市	381.43	150.42	73.79	8470.28	102545	6.86	9.72	123.29	76.42	11.5	5.78674	229	1.5224	4616	15.3014	401.159	153.09	4013.58	85147	223.231	11402	29.8928	82.85	89.06	45	0.117977	7.55	37.66	164	224	374	9.80521	9575	2.51029	151	0.0395879	遂宁市
内江市	425.53	141.45	72.48	5191	96161	9.26	5.49	130.34	78	5.96	4.00494	631	4.46094	10855	15.4691	363.525	177.02	4159.99	113800	267.431	11425	26.8489	77.71	73	51	0.119851	6.43	34.64	192	374	423	9.94054	12185	2.86349	156	0.0366602	内江市
乐山市	353.35	115.18	81.32	15107	770842	18.58	8.47	157.36	91.28	12.8	9.7474	294	2.55253	5475	26.8635	760.252	261.12	7389.84	514751	1456.77	16720	47.3185	53.12	57.86	121	0.342437	7.1	37.91	226	501	477	13.4994	12728	3.60209	286	0.0809396	乐山市
南充市	751.72	193.42	95.6	8940	206736	5.64	9.36	182.65	96.98	12.13	5.32051	550	2.84355	12502	29.9845	398.879	302.27	4021.05	188127	250.262	25817	34.3439	60.51	83.27	62	0.0824775	8.65	38.12	514	263	936	12.4514	18907	2.51517	549	0.0730325	南充市
眉山市	349.08	85.47	99.84	7755	224784	16.79	5.84	174.23	99.58	14.64	7.08989	157	1.8369	1257	14.4789	414.773	174.41	4996.28	102448	293.48	10278	29.4431	62.75	94.38	66	0.189068	11.83	31.75	238	197	216	6.18769	8652	2.47851	170	0.0486994	眉山市
宜宾市	539.02	80.89	90.14	7814	402537	13.27	2.7	227.05	100	8.24	2.76148	466	5.76091	19800	22.8337	423.615	248.37	4607.81	620850	1151.81	19424	36.0358	36.7	92.59	93	0.172535	15.96	38.98	316	1369	1122	20.8156	16680	3.0945	206	0.0382175	宜宾市
广安市	466.16	125.21	74.43	2749	112970	7.83	7.73	97.17	72.82	9.26	3.51	40	0.319463	1500	12.8569	275.804	160.63	3445.81	97557	209.278	16915	36.2858	90.7	97.22	58	0.124421	15.31	41.67	280	260	1724	36.983	8945	1.91887	211	0.0452634	广安市
达州市	685.49	42.66	93.24	6619	204240	9.56	9.22	178.16	94.91	4.67	2.24444	145	3.39897	5687	22.7533	331.928	271.5	3960.67	171008	249.468	192020	280.121	60.81	78.16	82	0.119622	14.43	35.76	382	334	890	12.9834	13790	2.0117	362	0.0528089	达州市
雅安市	154.9	34.94	58.62	2525	59498	6.48	8.57	142.9	100	8.68	6.19048	48	1.37378	1125	8.642	557.908	120.73	7794.06	76249	492.247	4162	26.8689	62.5	86.3	74	0.477728	15.5	39.81	71	291	577	37.2498	6909	4.4603	186	0.120077	雅安市
巴中市	388.01	137.74	92.47	3007	34695	10.1	10.57	80.5	94.18	1.55	4.05714	120	0.871207	2380	12.444	320.713	155.28	4001.96	96200	247.932	12395	31.9451	88.68	97.35	36	0.0927811	8.84	35.03	199	246	400	10.309	8849	2.28061	340	0.0876266	巴中市
资阳市	501.13	108.94	82.48	6485	90709	12.47	5.94	137.72	88.32	11.37	4.44444	176	1.61557	2122	14.5135	289.615	175.57	3503.48	97644	194.848	20266	40.4406	85.66	95.3	22	0.0439008	5.7	35	317	266	602	12.0129	13037	2.60152	218	0.0435017	资阳市
贵阳市（贵州）	337.16	222.03	95.57	1826.07	1470703	20.31	11.1	148.52	96.22	6.2	5.38272	2124	9.56627	58986	50.7911	1506.44	496.84	14736	399132	1183.81	22871	67.8343	95.2	93.74	474	1.40586	10.06	37.24	292	779	2223	65.9331	19296	5.7231	222	0.0658441	贵阳市（贵州）
六盘水市	319.2	49.59	79.29	1050	255416	5.99	1.82	131.68	98.32	10.15	4.15584	391	7.88465	4872	9.8663	309.095	143.05	4481.52	108444	339.737	6962	21.8108	91.89	100	34	0.106516	2.44	24.68	217	901	351	10.9962	8398	2.63095	141	0.0441729	六盘水市
遵义市	784.16	85.91	74.52	880	358504	4.56	3.58	154.86	100	5.28	4.45161	509	5.92481	12775	180.399	2300.53	340.84	4346.56	253773	323.624	189439	241.582	59.85	94.35	169	0.215517	4.94	34.61	503	2064	1260	16.0681	16777	2.13949	286	0.0364721	遵义市
安顺市	279.79	86.78	22.54	5.1	264542	4.46	9.22	72.54	86.21	5.04	4.93438	260	2.99608	1818	9.4701	338.472	137.23	4904.75	78089	279.099	5502	19.6647	91.49	96.49	14	0.0500375	1.23	14	146	953	369	13.1885	5535	1.97827	123	0.0439615	安顺市
昆明市（云南）	583.99	260.24	95.97	346.89	919188	8.7	1.78	149.93	99.69	8.42	4.81409	5368	20.6271	73562	382.173	6544.16	564.43	9665.06	632836	1083.64	36187	61.9651	94.93	96.8	1176	2.01373	8.36	41.36	239	1401	1785	30.5656	29988	5.13502	321	0.0549667	昆明市（云南）
曲靖市	626.4	69.7	80.9	12.89	1112400	6.59	8.18	104.35	100	10.98	3.66071	629	9.02439	8174	21.88	349.298	358.34	5720.63	163200	260.536	13000	20.7535	68.3	100	103	0.164432	9.29	38.93	242	1705	1030	16.4432	17482	2.79087	172	0.0274585	曲靖市
玉溪市	230.6	49.6	86.48	275.6	364793	12.27	20.45	203.56	100	16.2	5.46707	126	2.54032	2700	20.7232	898.664	168.21	7294.45	102328	443.747	7364	31.9341	95.59	89.6	54	0.234172	10.14	34.35	120	575	1668	72.333	9666	4.19167	135	0.0585429	玉溪市
保山市	252.7	90	43.3	6.5	60468	8.86	6.29	100.16	90.03	12.37	6.57143	199	2.21111	1380	6.0703	240.218	133.3	5275.03	32685	129.343	5806	22.9759	95.51	94.94	26	0.102889	10.99	34.86	126	1246	530	20.9735	6581	2.60427	382	0.151167	保山市
昭通市	574.24	83.28	59.71	58	116609	9.27	4.08	92.6	96.3	12.94	4.50151	141	1.69308	4400	11.0358	192.181	157.4	2741.01	17796	30.9905	9337	16.2598	78.67	92.89	42	0.0731402	7.86	31	215	1980	163	2.83853	10293	1.79246	198	0.0344804	昭通市
丽江市	120.44	15.23	95.51	25.15	45994	9.27	5.42	137.44	99.5	18.6	3.99266	177	11.6218	4183	5.99	497.343	74.96	6223.85	12950	107.522	4715	39.1481	89.73	100	35	0.290601	29.9	35.34	85	526	317	26.3202	3347	2.77898	82	0.0680837	丽江市
临沧市	243.18	32.4	35.84	9.56	30139	19.95	13.91	185.07	94.84	10.75	4.73684	54	1.66667	810	6.494	267.045	124.09	5102.8	71800	295.255	4455	18.3198	52.28	89.86	16	0.0657949	2.22	37.07	121	1576	592	24.3441	5276	2.16959	107	0.0440003	临沧市
西安市（陕西）	782.73	562.65	99.32	105807	1628535	6.11	10.38	198.54	100	15.6	7.43576	7107	12.6313	162400	146.18	1867.57	1423.01	18180.1	1038865	1327.23	58831	75.1613	74.23	97.48	998	1.27502	9.5	40.43	436	1531	4465	57.0439	36796	4.70098	412	0.0526363	西安市（陕西）
铜川市	85.44	75.98	73.38	4530	580857	9.02	4.68	73.63	95.67	10.98	7.23465	198	2.60595	3000	10.2866	1203.96	64.26	7521.07	11123	130.185	5843	68.3872	70.15	85.03	46	0.53839	9.74	42.51	58	220	600	70.2247	4380	5.1264	107	0.125234	铜川市
宝鸡市	381.09	142.8	98.56	13049	314362	9.28	5.37	131.75	99.85	15.69	5.01847	623	4.36275	16878	26.53	696.161	286.28	7512.14	156900	411.714	18997	49.8491	86.79	100	150	0.393608	14.23	35.97	236	918	1204	31.5936	13950	3.66055	261	0.0684878	宝鸡市
咸阳市	520.09	90.19	96.48	17441	151402	5.23	3.54	198.64	96	10.08	3.33077	404	4.47943	10749	30.5601	587.593	365.55	7028.59	208289	400.486	20415	39.2528	51.94	53.45	95	0.182661	13.43	40.11	314	1540	1046	20.1119	17528	3.37019	331	0.0636428	咸阳市
渭南市	560.06	97.68	86.7	4600	92466	5.1	7.23	125.11	99.38	16.82	7.995	305	3.12244	53	31.39	560.476	327.08	5840.09	209700	374.424	19900	35.5319	75.11	91.62	53	0.0946327	11.88	37.1	390	1362	895	15.9804	13950	2.4908	626	0.111774	渭南市
延安市	230.22	45.82	93.99	6810	109211	5.59	3.43	104.76	86.01	5.05	4.04239	222	4.84505	6500	50.77	2205.28	212.54	9232.04	31502	136.834	11288	49.0314	86.96	82.03	93	0.403961	9.58	36.3	139	386	550	23.8902	8009	3.47885	210	0.0912171	延安市
汉中市	381.53	55.17	67.64	9.8	89406	7.23	3.92	134.6	75.7	6.29	5.56627	164	2.97263	2990	21.77	570.597	196.4	5147.69	128900	337.85	21000	55.0415	97.5	100	43	0.112704	14.09	37.65	225	972	565	14.8088	13300	3.48596	1042	0.273111	汉中市
榆林市	364.5	52.14	77.14	10565	119017	7.38	9.1	82.11	95.14	12.77	5.375	209	4.00844	7981	18.1863	498.938	329.5	9039.78	262881	721.21	15569	42.7133	67.71	84.77	85	0.233196	7.11	32.35	238	653	1010	27.7092	13106	3.59561	306	0.0839506	榆林市
安康市	304.35	100.86	59.56	198.6	112652	5.03	3.67	210.27	84.74	13.91	6.03333	102	1.0113	2020	15.9157	522.941	176.03	5783.8	95159	312.663	13481	44.2944	11.79	99.5	64	0.210284	10.04	34.8	209	886	487	16.0013	7706	2.53195	237	0.0778709	安康市
商洛市	244.83	55.01	77.82	267.9	28600	6.49	13.59	155.4	94.94	14.32	8.16794	62	1.12707	2280	9.4069	384.222	80.2	3275.74	56800	231.998	26700	109.055	79.81	99.32	54	0.220561	11.36	39.77	186	1614	474	19.3604	6701	2.737	208	0.0849569	商洛市
兰州市（甘肃）	323.54	210.36	90.37	70182	1473092	4.44	3.69	189.87	94.96	10.89	4.61785	2149	10.2158	61555	44.1915	1365.87	338.81	10472	314985	973.558	20197	62.425	57.55	100	587	1.8143	8.63	25.02	219	697	4248	131.298	25068	7.74804	163	0.0503802	兰州市（甘肃）
嘉峪关市	21.8	21.8	100	43.3	593739	11.2	6.95	157.53	100	16.82	5.70505	92	4.22018	1052	5.2517	2409.04	28.63	13133	20358	933.853	1849	84.8165	73.13	100	37	1.69725	16.61	36.67	11	20	115	52.7523	1352	6.20183	8	0.0366972	嘉峪关市
金昌市	46.48	20.42	49.86	856.89	287556	9.18	2.37	168.39	100	22.12	4.39357	199	9.74535	756	5.7643	1240.17	44.64	9604.13	24509	527.302	2526	54.346	54.61	100	55	1.1833	14.9	32.38	28	125	142	30.5508	1781	3.83176	21	0.0451807	金昌市
白银市	180.39	49.98	62.38	134	761582	5.15	2.77	264.78	97.8	13.73	7.17781	250	5.002	5558	7.5468	418.36	85.18	4721.99	72353	401.092	4577	25.3728	37.13	60.61	68	0.376961	6.66	22.73	168	774	530	29.3808	5638	3.12545	93	0.051555	白银市
天水市	366.73	129.77	57.36	660	213493	4.31	7.65	138.57	76.09	8.72	7.21117	291	2.24243	7502	13.1652	358.989	256.4	6991.52	69354	189.115	9781	26.6708	65.02	98.25	27	0.0736236	5.62	35.2	267	1779	900	24.5412	8498	2.31724	274	0.0747144	天水市
武威市	191.26	102.04	52.16	1189.59	126764	6.81	4.84	119.43	94.12	10.16	5.07018	176	1.72481	2410	4.216	220.433	62	3241.66	38304	200.272	5680	29.6978	88.58	99.31	52	0.271881	3.8	21.4	147	1144	360	18.8225	6072	3.17474	192	0.100387	武威市
张掖市	130.83	52.04	98.49	158.23	205890	5.04	6.38	147.18	99.01	16.68	2.99495	179	3.43966	840	7.7061	589.016	98.7	7544.14	44489	340.052	3945	30.1536	74.98	90.52	15	0.114653	15.71	26.74	99	566	627	47.9248	5034	3.84774	111	0.0848429	张掖市
平凉市	231.82	50.94	57.38	7	80450	8.15	7.94	85.45	95.39	18.74	4.19167	246	4.82921	2916	7.36	317.488	91.39	3942.28	44759	193.077	3796	16.3748	57.01	98.41	16	0.0690191	7.78	29.94	151	1309	430	18.5489	7208	3.10931	134	0.0578035	平凉市
酒泉市	97.95	40.38	99.42	365.5	75610	6.21	6.79	118.78	100	13.93	7.33421	271	6.71124	5720	9.13	932.108	80.23	8190.91	79200	808.576	6144	62.7259	50.38	95.24	57	0.58193	9.84	36.5	65	314	460	46.9627	4920	5.02297	111	0.113323	酒泉市
庆阳市	259.18	35.81	76.37	116	23000	16.22	7.46	78.05	95.88	11.06	6.69953	350	9.77381	2700	9	347.249	157.01	6057.95	117857	454.73	7822	30.1798	87.55	93.84	48	0.185199	4.46	18.4	189	1341	584	22.5326	4827	1.86241	143	0.055174	庆阳市
定西市	300.38	46.65	43.96	43	10055	6.57	4.06	38.81	86.81	8.96	2.94444	68	1.45766	350	3.7	123.177	42.1	1401.56	59740	198.881	4634	15.4271	79.11	80	9	0.029962	9.18	25.43	295	1430	654	21.7724	7354	2.44823	156	0.0519342	定西市
陇南市	281.78	58.02	25.92	149	9754	6.07	5.38	51.8	48.16	4.22	3.91346	25	0.430886	671	4.0523	143.811	85.51	3034.64	55332	196.366	4515	16.0231	100	93.56	24	0.0851728	1.32	2.69	194	2225	639	22.6773	5192	1.84257	235	0.0833984	陇南市
西宁市（青海）	220.87	101.37	93.71	54255	640184	12.42	9.27	175.81	99.85	7.35	6.48495	1932	19.0589	38594	23.8846	1081.39	200.03	9056.46	492054	2227.8	11573	52.3973	55.05	69.9	262	1.18622	8.94	35.12	139	334	2876	130.212	10969	4.96627	105	0.0475393	西宁市（青海）
银川市（宁夏）	158.8	94.86	98.28	86937	422831	6.98	3.74	175.88	99.48	15.28	4.19673	1401	14.7691	18171	20.2362	1274.32	182.16	11471	57632	362.922	11445	72.0718	91.8	100	288	1.8136	14.39	43.03	69	215	2595	163.413	8807	5.54597	99	0.0623426	银川市（宁夏）
石嘴山市	74.82	45.59	99.29	11851.7	1131000	5.61	3.03	233.17	99.29	15.81	4.95383	195	4.27725	971	6.848	915.263	65.76	8789.09	50609	676.41	6342	84.7634	41.14	85.01	77	1.02914	26.36	41	48	89	376	50.2539	3569	4.77011	54	0.0721732	石嘴山市
吴忠市	138.35	37.79	84.37	3507	210230	6	3.47	181.1	89.06	20.12	4.36725	295	7.8063	1600	6.9	498.735	80.6	5825.8	20400	147.452	3000	21.6841	90	100	84	0.607156	19.19	38.53	67	368	642	46.404	4026	2.91001	884	0.638959	吴忠市
固原市	152.53	44.75	67.53	140.28	38287	5	4.45	122.37	99.19	19.06	9.35875	139	3.10615	335	3.02	197.994	61	3999.21	9943	65.1872	3465	22.7168	73.05	91.84	50	0.327804	8.52	28.63	85	941	492	32.2559	3487	2.28611	265	0.173736	固原市
中卫市	118.12	39.59	38.82	1279.53	87467	3.07	2.84	151.31	97.99	19.02	3.59551	168	4.2435	853	4.0375	341.813	53.75	4550.46	36453	308.61	2249	19.04	93.86	89.56	46	0.389434	11.62	26	68	416	457	38.6895	2367	2.00389	53	0.0448696	中卫市
乌鲁木齐（新疆）	243.03	233.58	99.6	66491.1	1134410	3.86	3.42	142.45	99.93	7.18	4.76143	3634	15.5578	73490	126.25	5194.83	243.6	10023.5	420900	1731.88	30100	123.853	57.34	87.4	856	3.5222	7.39	34.8	149	143	2137	87.9315	24204	9.95926	167	0.0687158	乌鲁木齐（新疆）
克拉玛依市	37.51	37.51	100	3829	421710	17.75	7.09	206.3	100	23.6	6.63576	299	7.97121	4391	9.4574	2521.3	50.74	13527.1	99349	2648.6	6103	162.703	92.12	94.87	135	3.59904	9.04	42.9	18	31	460	122.634	1730	4.6121	91	0.242602	克拉玛依市

## Sheet: 2015
283地级市	全市年末户籍人口(万人)	市辖区年末户籍人口(万人)	燃气普及率	供气总量	全社会用电量	供水管道密度	排水管道密度	人均日生活用水量	供水普及率	人均道路面积	路网密度	公共汽(电)车量数	每万人公共汽车量	公交车客运总量	互联网用户数(万户)	每万人互联网	移动电话用户数(万户)	每万人移动电话	电信业务量	人均电信业务量	邮政业务量	人均邮政业务量	城市污水集中处理率	生活垃圾无害化处理率	市容环卫车辆数	万人环卫车辆	人均公园绿地面积	建成区绿化覆盖率	中学数	小学数	公共图书馆藏书量(千册)	百人图书馆藏书	卫生机构床位数	每千人病床数	卫生机构数	每千人卫生机构	283地级市
北京市	1345.2	1345.2	100	1.44492e+06	9527169	19.72	11.08	183.81	100	7.62	5.7846	23287	17.3112	406003	492	3657.45	4052	30121.9	9233637	6864.14	678365	504.286	85.92	78.75	10747	7.98915	16	48.4	646	996	59430	441.793	104644	7.77907	701	0.0521112	北京市
天津市	1026.9	1026.9	100	306630	8006009	18.77	22.07	119.58	100	16.02	8.62407	11619	11.3146	157002	1205	3367	1406	13691.7	2617627	2549.06	600467	584.738	90.7	92.73	3937	3.83387	10.13	36.38	509	849	16970	165.255	62495	6.08579	661	0.0643685	天津市
石家庄市（河北）	1028.84	410.33	100	94609.3	2257985	6.69	7.8	156.56	100	19.02	7.16612	4403	10.7304	58686	233	2264.69	1071	10409.8	835497	812.077	271942	264.319	95.6	95.68	898	0.872828	15.57	44.41	406	1390	3543	34.4368	46744	4.54337	393	0.0381984	石家庄市（河北）
唐山市	754.96	334.28	100	25836	4970925	8.26	9.65	137.03	100	15.67	6.47498	3031	9.06725	26693	139	1841.16	891	11801.9	529455	701.302	96897	128.347	95	100	491	0.650366	15.08	41.17	328	1127	2393	31.697	37631	4.9845	350	0.0463601	唐山市
秦皇岛市	295.64	140.53	88.56	36591.1	934292	8.05	11.88	123.52	100	19.79	6.46634	815	5.79947	10698	64	2164.8	344	11635.8	239557	810.3	27291	92.3116	96.17	100	348	1.17711	19.73	40.03	154	416	5862	198.282	15210	5.14477	143	0.0483696	秦皇岛市
邯郸市	1049.7	175.71	100	14542.5	1588564	9.86	13.53	117.49	100	19.91	8.62788	3695	21.029	25196	113	1076.5	711	6773.36	435850	415.214	67481	64.286	97.62	100	448	0.426789	18.99	46.63	385	1809	1726	16.4428	41040	3.90969	398	0.0379156	邯郸市
邢台市	780.39	88.14	100	15504	502759	8.67	9.37	47.96	100	16.12	5.7136	2184	24.7788	12192	102	1307.04	539	6906.8	330448	423.44	24968	31.9943	96.35	100	153	0.196056	11.69	36.12	278	1257	1491	19.1058	29512	3.7817	316	0.0404926	邢台市
保定市	1202.19	282.25	99	20589.4	860936	6.49	6.71	95.15	96.45	20.66	6.71966	3316	11.7484	18489	195	1622.04	946	7868.97	669914	557.245	177248	147.438	80.39	99.98	381	0.316922	9.86	38.76	447	2162	2201	18.3083	45300	3.76812	595	0.049493	保定市
张家口市	469.01	91.24	99.6	120.75	674483	10.42	7.86	82.57	100	15.36	6.41977	1917	21.0105	18036	58	1236.65	351	7483.85	251208	535.613	37996	81.0132	94.42	95	160	0.341144	12.22	44.08	168	531	1457	31.0654	19790	4.21953	289	0.0616192	张家口市
承德市	382.35	59.65	99.89	1262.2	437876	5.4	4.06	101.73	100	12.9	4.50321	723	12.1207	13455	49	1281.55	281	7349.29	211022	551.908	33314	87.1296	91.68	82.98	150	0.392311	24.57	42.9	122	447	914	23.9048	17215	4.50242	251	0.0656467	承德市
沧州市	774.36	54.97	100	8172	768523	7.03	7.93	121.66	100	16.7	5.22073	1832	33.3273	8624	103	1330.13	597	7709.59	409328	528.602	89592	115.698	100	100	276	0.356423	10.38	36.96	316	1310	1394	18.002	32452	4.19082	320	0.0413244	沧州市
廊坊市	461.13	85.06	100	25884	484631	9.83	9.42	138.32	100	18.28	7.60395	556	6.53656	4887	101	2190.27	469	10170.7	441963	958.435	32269	69.9781	92.01	58.98	239	0.518292	13.72	45.34	176	809	2272	49.2703	18073	3.91929	223	0.0483595	廊坊市
衡水市	452.26	55.9	99.1	3259.16	439648	5.39	8.36	139.71	98.86	20.14	7.82198	555	9.92844	3404	72	1592	354	7827.36	203949	450.955	50099	110.775	85.01	82.69	214	0.473179	12.2	44.7	176	868	675	14.925	16715	3.69588	229	0.0506346	衡水市
太原市（山西）	367.39	285.09	98.42	56753.1	2263614	6.28	5.72	123.42	100	11.5	6.14015	2871	10.0705	51071	129	3511.26	741	20169.3	569164	1549.21	65356	177.893	86	99.56	2300	6.26038	10.92	40.3	224	416	6705	182.504	35547	9.67555	247	0.067231	太原市（山西）
大同市	316.22	156.98	98.6	12815.1	759032	10.95	5.09	97.1	100	16.65	7.64928	983	6.26194	22000	53	1676.05	309	9771.68	209995	664.079	31020	98.0963	76.58	99.73	441	1.3946	10.97	40.02	217	466	716	22.6425	16426	5.19448	254	0.0803238	大同市
阳泉市	132.16	70.02	97.95	80254	489988	20.13	7.61	127.28	100	13.98	11.6929	787	11.2396	17739	32	2421.31	150	11349.9	173506	1312.85	11920	90.1937	87.98	88.84	263	1.99001	10.77	41.5	81	255	607	45.9292	6773	5.12485	82	0.062046	阳泉市
长治市	336.85	73.47	93.01	5894.54	315461	17.84	7.87	174.31	98.48	9.96	6.50927	731	9.94964	12245	55	1632.77	298	8846.67	207138	614.927	21130	62.7282	92.32	100	202	0.599673	12.5	46.23	214	636	1788	53.08	16083	4.77453	248	0.0736233	长治市
晋城市	219.44	37.75	99.5	11774	171874	11.66	6.44	141.86	98	12.01	3.83316	459	12.1589	6468	44	2005.1	229	10435.7	231344	1054.25	11880	54.1378	94.99	100	131	0.596974	12.02	41.96	160	543	481	21.9194	10126	4.61447	177	0.0806599	晋城市
朔州市	161.51	66.77	96.57	5150.5	628978	7.72	12.54	102.44	99.12	17.04	5.83221	184	2.75573	495	21	1300.23	156	9658.84	82490	510.742	12385	76.6826	98.07	100	120	0.742988	10.91	42.89	93	383	572	35.4158	6903	4.27404	154	0.0953501	朔州市
晋中市	329.66	61.23	98.49	7082.62	300879	6.3	11.09	106.1	100	19.39	4.73247	390	6.36943	13289	59	1789.72	302	9160.95	218067	661.491	22010	66.7658	96.81	89.97	61	0.185039	17.65	36.92	224	674	1288	39.0706	14668	4.44943	257	0.0779591	晋中市
运城市	510.2	68.17	99	8301	360009	14.47	8.21	118.6	95	16.65	5.55435	366	5.36893	5200	85	1666.01	442	8663.27	480000	940.808	46000	90.1607	90.79	100	90	0.176401	10.63	40.59	262	835	1412	27.6754	27607	5.41102	440	0.0862407	运城市
忻州市	306.52	54.13	95	3685	125080	13.17	11.74	70.44	100	19.46	6.39472	112	2.06909	2580	39	1272.35	271	8841.18	169902	554.293	29830	97.3183	95.06	19.98	76	0.247945	12.37	34.64	273	677	1056	34.4513	12802	4.17656	872	0.284484	忻州市
临汾市	430.59	80.93	99.47	2542.57	284278	8.81	1.69	76.71	99.03	8.55	4.28704	425	5.25145	5814	65	1509.56	396	9196.68	478778	1111.91	25175	58.4663	91.97	100	112	0.260108	12.36	39.98	285	1012	1536	35.672	17534	4.07209	327	0.0759423	临汾市
吕梁市	387.48	28.04	94.89	1822	78185	8.16	10.89	96.88	95.33	12.75	6.78566	116	4.13695	1424	47	1212.97	313	8077.84	374181	965.678	19970	51.5381	91.27	100	77	0.19872	13.38	38.37	296	666	1144	29.5241	11226	2.89718	706	0.182203	吕梁市
呼和浩特（内蒙）	238.58	130.1	98.86	50728	666875	3.12	7.68	91.05	99.96	13.32	3.4545	1884	14.4812	40366	45	1886.16	336	14083.3	565564	2370.54	86491	362.524	91.8	100	423	1.77299	17.32	37	109	212	3608	151.228	16777	7.03202	174	0.0729315	呼和浩特（内蒙）
包头市	223.86	155.62	96.52	51000	3987210	8.94	11.27	89.68	99.5	15.13	7.7435	1387	8.91274	17173	37	1652.82	310	13847.9	261186	1166.74	16000	71.4732	90.23	97.04	426	1.90298	13.23	42.85	93	138	1398	62.4497	14756	6.59162	127	0.0567319	包头市
乌海市	44.49	44.49	88.6	4297.8	1581939	6.74	4.65	134.41	100	25.5	16.0892	398	8.94583	4742	13	2922	76	17082.5	62685	1408.97	8671	194.898	95.47	96.03	236	5.30456	19.69	42.2	21	25	600	134.862	3083	6.92965	28	0.0629355	乌海市
赤峰市	462.63	125.78	96.66	2313	567008	12.21	8	109.39	96.28	22.14	6.95848	622	4.94514	17430	51	1102.39	433	9359.53	263035	568.565	35400	76.519	90.68	98.19	143	0.309102	18.77	39.06	154	396	1831	39.5781	23999	5.18751	328	0.070899	赤峰市
通辽市	319.37	85.44	96.23	1967.37	543552	9.44	12.04	140.44	97.58	26.36	8.40833	567	6.63624	402	37	1158.53	360	11272.2	211072	660.901	20296	63.5501	97.91	95.9	1042	3.26267	21.06	42.52	136	353	1029	32.2197	11507	3.60303	79	0.0247362	通辽市
鄂尔多斯市	157.32	28.08	94.23	11131.4	201013	6.94	18.63	153.26	99.77	56.34	10.3231	510	18.1624	5015	24	1525.55	138	8771.93	182000	1156.88	19000	120.773	97.53	95.8	242	1.53827	34.97	42.26	66	128	2330	148.106	10217	6.49441	176	0.111874	鄂尔多斯市
呼伦贝尔市	259.3	37.01	89.93	523.6	173799	5.69	8.47	141.8	95.95	31.15	6.24958	467	12.6182	2456	42	1619.75	359	13845	236178	910.829	16373	63.1431	98.07	95.28	125	0.482067	21.93	35.03	132	150	1642	63.3243	14091	5.43425	232	0.0894717	呼伦贝尔市
巴彦淖尔市	174.7	52.03	90.27	3686.47	159438	9.07	23.16	87.86	97	24.71	12.3282	121	2.32558	1731	21	1202.06	202	11562.7	126000	721.236	16375	93.7321	98.68	99.81	101	0.578134	21.45	38.79	50	90	700	40.0687	8426	4.82313	163	0.0933028	巴彦淖尔市
乌兰察布市	273.87	31.6	85.78	2970	90842	5.62	5.3	97.25	97.02	27.78	6.85717	698	22.0886	3670	23	839.815	232	8471.17	262300	957.754	18400	67.1852	93.67	96.45	150	0.547705	37.78	39.72	71	148	257	9.38401	7808	2.85099	228	0.0832512	乌兰察布市
沈阳市（辽宁）	730.41	529.86	100	54846.5	2573527	14.54	8.41	188.06	100	17.61	8.22875	5381	10.1555	104971	178	2436.99	1349	18469.1	1006456	1377.93	226418	309.988	95.11	100	2012	2.75462	13.06	41.78	295	274	11205	153.407	58959	8.07204	327	0.0447694	沈阳市（辽宁）
大连市	593.56	304.9	98.53	29489.6	2556320	13.82	6.94	151.52	100	13.8	7.73515	5304	17.3959	102596	131	2207.02	726	12231.3	817487	1377.26	197200	332.233	89.72	100	972	1.63758	11.11	44.93	285	526	16157	272.205	41569	7.00334	304	0.0512164	大连市
鞍山市	346.05	150.1	100	288	1600251	17.68	5.5	161.58	100	10.78	3.96343	1790	11.9254	28359	71	2051.73	334	9651.78	261281	755.038	44600	128.883	86.49	100	293	0.846698	12.19	40.05	163	535	2729	78.8614	20337	5.8769	162	0.046814	鞍山市
抚顺市	215.76	141.23	98.47	43488.9	1118977	16.9	6.84	83.48	98.62	10.72	6.31001	1188	8.41181	25000	44	2039.3	199	9223.21	141707	656.781	22600	104.746	89.3	100	413	1.91416	10.56	44.88	105	123	1040	48.2017	12315	5.70773	105	0.0486652	抚顺市
本溪市	151.21	92.54	98.94	4058.76	1162230	10.41	3.32	116.69	99.56	11.4	6.82881	715	7.72639	26898	34	2248.53	170	11242.6	106752	705.985	14938	98.7898	95.12	86.21	220	1.45493	10.75	48.39	57	70	1360	89.9411	10654	7.04583	69	0.0456319	本溪市
丹东市	238.15	78	100	1249	287638	14.97	10.18	111.89	100	14.43	6.47044	931	11.9359	13554	46	1931.56	196	8230.11	166472	699.022	30669	128.78	57.62	100	324	1.36049	9.97	37.7	125	448	1510	63.4054	14878	6.24732	122	0.0512282	丹东市
锦州市	302.56	97.19	99.52	910.8	473059	21.35	6.69	118.8	100	11.88	7.48625	631	6.49244	13330	60	1983.08	263	8692.49	181270	599.121	29000	95.8488	82.35	100	253	0.836198	13.45	42.11	130	378	1424	47.065	14668	4.84796	136	0.0449498	锦州市
营口市	232.62	92.79	53.92	2372.05	1448246	25.14	5.03	96.51	100	7.62	4.97718	882	9.50533	13223	48	2063.45	203	8726.68	191367	822.659	25728	110.601	98.16	100	181	0.778093	10.86	39.88	102	157	1369	58.8513	11581	4.97851	129	0.0554552	营口市
阜新市	189.47	76.42	84.62	4769.65	389899	26.67	7.8	132.76	98.96	12.4	6.46144	403	5.27349	6823	39	2058.37	140	7389.03	105625	557.476	11598	61.2129	93.08	100	191	1.00808	12.63	43.3	94	75	488	25.7561	10910	5.75817	115	0.0606956	阜新市
辽阳市	178.96	87.19	98.62	8221.75	825689	11.5	8.66	99.1	100	17.58	10.4008	590	6.76683	9514	38	2123.38	185	10337.5	120209	671.709	24511	136.964	100	100	247	1.3802	10.84	42.06	78	168	945	52.8051	12533	7.00324	95	0.0530845	辽阳市
盘锦市	129.54	64.5	100	2472.1	536500	14.43	8.55	124.36	100	13.03	6.39645	491	7.6124	9721	29	2238.69	142	10961.9	118955	918.288	35100	270.959	100	100	139	1.07303	12.34	40.72	70	54	655	50.5635	8218	6.34399	74	0.0571252	盘锦市
铁岭市	300.38	43.52	97.56	4448.1	125682	16.46	6.92	134.04	98.94	14.09	5.03386	667	15.3263	7905	38	1265.06	205	6824.69	147345	490.529	29000	96.5444	100	100	126	0.419469	11.97	39.4	126	298	679	22.6047	11457	3.81417	137	0.0456089	铁岭市
朝阳市	340.9	61.11	99.28	1122.75	198754	10.2	11.67	77.46	99.93	7.25	4.93991	289	4.72918	5620	45	1320.04	205	6013.49	168504	494.292	29800	87.4157	95.22	100	139	0.407744	10.71	27.09	169	654	895	26.254	15426	4.52508	195	0.0572015	朝阳市
葫芦岛市	280.1	94.14	100	8845.21	705688	13.34	7.97	132.49	100	11.44	4.9	1034	10.9836	13414	45	1606.57	200	7140.31	149939	535.305	33654	120.15	89.39	100	55	0.196358	14.78	37.25	130	474	341	12.1742	11572	4.13138	165	0.0589075	葫芦岛市
长春市（吉林）	753.83	436.11	98.68	45881.9	1421374	5.39	10.58	144.55	99.64	19.03	6.6633	4852	11.1256	71684	106	1406.15	1081	14340.1	688551	913.404	166501	220.873	93.2	99.99	3940	5.22664	14.66	38.76	337	1126	4631	61.4329	45787	6.07392	301	0.0399294	长春市（吉林）
吉林市	426.24	181.88	98.02	34327.7	979313	6.97	5.44	124.08	98.55	12.5	5.76027	1300	7.14757	26041	73	1712.65	398	9337.46	261254	612.927	59997	140.759	94.27	76.06	710	1.66573	12.04	43.72	180	607	2290	53.7256	24449	5.73597	232	0.0544294	吉林市
四平市	326.41	58.4	93.94	3154	196921	19.83	3.7	98.58	72.42	10.28	6.23173	337	5.77055	5238	36	1102.91	283	8670.08	159827	489.651	35793	109.657	85.14	96	62	0.189945	8.35	31.57	184	875	698	21.3841	13754	4.21372	153	0.0468736	四平市
辽源市	120.8	46.62	92.47	1507	167895	10.97	4.56	70.96	95.35	10.89	4.81901	395	8.47276	5298	18	1490.07	117	9685.43	62004	513.278	14609	120.935	86.43	100	85	0.703642	9.25	40.05	62	308	405	33.5265	5655	4.68129	60	0.0496689	辽源市
通化市	221.1	44.05	98.4	2084.6	198210	10.43	3.1	88.96	93.18	8.86	5.60045	398	9.03519	7780	35	1582.99	185	8367.25	120237	543.813	34442	155.776	88.87	97.69	214	0.967888	12.94	38.13	130	215	884	39.9819	12257	5.54365	151	0.0682949	通化市
白山市	125.37	56.76	85.5	498	206191	8.05	3.4	63.92	90.19	10.8	6.93109	338	5.9549	3442	20	1595.28	112	8933.56	70591	563.061	23691	188.969	83.94	15.65	119	0.94919	10.3	27.3	107	181	845	67.4005	7781	6.20643	102	0.0813592	白山市
松原市	278.07	56.89	96.97	8030	356643	8.76	4.75	159.93	95.49	18.76	5.47724	546	9.59747	9360	29	1042.9	263	9458.05	135536	487.417	23336	83.9213	95.9	95.75	85	0.305678	17.8	43.19	148	712	773	27.7988	8450	3.0388	128	0.0460316	松原市
白城市	196.67	49.72	95.31	2200.5	98562	9.26	7.71	123.95	98.31	11.49	4.89153	234	4.70636	2300	27	1372.86	176	8949	100400	510.5	19500	99.1509	72.03	96.05	93	0.472873	12.9	31.35	122	345	521	26.4911	7042	3.58062	131	0.066609	白城市
哈尔滨（黑龙江）	961.37	548.72	100	58427	1862722	5.33	7.34	135.01	100	13.05	7.00675	6923	12.6166	134227	163	1695.5	1289	13407.9	896363	932.381	120029	124.852	90.14	91.62	3067	3.19024	9.53	35.41	483	590	8254	85.8566	72951	7.58823	462	0.0480564	哈尔滨（黑龙江）
齐齐哈尔市	549.39	136.59	98.94	20421.2	406786	8.32	6.17	100.14	100	10.61	4.25245	1240	9.07826	81	58	1055.72	401	7299	471800	858.771	30500	55.5161	72.75	68.38	367	0.668014	10.02	38.61	249	664	1788	32.5452	25703	4.67846	988	0.179836	齐齐哈尔市
鸡西市	181.7	83.32	27.25	35.03	326875	9.29	3.97	100.61	98.52	9.05	5.00509	715	8.58137	9359	22	1210.79	172	9466.15	130114	716.092	24078	132.515	56.63	89.14	419	2.306	10.8	39.5	93	71	388	21.3539	11315	6.2273	120	0.0660429	鸡西市
鹤岗市	105.61	64.86	64.37	1016.7	252668	11.09	5.9	84.85	99.15	8.28	7.34592	402	6.19796	9626	15	1420.32	107	10131.6	63058	597.084	9917	93.9021	64.06	75.87	199	1.88429	14.92	42.33	40	82	440	41.6627	8150	7.71707	72	0.0681754	鹤岗市
双鸭山市	147.43	19.44	52.93	184.6	471166	7.45	4.69	100.23	99.16	8.92	6.88966	338	17.3868	4753	24	1627.89	177	12005.7	113473	769.674	17618	119.501	84.54	92.01	152	1.031	14.44	43.7	67	110	897	60.8424	9299	6.3074	54	0.0366276	双鸭山市
大庆市	275.48	135.87	99.97	27574	1944520	10.56	6.24	116.43	93.59	23.13	10.1379	1406	10.3481	20190	54	1960.21	366	13285.9	310947	1128.75	40868	148.352	43.6	100	595	2.15987	14.5	45.64	153	380	2550	92.5657	16015	5.81349	162	0.0588064	大庆市
伊春市	121.19	76.89	80.45	0.9	225378	8.27	3.02	93.15	87.38	11.55	5.62568	385	5.00715	5000	19	1567.79	110	9076.66	68215	562.876	12781	105.462	71.44	43.78	363	2.9953	23.08	29.75	53	63	855	70.5504	6635	5.47487	54	0.0445581	伊春市
佳木斯市	237.55	77.6	93.73	4300	185670	6.35	5.24	112.77	95.78	9.71	3.32914	457	5.88918	9000	34	1431.28	243	10229.4	189000	795.622	22491	94.679	85.11	100	103	0.433593	14.15	41.62	111	191	363	15.281	13923	5.86108	175	0.0736687	佳木斯市
七台河市	83.11	49.94	70.59	35	238757	11.05	2.57	92.53	95.43	12.05	7.8679	315	6.30757	7000	9	1082.9	83	9986.76	52203	628.119	6566	79.0037	38.65	98.18	185	2.22597	12.28	43.9	48	49	235	28.2758	3785	4.55421	47	0.0565516	七台河市
牡丹江市	262	88.3	91.72	60.09	336859	7.28	5.23	109.04	92.74	13.31	9.78842	758	8.58437	20593	48	1832.06	263	10038.2	167473	639.21	28834	110.053	31.03	91.96	319	1.21756	10.61	20.62	132	191	1078	41.145	16868	6.43817	151	0.0576336	牡丹江市
黑河市	168	20	90.78	75.8	187601	9.22	5.13	98.53	96.97	12.37	4.1645	95	4.75	1100	24	1428.57	139	8273.81	179865	1070.62	17666	105.155	92.94	100	174	1.03571	13.36	40.53	98	184	363	21.6071	7960	4.7381	146	0.0869048	黑河市
绥化市	548.5	83.5	65.35	360	67835	11.32	5.51	195.19	99.77	7.15	5.02622	147	1.76048	2765	39	711.03	329	5998.18	54000	98.4503	35924	65.495	48.53	85.24	204	0.371923	8.71	30.07	263	257	1109	20.2188	13854	2.5258	224	0.0408387	绥化市
上海市	1442.97	1375.74	100	734776	14055500	36.43	16.94	190.19	100	4.27	4.99524	16531	12.0161	254852	695	4816.45	3260	22592.3	5317909	3685.39	574487	398.128	92.21	100	5503	3.81366	7.62	38.5	790	764	75682	524.488	120625	8.35949	644	0.0446302	上海市
南京市（江苏）	653.4	653.4	99.38	104382	4951753	14.73	11	298.4	100	23.06	10.2887	8395	12.8482	102360	242	3703.7	1082	16559.5	1239380	1896.82	771433	1180.64	65.49	100	1630	2.49464	15.1	44.47	223	350	16343	250.122	41987	6.42593	213	0.0325987	南京市（江苏）
无锡市	480.9	248.5	100	69963.4	2796971	17.47	39.35	216.1	100	26.74	11.1926	3042	12.2414	40370	163	3389.48	844	17550.4	945682	1966.48	419208	871.716	92.54	100	1011	2.10231	14.91	42.98	179	197	5186	107.839	33647	6.99667	179	0.0372219	无锡市
徐州市	1028.7	332.67	98.51	26582.4	2026364	9.53	8.34	112.81	99.79	23.94	10.6676	2338	7.02799	36258	116	1127.64	756	7349.08	568207	552.354	173335	168.499	93.03	100	651	0.632838	15.29	43.73	328	924	3163	30.7475	44550	4.33071	283	0.0275105	徐州市
常州市	370.85	291.25	100	77577.6	3399272	42.68	21.98	229.77	100	24.76	9.76453	2858	9.81288	34054	124	3343.67	535	14426.3	598187	1613.02	259463	699.644	89.96	100	520	1.40218	13.85	43.08	160	201	3140	84.6704	22103	5.96009	107	0.0288526	常州市
苏州市	667.01	341.26	100	200918	5679415	18.37	19.38	302.79	100	28.47	8.4563	5007	14.6721	67092	320	4797.53	1447	21693.8	1935033	2901.06	1085329	1627.16	83.16	100	2747	4.11838	15.14	42.37	283	387	17457	261.72	56894	8.52971	271	0.0406291	苏州市
南通市	766.77	213.07	100	23414.9	1429832	16.2	20.77	174.77	100	30.05	13.0789	1665	7.81433	16320	135	1760.63	682	8894.45	614753	801.744	285598	372.469	90	100	500	0.652086	16.98	42.77	211	322	4703	61.3352	35042	4.57008	306	0.0399077	南通市
连云港市	530.56	220.73	99.82	12565.2	658870	12.55	9.21	151.93	100	22.71	6.5866	1084	4.91098	12401	73	1375.9	368	6936.07	292505	551.314	94405	177.935	79.52	100	366	0.689837	14.4	40.14	174	447	2660	50.1357	17372	3.27428	161	0.0303453	连云港市
淮安市	564.45	293.61	99.63	21042	970705	25.89	13.11	136.37	100	20.29	11.3858	868	2.9563	19265	64	1133.85	383	6785.37	290903	515.374	103864	184.009	80.66	100	285	0.504916	13.79	41.3	179	282	2564	45.4247	23955	4.24395	184	0.0325981	淮安市
盐城市	828.03	242.05	99.45	14459	993589	21.3	14.16	138.56	100	21.3	8.86001	1035	4.27598	11831	98	1183.53	589	7113.27	453986	548.272	123941	149.682	85.2	99.98	280	0.338152	12.41	41.1	276	326	3253	39.286	35642	4.30443	284	0.0342983	盐城市
扬州市	461.12	231.92	99.51	18812	1134269	24.38	17.15	234.58	100	22.27	11.1956	1742	7.51121	22106	88	1908.4	441	9563.67	405147	878.615	165024	357.876	89.33	100	282	0.611554	18.35	43.71	166	205	3211	69.6348	17864	3.87405	136	0.0294934	扬州市
镇江市	271.67	103.18	100	34581.1	1102841	18.19	14.21	181.36	100	24.55	9.93469	1349	13.0742	15160	66	2429.42	310	11410.9	297486	1095.03	97408	358.553	84.36	100	230	0.846615	18.9	42.78	111	113	3003	110.539	12392	4.56142	91	0.0334965	镇江市
泰州市	507.85	163.55	99.79	20362.6	800883	22.24	16.6	130.34	100	26.02	11.4447	908	5.55182	11276	79	1555.58	407	8014.18	349608	688.408	123968	244.104	57.56	100	566	1.1145	10.03	41.43	187	156	2570	50.6055	20295	3.99626	177	0.0348528	泰州市
宿迁市	586.28	174.06	100	14776.4	723258	17.11	17.67	140.16	100	27.71	10.3809	967	5.55556	11213	58	989.288	383	6532.71	296878	506.376	369235	629.793	85.16	100	272	0.463942	15.13	42.62	183	158	1216	20.7409	23188	3.95511	224	0.038207	宿迁市
杭州市（浙江）	723.55	532.86	100	77841.7	5595438	23.87	10.61	207.89	99.9	12.49	5.90921	8555	16.0549	142312	295	4077.12	1727	23868.4	1736600	2400.11	1596884	2207.01	95.02	100	1498	2.07035	14.59	40.43	318	443	19850	274.342	58982	8.15175	333	0.0460231	杭州市（浙江）
宁波市	586.57	232.13	100	68376.7	3451618	11.54	14.85	333.34	100	16.4	5.1242	4727	20.3636	48559	302	5148.58	1257	21429.7	1172103	1998.23	97208	165.723	76.55	100	729	1.24282	11.21	38.31	289	448	6924	118.042	31700	5.4043	243	0.0414273	宁波市
温州市	811.21	165.93	100	3946.64	1246010	12.24	13.81	180.23	100	15.58	6.47039	2348	14.1505	29806	288	3550.25	1122	13831.2	1173347	1446.42	432565	533.234	92.84	100	487	0.600338	13.39	37.18	458	563	9326	114.964	35182	4.33698	394	0.0485694	温州市
嘉兴市	349.48	87.13	99.53	18455.6	1057122	9.08	7.96	170.81	99.3	18.32	7.31068	1122	12.8773	9617	148	4234.86	602	17225.6	779187	2229.56	44866	128.379	88.9	100	244	0.69818	14.05	43.33	173	154	7474	213.861	22148	6.33742	136	0.038915	嘉兴市
湖州市	263.71	110.66	100	18210.1	829917	31.19	19.75	160.45	100	26.03	6.96589	768	6.94018	4704	104	3943.73	450	17064.2	312966	1186.78	26224	99.4426	93.8	100	193	0.731865	16.58	48.33	118	129	1960	74.3241	13254	5.02598	124	0.0470213	湖州市
绍兴市	443.11	218.44	99.95	61813.8	2531170	23.72	14	172.79	100	17.68	6.46981	1975	9.04138	21327	165	3723.68	705	15910.3	519632	1172.69	51478	116.174	91.59	100	395	0.891427	13.49	42.54	185	369	3820	86.2088	23159	5.22647	182	0.0410733	绍兴市
金华市	478.09	96.1	100	5564.67	521467	17.95	20.86	229.98	100	26.4	8.85187	475	4.94277	6500	196	4099.65	921	19264.2	737681	1542.98	126568	264.737	89.42	90.99	158	0.330482	13.03	40.12	244	396	3138	65.6362	25372	5.30695	279	0.0583572	金华市
衢州市	256.38	84.59	99.02	8316.27	735490	17.27	18.13	268.31	100	32.07	8.29456	577	6.82114	3980	57	2223.26	288	11233.3	183351	715.153	15084	58.8345	89.97	100	63	0.245729	14.55	40.69	98	199	1485	57.9218	10916	4.25774	180	0.0702083	衢州市
舟山市	97.36	70.96	99.9	2922.64	348853	23.44	15.59	116.33	100	20.63	9.42607	669	9.42785	6489	145	14893.2	168	17255.5	136218	1399.12	12282	126.15	62.01	97	137	1.40715	13.47	38.55	41	57	1651	169.577	5500	5.64914	67	0.0688168	舟山市
台州市	597.49	159.29	100	5821.86	954079	25.02	16.27	206.77	100	27.76	16.1727	817	5.12901	6054	179	2995.87	740	12385.1	674120	1128.25	52670	88.1521	92.05	96.99	580	0.970728	12.29	42.3	253	329	3788	63.3986	23723	3.97044	262	0.0438501	台州市
丽水市	266.38	40.14	100	5236.84	184780	33.9	15.95	176.98	100	12.78	5.02693	363	9.04335	3755	57	2139.8	294	11036.9	173029	649.557	74291	278.891	89.77	93.98	152	0.570613	11.02	44.84	98	216	1864	69.9752	11635	4.36782	239	0.0897215	丽水市
合肥市（安徽）	717.72	251.04	99.97	52333	1406197	10.48	13.54	216.14	99.2	16.78	5.0353	4684	18.6584	64016	187	2605.47	822	11452.9	844214	1176.24	60576	84.4006	90.92	99.99	1770	2.46614	13.39	42.93	360	584	4910	68.4111	42113	5.86761	470	0.0654851	合肥市（安徽）
芜湖市	384.79	145.92	100	32568.3	966118	9.93	17.01	146.71	100	24.87	8.90915	1395	9.56003	16388	72	1871.15	324	8420.18	348961	906.887	86800	225.578	91.04	100	343	0.891395	12.34	38.48	205	313	1868	48.546	17986	4.67424	137	0.0356038	芜湖市
蚌埠市	376.35	113.62	100	27660	432109	8.75	8.65	208.94	100	19.96	6.28203	1187	10.4471	21877	49	1301.98	223	5925.34	199561	530.254	22065	58.6289	94.28	100	327	0.868872	12.89	38.88	169	661	1250	33.2138	17343	4.60821	141	0.0374651	蚌埠市
淮南市	246.2	184.31	95.57	8868.51	532541	16.1	6.83	139.62	99.46	15	7.10657	723	3.92274	12560	45	1827.78	168	6823.72	155854	633.038	17219	69.9391	87.33	95.3	189	0.767669	12.29	40.05	130	330	491	19.9431	11913	4.83875	113	0.0458976	淮南市
马鞍山市	228.5	82.25	100	22236.9	1252880	21.27	16.08	188.59	100	19.19	5.09164	749	9.10638	9982	43	1881.84	190	8315.1	18796	82.2582	15109	66.1225	92.71	100	68	0.297593	15.26	43.94	105	248	1175	51.4223	7995	3.49891	98	0.0428884	马鞍山市
淮北市	216.5	104.83	98.52	8108	340303	12.09	7.3	101.54	99.1	14.75	7.97104	442	4.21635	8254	37	1709.01	153	7066.97	121079	559.256	12851	59.358	90.17	100	425	1.96305	15.21	44.86	128	321	888	41.0162	11065	5.11085	101	0.0466513	淮北市
铜陵市	73.8	44.81	100	16836	684374	19.65	17.3	210.35	100	11.16	4.00092	491	10.9574	7720	21	2845.53	74	10027.1	69075	935.976	7790	105.556	92	100	146	1.97832	13.89	45.8	43	80	750	101.626	5197	7.04201	32	0.0433604	铜陵市
安庆市	622.1	73.64	98.25	6058	372226	11.4	12.13	114.95	100	16.51	7.27219	465	6.3145	5921	55	884.102	356	5722.55	308689	496.205	54470	87.5583	89.17	98.91	58	0.0932326	13.25	42.99	363	1125	1841	29.5933	18683	3.00321	224	0.0360071	安庆市
黄山市	147.69	45.07	100	1061.98	136321	11.8	7.93	178.67	100	21.02	6.37657	189	4.19348	2136	24	1625.03	109	7380.32	89963	609.134	11039	74.7444	94.29	100	97	0.656781	14.96	47.17	121	130	930	62.9697	6429	4.35304	132	0.0893764	黄山市
滁州市	449.06	53.71	99.85	14133.4	232407	8.26	18.33	135.8	99.9	46.4	7.44418	513	9.55129	4700	64	1425.2	303	6747.43	329819	734.465	17889	39.8365	95.49	100	72	0.160335	13.58	41.77	266	262	892	19.8637	15226	3.39064	161	0.0358527	滁州市
阜阳市	1042.65	222.55	88.2	7040	437028	10.9	7.5	138.12	93.93	23.73	6.31506	746	3.35206	15100	68	652.184	441	4229.61	154491	148.171	52956	50.7898	90.04	100	205	0.196614	12.31	33.99	443	1659	634	6.08066	29956	2.87306	261	0.0250324	阜阳市
宿州市	649.51	188.61	98.79	4663.92	341540	10.44	11.19	141.51	98.37	26.78	10.1757	332	1.76025	5750	113	1739.77	476	7328.6	261519	402.64	42629	65.6326	92.39	100	132	0.20323	12.89	44.5	248	840	721	11.1007	18848	2.90188	181	0.0278672	宿州市
六安市	717.73	190.32	98.09	6162	274086	5.77	7.31	129.69	99.48	23.44	6.82288	306	1.60782	6225	52	724.506	340	4737.16	249752	347.975	35990	50.1442	90.29	100	111	0.154654	14.82	41.32	410	1009	704	9.8087	19381	2.70032	203	0.0282836	六安市
亳州市	634.95	163	94.08	4306.2	171087	16.18	19.2	156.41	98.47	46.04	15.0339	306	1.8773	1958	41	645.72	291	4583.04	370389	583.336	54100	85.2036	98.12	99.89	112	0.176392	14.04	36.51	279	1154	829	13.0561	15864	2.49846	147	0.0231514	亳州市
池州市	161.61	66.78	99.67	2300	168719	11.19	15.3	147.52	99.11	25.35	11.6158	557	8.34082	3794	23	1423.18	104	6435.25	88511	547.683	7601	47.033	93.26	100	95	0.587835	17.08	42.43	96	225	450	27.8448	6096	3.77204	91	0.0563084	池州市
宣城市	279.95	86.75	98.42	5641.21	207933	32.95	14.58	157.22	98.68	29.54	7.76769	245	2.82421	3601	43	1535.99	198	7072.69	174225	622.343	28575	102.072	91.83	100	142	0.507233	13.73	41.46	158	178	812	29.0052	10561	3.77246	124	0.0442936	宣城市
福州市（福建）	678.36	199.96	99.53	18924.5	1552008	9.85	8.6	216.49	99.99	11.7	4.82984	4242	21.2142	57530	207	3051.48	908	13385.2	1113262	1641.11	315315	464.82	89.98	100	457	0.673684	13.52	43.41	322	893	8358	123.209	30946	4.56188	232	0.0342001	福州市（福建）
厦门市	211.15	211.15	97.59	25041.8	2112934	12.26	8.43	166.38	100	12.49	5.76541	4691	22.2164	91614	144	6819.8	584	27658.1	1422600	6737.39	351500	1664.69	93.62	100	770	3.6467	11.46	41.87	92	302	5441	257.684	13380	6.33673	58	0.0274686	厦门市
莆田市	344.26	230.67	99.52	7283.71	744580	10.6	16.52	138.8	99.76	13.72	9.78136	921	3.99272	8117	253	7349.1	259	7523.38	313583	910.89	27003	78.4378	85	99.15	191	0.554813	12.68	43.13	145	497	945	27.4502	13168	3.82502	93	0.0270145	莆田市
三明市	284.12	28.25	99.64	232.5	413694	13.19	5.6	205.23	99.87	16.07	7.73618	357	12.6372	6671	54	1900.61	252	8869.49	188734	664.276	49163	173.036	62.58	98.52	50	0.175982	14.56	44.03	156	233	4998	175.912	12551	4.4175	165	0.0580741	三明市
泉州市	722.45	107.51	97.44	5967	979710	13.9	6.74	140.81	99.1	15.06	4.29719	1249	11.6175	12110	230	3183.61	922	12762.1	979231	1355.43	394800	546.474	85.99	98.68	177	0.245	14.1	43.16	325	1340	7306	101.128	33173	4.59174	248	0.0343276	泉州市
漳州市	502.08	59.27	99.48	3446.17	525200	7.47	12.6	179.56	100	22.29	5.41782	515	8.68905	4054	86	1712.87	460	9161.89	395833	788.386	90144	179.541	90.21	99.69	78	0.155354	14.53	42.57	207	877	4542	90.4637	18942	3.77271	178	0.0354525	漳州市
南平市	319.86	85.79	99.72	11.5	392724	12.16	5.98	178.55	100	11	7.79243	426	4.96561	7255	55	1719.5	260	8128.56	410054	1281.98	36350	113.643	87.45	97.01	66	0.20634	13.19	45.12	163	311	2089	65.3098	15959	4.98937	159	0.0497092	南平市
龙岩市	309.38	101.73	99.64	522.9	539439	6.16	5.85	162.19	99.16	14.14	7.36429	297	2.91949	6958	64	2068.65	253	8177.65	418100	1351.41	40029	129.385	89.61	99.58	103	0.332924	12.39	41.48	170	367	1810	58.5041	15690	5.07143	157	0.0507467	龙岩市
宁德市	348.92	48.13	99.06	603.38	194223	9.97	7.57	137.76	99.22	16.36	6.43308	246	5.11116	4355	55	1576.29	282	8082.08	255036	730.93	54553	156.348	87.32	96.47	34	0.0974435	15.6	40.62	174	278	1291	36.9999	12150	3.48217	149	0.0427032	宁德市
南昌市（江西）	520.38	300.51	93.23	23932.1	1321467	13.44	7.5	230.86	98.88	12.75	5.39984	3305	10.998	58783	128	2459.74	609	11703	694700	1334.99	208600	400.861	91.85	100	648	1.24524	11.8	41.11	285	904	5228	100.465	27879	5.35743	195	0.0374726	南昌市（江西）
景德镇市	166.73	45.95	97.8	8537.84	174366	8.85	9.26	231.69	97.46	16.14	5.11223	514	11.1861	6061	24	1439.45	122	7317.22	105816	634.655	11492	68.9258	72.51	100	30	0.179932	15.18	52.02	101	433	1020	61.1768	7021	4.211	73	0.0437834	景德镇市
萍乡市	198.34	88.29	98.93	7685	417179	10.81	0.98	120.96	100	16.13	5.10085	404	4.57583	7551	27	1361.3	145	7310.68	115348	581.567	14006	70.6161	85	100	85	0.428557	10.66	41.22	106	384	1000	50.4185	9564	4.82202	81	0.040839	萍乡市
九江市	516.59	66.95	99.47	8079.17	422600	15.64	10.99	157.59	99.29	23.22	8.20155	554	8.27483	11764	78	1509.9	374	7239.78	271703	525.955	26708	51.7006	97.67	100	228	0.441356	17.77	50.14	281	920	2159	41.7933	20002	3.87193	259	0.0501365	九江市
新余市	123.52	89.49	99.45	3856.97	776043	7.1	10.78	176.21	100	24.14	6.21974	428	4.78266	4874	24	1943.01	115	9310.23	170000	1376.3	14900	120.628	96.81	100	89	0.720531	18.05	50.2	40	101	670	54.2422	4736	3.8342	47	0.0380505	新余市
鹰潭市	127.26	23.74	98.32	418.76	73344	6.64	5.15	135.94	95.15	13.91	3.92899	144	6.06571	2661	22	1728.74	82	6443.5	65340	513.437	16501	129.664	97.54	100	25	0.196448	15.86	45.15	82	255	473	37.168	4723	3.7113	60	0.0471476	鹰潭市
赣州市	960.63	154.47	98.07	6910.31	404601	15.56	9.91	144.99	98.44	13.3	4.69554	695	4.49926	6392	150	1561.48	673	7005.82	435928	453.794	53263	55.4459	63.44	100	155	0.161352	10.37	39.97	462	1953	3557	37.0278	36171	3.76534	381	0.0396615	赣州市
吉安市	530.36	58.17	97.64	1536	160831	13.84	9.98	124.03	93.72	19.11	7.04305	265	4.55561	4126	55	1037.03	280	5279.43	194256	366.272	51032	96.2214	91.55	100	33	0.0622219	17.09	45.78	306	735	2592	48.8725	19660	3.70692	280	0.0527943	吉安市
宜春市	596.99	113.31	95.12	5798.84	194016	10.35	9.15	160.51	95.33	14.52	5.53059	333	2.93884	4895	62	1038.54	376	6298.26	216800	363.155	48371	81.0248	94	100	80	0.134006	15.28	44.57	243	908	1640	27.4711	20104	3.36756	220	0.0368515	宜春市
抚州市	399.28	118.25	99.45	2874.85	155784	10.25	13.64	181.93	99.75	20.32	7.72298	320	2.70613	6866	49	1227.21	231	5785.41	169812	425.296	24881	62.3147	92.5	100	69	0.172811	15.85	46.46	221	963	1423	35.6392	10583	2.65052	210	0.0525947	抚州市
上饶市	774.4	138.56	96.35	1260.9	203550	8.87	13.34	159.08	99.69	20.36	8.80377	289	2.08574	6227	93	1200.93	505	6521.18	291400	376.291	52000	67.1488	80.19	99.32	77	0.0994318	14.82	46.42	331	1898	2021	26.0976	23317	3.01098	353	0.0455837	上饶市
济南市（山东）	625.73	364.54	100	60793	1870105	9.45	6.7	140.96	100	27.58	12.3528	5284	14.495	75126	232	3707.67	1090	17419.7	729421	1165.71	300300	479.919	96.55	100	1057	1.68923	10.5	40	214	582	11950	190.977	45195	7.22276	269	0.0429898	济南市（山东）
青岛市	783.09	372.84	100	70311	2270034	10.85	12.35	201.24	100	23.47	7.725	6748	18.0989	102402	249	3179.71	1336	17060.6	965792	1233.31	370904	473.642	95.43	100	3184	4.06594	14.2	39.44	293	772	6039	77.1176	45066	5.75489	308	0.0393314	青岛市
淄博市	429.6	285.8	100	84547.4	2412079	9.75	10.09	126.15	100	23.4	6.03157	2018	7.06088	14817	77	1792.36	496	11545.6	534452	1244.07	82326	191.634	96.02	100	490	1.1406	18.36	44.92	186	311	2481	57.7514	26639	6.20088	226	0.0526071	淄博市
枣庄市	407.77	237.92	99.5	9841	615879	11.33	8.34	131.53	99.42	25.5	7.88466	1476	6.20377	5764	54	1324.28	311	7626.85	574622	1409.18	38400	94.1707	95.46	100	230	0.564043	15.07	42.17	125	520	1390	34.0878	17932	4.39758	113	0.0277117	枣庄市
东营市	190.62	85.78	99.96	27931.3	1663123	10.53	9.45	149.13	100	34.76	7.26389	1014	11.8209	7766	56	2937.78	242	12695.4	201524	1057.2	19228	100.871	95.21	100	325	1.70496	24.99	44.38	95	125	2150	112.79	12017	6.30417	106	0.055608	东营市
烟台市	653.28	185.14	100	25572.3	1373205	11.42	11.85	148.51	100	21.32	5.43683	2006	10.835	31209	167	2556.33	839	12842.9	699200	1070.29	51500	78.833	95.79	99.99	398	0.609233	21.11	40.5	256	295	7028	107.58	37177	5.69082	272	0.0416361	烟台市
潍坊市	893.71	187.34	100	23772	1362674	12.49	12.4	125.31	100	28.55	9.86483	1074	5.73289	12509	132	1476.99	966	10808.9	7257410	8120.54	48257	53.9963	93.97	100	397	0.444216	17.97	40.83	319	818	27049	302.66	44667	4.99793	299	0.033456	潍坊市
济宁市	867.44	182.52	97.47	20929.9	1050540	5.27	9.18	133.27	100	31.85	7.33326	1253	6.865	12541	112	1291.16	695	8012.08	408800	471.272	50100	57.7562	94.9	100	496	0.571797	14.27	41.3	283	1068	1883	21.7076	44367	5.11471	294	0.0338928	济宁市
泰安市	565.71	162.05	100	21273.2	419444	11.77	6.87	167.65	100	25.85	6.45006	1643	10.1388	9188	77	1361.12	467	8255.11	229769	406.16	81045	143.262	96.26	100	188	0.332326	20.2	45.01	175	528	1583	27.9825	26210	4.63312	167	0.0295204	泰安市
威海市	254.75	132.14	100	10333	681556	17.73	19.17	137.33	100	33.41	6.96931	1374	10.3981	18357	73	2865.55	361	14170.8	229687	901.617	70657	277.358	95.58	100	402	1.57802	26.08	46	102	89	3400	133.464	15737	6.17743	93	0.0365064	威海市
日照市	295.95	133.62	99.41	14348	1310932	16.48	14.63	130.11	100	30.41	14.8343	625	4.67744	6632	52	1757.05	258	8717.69	200518	677.54	29417	99.3985	94.21	100	261	0.881906	23.15	44.94	95	297	743	25.1056	11856	4.00608	84	0.0283832	日照市
临沂市	1124.04	262.04	95.28	52301.7	1486876	9.62	14.12	177.62	100	23.01	11.973	1664	6.35018	13605	132	1174.34	848	7544.22	564842	502.511	60954	54.2276	94.48	100	536	0.476851	19.07	41.3	332	1337	3520	31.3156	48101	4.2793	343	0.0305149	临沂市
德州市	587.27	122.02	99.71	20387.2	751575	13.28	7.92	103.36	100	32.95	6.98778	518	4.24521	4060	71	1208.98	437	7441.21	181676	309.357	60156	102.433	96.45	100	239	0.406968	24.9	44.87	188	877	1450	24.6905	20772	3.53704	218	0.0371209	德州市
聊城市	622.3	123.1	99.74	13702.5	483462	11.53	13.91	123.08	99.99	27.28	6.99889	1242	10.0894	5085	73	1173.07	464	7456.21	244784	393.354	56441	90.6974	95.16	100	371	0.596175	12.63	44.6	164	750	3547	56.9982	25049	4.02523	325	0.0522256	聊城市
滨州市	389.07	107.8	100	13075.8	1639540	11.1	12.73	105.17	100	21.99	7.66792	1119	10.3803	4891	52	1336.52	366	9407.05	160149	411.62	44900	115.403	94.05	100	195	0.501195	18.87	44.68	163	353	1331	34.2098	18744	4.81764	175	0.0449791	滨州市
荷泽市	1003.06	158.17	99.11	15580	705271	2.94	8.74	138.37	100	22.27	6.7556	750	4.74173	3812	88	877.315	638	6360.54	503555	502.019	79766	79.5227	96.01	100	116	0.115646	12.57	41.87	371	1556	1316	13.1199	35800	3.56908	321	0.0320021	荷泽市
郑州市（河南）	810.49	343.7	92.06	106895	3816596	6.85	8.71	97.14	100	7.14	4.1338	6221	18.1001	95387	240	2961.17	1345	16594.9	2341056	2888.45	637061	786.02	96.04	100	2355	2.90565	7.14	40.34	411	935	6360	78.471	73539	9.0734	312	0.0384952	郑州市（河南）
开封市	553.84	87.47	96.64	11694.9	456989	10.56	7.46	112.49	91.14	14.96	4.61763	4860	55.5619	982	53	956.955	382	6897.3	636494	1149.24	31138	56.222	94.11	100	277	0.500144	9.08	32.41	286	1281	2160	39.0004	23164	4.18244	178	0.0321392	开封市
洛阳市	728.45	201.1	76.41	22306	1600727	8.05	7.82	116.99	97.49	9.82	3.54096	2196	10.9199	26993	157	2155.26	642	8813.23	419079	575.302	54554	74.8905	93.75	92.35	316	0.433798	9.23	39.29	421	1309	2216	30.4208	36896	5.065	282	0.0387123	洛阳市
平顶山市	562.29	110.4	90.31	9321	926325	16.58	7.01	108.48	97.54	13.06	4.55627	795	7.20109	12817	46	818.083	359	6384.61	243758	433.509	44808	79.6884	94.91	92.87	141	0.25076	10.39	40.68	245	1399	1427	25.3784	26507	4.71412	214	0.0380587	平顶山市
安阳市	617.45	115.55	98.27	23477	1577446	9.75	10.93	160.62	100	14.08	5.66901	682	5.90221	7550	93	1506.19	497	8049.23	412828	668.602	47696	77.2467	97.72	100	228	0.369261	10.56	40.06	298	1298	1265	20.4875	23043	3.73196	160	0.025913	安阳市
鹤壁市	168.74	63.97	94.3	3832	363961	8.24	6.62	112.02	96.53	16.07	5.21491	355	5.54948	2519	29	1718.62	138	8178.26	80327	476.04	8328	49.354	92.87	92.86	45	0.266682	14.64	39.63	86	351	570	33.7798	7654	4.53597	59	0.034965	鹤壁市
新乡市	637.44	105.24	98.54	14891	571097	7.08	7.39	127.82	99.06	14.49	4.05392	1082	10.2813	10112	104	1631.53	539	8455.7	569954	894.13	83019	130.238	90	100	102	0.160015	10.5	40	389	1556	1342	21.053	29755	4.66789	252	0.0395331	新乡市
焦作市	371.68	98.47	95.12	17922	1456884	9.44	8.2	117.11	99.83	16.02	3.9964	696	7.06814	9726	79	2125.48	353	9497.42	198517	534.107	29588	79.6061	90.24	97.53	128	0.344382	11.07	40	216	545	1209	32.528	16540	4.45006	131	0.0352454	焦作市
濮阳市	429.01	70.66	96.23	6251.6	475249	5.06	8.14	139.98	94.3	13.91	4.85625	456	6.45344	4540	68	1585.04	321	7482.34	346812	808.401	31012	72.2874	92.7	99.09	172	0.400923	14.29	38.05	213	1164	608	14.1722	17737	4.1344	135	0.0314678	濮阳市
许昌市	504.77	41.52	88.69	6236	278267	6.69	5.9	121.56	97.24	12.46	3.42333	860	20.7129	4075	62	1228.28	342	6775.36	225754	447.241	28889	57.232	97	96.53	119	0.235751	10.52	38.36	239	1018	1132	22.4261	17162	3.39996	165	0.0326882	许昌市
漯河市	268.04	134.67	77.71	2468	339775	7.16	7.55	144.3	90.94	15.01	5.46894	1044	7.75228	12000	21	783.465	53	1977.32	34189	127.552	17978	67.0721	96.25	97.73	100	0.373079	14.62	36.3	111	499	476	17.7585	12543	4.67953	101	0.0376809	漯河市
三门峡市	228.27	29.31	77.02	11265.4	173843	6.07	5.54	122.35	90.38	9.34	4.42518	262	8.93893	6300	123	5388.36	181	7929.21	253998	1112.71	23267	101.928	73.52	90.23	61	0.267227	11.34	29.93	124	251	1426	62.4699	12620	5.52854	132	0.0578263	三门峡市
南阳市	1188.5	188.19	72.34	6991	636926	9.57	9.47	93.97	76.1	13.63	9.82676	551	2.92789	6000	83	698.359	674	5671.01	604104	508.291	59169	49.7846	92.74	85.24	367	0.308793	16.66	25.59	503	3288	1634	13.7484	37470	3.15271	386	0.0324779	南阳市
商丘市	961.09	181.86	79.91	6971.3	757226	8.98	6.68	104.22	67.08	9.79	6.35921	1331	7.31882	8180	99	1030.08	629	6544.65	358736	373.26	73175	76.1375	91.4	90.49	82	0.0853198	6.93	41.75	436	2151	1099	11.4349	30604	3.1843	271	0.0281972	商丘市
信阳市	897.96	153.3	90.86	10995	235564	14.7	3.92	143.82	98	16.62	4.71933	368	2.40052	4278	46	512.272	436	4855.45	288782	321.598	50647	56.4023	90	97.01	127	0.141432	14.14	42.46	379	1656	1011	11.2589	21307	2.37282	271	0.0301795	信阳市
周口市	1244.35	59.95	93.49	7518	144663	5.25	9.26	138.07	100	21.53	3.68766	526	8.77398	2618	82	658.979	574	4612.85	373807	300.403	70330	56.5195	93.06	98.05	54	0.0433962	11.33	39.35	591	3573	707	5.68168	34731	2.7911	314	0.0252341	周口市
驻马店市	930.88	84.31	74.41	6016.05	438899	6.73	9.72	114.67	87.18	23.81	4.65766	642	7.61476	1876	61	655.294	467	5016.76	306068	328.794	60948	65.4735	92.5	92.52	78	0.0837917	11.07	40.4	349	2308	1512	16.2427	29289	3.14638	250	0.0268563	驻马店市
武汉市（湖北）	829.27	515.82	98.95	156560	3928378	22.1	16.25	305.87	100	14.82	9.45719	8301	16.0928	143092	463	5583.22	1585	19113.2	1391110	1677.51	545600	657.928	95	100	8690	10.4791	11.12	39.65	361	591	14454	174.298	71776	8.65532	372	0.0448587	武汉市（湖北）
黄石市	267.97	84.63	98.77	20726.5	654525	11.39	15.25	157.77	100	18.33	10.2745	1267	14.9711	16302	44	1641.97	227	8471.1	196800	734.411	41600	155.241	90.9	100	189	0.705303	11.2	38.41	126	439	1311	48.9234	13233	4.93824	72	0.0268687	黄石市
十堰市	345.94	117.92	92.16	3664	407089	7.1	12.02	185.15	97.04	11.36	7.81009	1305	11.0668	26100	58	1676.59	263	7602.47	238708	690.027	32400	93.6579	86.41	100	241	0.696653	8.94	33.83	168	428	1224	35.3819	26557	7.67676	176	0.0508759	十堰市
宜昌市	398.18	128.28	93	16000.9	768439	8.66	6.46	161	100	21.67	7.18829	1163	9.06611	18755	79	1984.03	365	9166.71	284683	714.961	29451	73.964	91.99	96.34	234	0.587674	14.29	41.38	175	261	2072	52.0368	24008	6.02943	174	0.0436988	宜昌市
襄阳市	591.58	224.64	99.49	19830.5	615733	6.66	7.08	178.66	100	18.08	6.22714	1363	6.06749	24000	84	1419.93	451	7623.65	394349	666.603	39663	67.0459	89.33	99.56	1456	2.46121	12.65	38.03	239	462	1865	31.5257	31458	5.31762	220	0.0371885	襄阳市
鄂州市	110.29	110.29	95.45	3935	626478	16.46	10.01	218.54	100	11.88	4.54404	380	3.44546	5562	18	1632.06	96	8704.32	75150	681.385	26990	244.718	82.05	100	108	0.979237	14.91	32.37	50	246	410	37.1747	5306	4.81095	479	0.43431	鄂州市
荆门市	299.09	59.83	100	10540.6	473439	9.66	14.05	146.27	100	19.45	8.62498	557	9.30971	8800	40	1337.39	212	7088.17	183420	613.26	37175	124.294	86.42	100	79	0.264135	11.62	39.66	124	223	878	29.3557	15579	5.2088	113	0.0377813	荆门市
孝感市	526.48	97.34	96.61	5800	186654	9.52	13.73	184.18	100	23.1	10.166	484	4.97226	8900	49	930.71	319	6059.11	220085	418.031	49693	94.3873	95.9	100	82	0.155751	9.03	36.08	220	450	992	18.8421	18124	3.44249	160	0.0303905	孝感市
荆州市	643.19	97.89	99.87	15601.8	405404	21.02	6.96	190.7	99.81	13.11	10.4252	904	9.23486	11625	112	1741.32	391	6079.07	313331	487.152	54978	85.4771	91.06	100	154	0.239432	10.11	36.21	240	394	1199	18.6415	24500	3.80914	177	0.0275191	荆州市
黄冈市	744.42	34.82	99.97	2720	123618	7.9	7.36	202.57	100	31.15	8.57526	248	7.12234	3448	78	1047.8	383	5144.95	277000	372.102	55000	73.883	90.07	100	141	0.189409	14.15	33.55	302	709	2063	27.7129	29696	3.98915	285	0.0382848	黄冈市
咸宁市	300.41	61.49	94.63	10390.5	151683	4.92	4.06	119.18	97.25	13.48	3.91626	330	5.36673	3012	43	1431.38	248	8255.38	123787	412.06	28817	95.9256	86.75	100	97	0.322892	13	38.94	144	348	928	30.8911	11589	3.85773	95	0.0316234	咸宁市
随州市	250.97	52.56	91.33	2384.9	131567	12.49	5.3	110.72	94.25	9.89	4.23415	338	6.43075	6400	34	1354.74	174	6933.1	107655	428.956	20322	80.9738	63.53	99.86	48	0.191258	9.18	37.28	99	191	224	8.92537	10027	3.9953	103	0.0410408	随州市
长沙市（湖南）	680.36	318.5	95.39	72731	1501794	11.07	6.96	329.03	99.21	12.36	7.36471	6102	19.1586	74324	180	2645.66	1123	16506	995652	1463.42	269113	395.545	97.72	100	1021	1.50068	10.42	39.31	296	939	7973	117.188	59927	8.80813	284	0.0417426	长沙市（湖南）
株洲市	402.92	96.43	98.82	22101.6	802654	18.07	10.69	257.32	100	19.72	11.783	1462	15.1613	27084	62	1538.77	337	8363.94	392568	974.308	26960	66.9115	95.36	99.97	266	0.660181	11.6	41.36	195	332	1500	37.2282	23252	5.77087	161	0.0399583	株洲市
湘潭市	289.29	87.1	95.81	15006	787192	15.74	13.36	203.78	98.5	18.36	7.3982	1026	11.7796	17092	38	1313.56	265	9160.36	365200	1262.4	19600	67.7521	70.93	100	342	1.1822	9.14	41.32	172	410	1360	47.0116	15622	5.40012	109	0.0376785	湘潭市
衡阳市	799.27	100.37	99.25	14856.2	617643	10.54	7.69	139.68	99.25	9.95	3.68872	1345	13.4004	19794	73	913.333	417	5217.26	593100	742.052	56388	70.5494	84	100	227	0.284009	9.53	40.41	427	1507	1963	24.5599	37659	4.71167	322	0.0402868	衡阳市
邵阳市	821.37	70.06	97.75	2912	164853	12.62	8.36	213.74	95.11	17.27	8	417	5.95204	8885	52	633.089	424	5162.11	530392	645.741	46366	56.4496	87.55	97.99	120	0.146097	10.97	39.2	462	1187	1460	17.7752	32998	4.01743	296	0.0360374	邵阳市
岳阳市	564.39	108.81	100	16297	711974	9.86	13.7	185	100	13.62	7.52577	1363	12.5264	21287	72	1275.71	403	7140.45	573000	1015.26	51700	91.6033	68.44	100	160	0.283492	9.72	40.9	303	806	1290	22.8565	19489	3.45311	242	0.0428782	岳阳市
常徳市	609.18	140.77	93.48	30864	304728	14.75	5.97	161.83	91.6	17.37	7.19375	775	5.50543	10728	83	1362.49	449	7370.56	305405	501.338	40379	66.2842	89.61	100	90	0.14774	14.49	43.77	290	524	1570	25.7723	29408	4.82747	306	0.0502315	常徳市
张家界市	169.97	52.47	88.28	1095.37	104980	13.8	7.07	202.09	97.58	19.98	9.43568	374	7.12788	9257	24	1412.01	104	6118.73	198500	1167.85	13100	77.0724	84.32	100	73	0.429488	10.73	39.47	100	120	216	12.7081	7266	4.27487	118	0.069424	张家界市
益阳市	480.82	136.35	89.14	6118.13	214634	6.28	4.84	190.97	99.36	13.4	5.91053	772	5.6619	11398	42	873.508	272	5657	206170	428.788	44150	91.8223	92.35	100	146	0.303648	9	40.02	228	420	1130	23.5015	19338	4.02188	159	0.0330685	益阳市
郴州市	528.27	76.86	95.01	3043.5	383100	17.08	4.85	175.93	100	14.51	4.11187	1804	23.4712	35245	62	1173.64	355	6720.05	430900	815.681	74000	140.08	93	100	256	0.484601	11.8	44.78	286	489	1509	28.5649	24623	4.66106	339	0.0641717	郴州市
永州市	635.28	116.37	90.6	336.5	212806	15.3	8.71	194.81	98.81	20.38	7.3485	614	5.27627	14321	48	755.572	272	4281.58	197754	311.286	34164	53.7779	90.68	100	154	0.242413	11.97	41.09	323	461	1414	22.2579	30929	4.86856	315	0.0495844	永州市
怀化市	518.03	38.11	75.92	473	189300	16.32	5.41	161.79	93.49	8.28	4.34469	351	9.21018	7912	49	945.891	336	6486.11	463379	894.502	34256	66.1274	88.27	100	208	0.401521	7.86	37.69	355	1349	1680	32.4306	27293	5.26861	368	0.0710384	怀化市
娄底市	447.7	49.01	96.54	395	593376	8.3	10.05	208.51	99.4	10.15	5.52725	567	11.5691	10458	45	1005.14	272	6075.5	214372	478.83	23723	52.9886	88.52	100	108	0.241233	9.43	40.01	285	778	945	21.1079	19273	4.30489	154	0.034398	娄底市
广州市（广东）	854.19	854.19	99.75	174629	7793233	17.71	8.25	318.71	100	9.01	6.03133	13930	16.3078	254953	425	4975.47	3219	37684.8	3177319	3719.69	2222763	2602.19	93.22	95.24	4335	5.07498	21.82	41.6	510	941	21600	252.871	75138	8.7964	259	0.0303211	广州市（广东）
韶关市	330.21	92.67	85.48	2748	582226	18.44	5.53	263.6	97.83	11.84	5.81115	459	4.95306	5642	166	5027.1	274	8297.75	179963	544.996	28875	87.4444	86.17	100	100	0.302838	12.5	45.92	152	184	1703	51.5732	14693	4.44959	161	0.0487569	韶关市
深圳市	354.99	354.99	99.99	775225	8155442	18.36	14.51	235.97	100	10.4	7.16377	31716	89.3434	246004	671	18901.9	2621	73833.1	3352000	9442.52	2472700	6965.55	96.63	100	1724	4.85647	16.91	45.1	335	334	32821	924.561	31506	8.87518	125	0.0352123	深圳市
珠海市	112.45	112.45	99.2	12275	1453705	25.72	12.09	262.94	99.96	33.1	21.537	1887	16.7808	36150	84	7469.99	370	32903.5	986359	8771.53	155960	1386.93	95.7	100	436	3.87728	19.5	58.11	71	116	3290	292.574	7978	7.09471	54	0.0480213	珠海市
汕头市	550.46	542.89	99.35	2496.67	1769414	10.63	6.68	178.09	100	9.9	5.2567	1187	2.18645	12320	107	1943.83	607	11027.1	482265	876.113	30026	54.5471	90.16	92.6	383	0.695782	15.01	43.73	295	748	2902	52.7195	14641	2.65978	72	0.01308	汕头市
佛山市	388.97	388.97	97.99	95778.4	5355695	31.58	16.94	407.59	99.99	14.1	10.3199	6666	17.1376	66148	244	6272.98	1349	34681.3	1306985	3360.12	345432	888.068	94.42	100	1163	2.98995	14.69	40.42	199	407	4192	107.772	31266	8.03815	116	0.0298224	佛山市
江门市	391.41	140.39	98.06	10664.4	1208195	14.01	6.74	243.2	99.4	16.85	8.34807	1017	7.24411	9717	108	2759.26	557	14230.6	894802	2286.1	126977	324.409	91.62	99.98	190	0.485424	17.75	43.71	184	313	2584	66.0177	14434	3.68769	42	0.0107304	江门市
湛江市	822.96	162.76	98.23	9838.45	653559	13	5.9	213.56	98.58	14.38	5.36944	793	4.8722	7558	85	1032.86	647	7861.86	1147991	1394.95	47617	57.8606	88.53	100	512	0.622144	13.94	41.82	306	1281	1627	19.7701	28568	3.47137	187	0.0227229	湛江市
茂名市	785.84	290.23	100	1438.9	671829	12.94	3.19	229.83	100	10.38	3.72091	368	1.26796	2806	108	1374.33	361	4593.81	804683	1023.98	63488	80.79	88.4	100	122	0.155248	13.74	32.81	260	1389	1142	14.5322	24079	3.06411	159	0.0202331	茂名市
肇庆市	438.27	134.45	99.64	10473.6	615689	20.27	7.73	258.34	98.44	20.24	6.72209	627	4.66344	7191	82.5	1882.4	296.6	6767.52	248918	567.956	698069	1592.78	82.57	100	185	0.422114	20.73	35.8	176	218	1986	45.3145	13859	3.16221	146	0.0333128	肇庆市
恵州市	357.07	145.43	96.4	11658.7	1861589	9.48	9.71	220.11	97.08	18.36	5.97149	2372	16.3103	25632	133	3724.76	669	18735.8	579562	1623.1	29108	81.519	93.35	100	267	0.747753	17.75	38.93	241	454	1767	49.4861	18937	5.30344	145	0.0406083	恵州市
梅州市	543.79	96.77	96.83	979.35	287630	14.14	9.79	250.51	89.29	16.52	9.42878	1016	10.4991	2038	59	1084.98	357	6565.03	204875	376.754	53958	99.2258	88.56	100	99	0.182056	16.7	42.93	229	447	2076	38.1765	14322	2.63374	165	0.0303426	梅州市
汕尾市	358.96	52.19	97.69	172.97	142600	28.53	14.51	197.29	97.69	11.17	11.6341	293	5.6141	936	29	807.889	187	5209.49	350887	977.51	29585	82.4187	89.1	100	25	0.0696456	13.48	41.33	166	458	335	9.33252	7207	2.00774	74	0.0206151	汕尾市
河源市	366.41	31.4	100	1301.15	224645	27.1	11.17	291.42	100	13.88	4.19413	231	7.35669	4209	45	1228.13	231	6304.41	231971	633.091	17134	46.7618	92.93	100	117	0.319314	12.55	44.71	183	316	992	27.0735	9881	2.69671	130	0.0354794	河源市
阳江市	292.12	120.26	94.25	1384.92	626460	15.59	11.41	140	99.79	20.19	8.30888	226	1.87926	2004	48	1643.16	233	7976.17	176329	603.618	28725	98.3329	85.46	100	91	0.311516	11.17	40.7	107	139	891	30.5012	9912	3.39313	80	0.027386	阳江市
清远市	418.51	137.39	82.73	6384.61	1067802	38.11	16.14	284.86	82.22	15.27	5.36697	520	3.78485	4684	54	1290.29	316	7550.6	265377	634.1	37689	90.0552	87.59	100	146	0.348857	13.03	41.03	175	325	1065	25.4474	13842	3.30745	177	0.0422929	清远市
东莞市	195.01	195.01	98.72	73856.9	6668438	18.91	9.97	230.69	100	23.91	7.04151	4904	25.1474	41838	196	10050.8	1757	90097.9	1497315	7678.14	992490	5089.43	96.03	74.87	2723	13.9634	19.36	44.71	218	327	10147	520.332	26715	13.6993	85	0.0435875	东莞市
中山市	158.68	158.68	99.01	10714.4	2455075	11.97	7.82	146.63	99.5	15.08	3.15386	2411	15.1941	23704	115	7247.29	611	38505.2	1244021	7839.81	322409	2031.82	96	100	595	3.74968	18.39	32.16	102	205	1703	107.323	13259	8.35581	48	0.0302496	中山市
潮州市	272.8	165.54	92.44	24383	638534	10.73	5.66	131.91	92.89	8.77	7.11496	192	1.15984	1154	35	1282.99	261	9567.45	197966	725.682	15380	56.3783	79.68	79.28	190	0.696481	10.57	40.11	138	633	757	27.7493	6270	2.29839	78	0.0285924	潮州市
揭阳市	701.68	209.31	86.99	2856	767716	7.72	0.76	150.53	87.62	13.95	4.64791	375	1.7916	909	58	826.588	503	7168.51	668598	952.853	953648	1359.09	89.84	94.98	98	0.139665	8.65	29.63	285	1231	1051	14.9783	14357	2.04609	105	0.0149641	揭阳市
云浮市	298.93	33.32	89.55	468.6	53731	55.77	4.96	164.84	95.92	9.24	6.58184	145	4.35174	1066	99	3311.81	200	6690.53	349565	1169.39	28081	93.9384	76.73	100	79	0.264276	12.7	39.22	102	162	851	28.4682	7773	2.60027	73	0.0244204	云浮市
南宁市（广西）	740.23	290.46	100	18744.7	1167542	11.87	5.16	345.6	96.47	14.31	5.43462	3103	10.6831	45127	194	2620.81	759	10253.6	729944	986.104	55204	74.5768	76.55	100	4551	6.14809	12.77	42.95	339	1379	6628	89.5397	37964	5.12868	225	0.030396	南宁市（广西）
柳州市	381.62	119.5	94.88	5809.56	832719	14.13	7.15	209.83	98.17	12.02	5.60727	1300	10.8787	23474	82	2148.73	366	9590.69	288537	756.085	37884	99.2715	48.07	100	493	1.29186	13.39	43.63	158	577	2031	53.2205	20460	5.36135	162	0.0424506	柳州市
桂林市	528.97	128.07	99.99	4075	289399	20.42	7.35	282.29	97.14	13.45	6.67465	728	5.68439	23065	85	1606.9	457	8639.43	308800	583.776	46888	88.6402	88.12	100	423	0.799667	11.85	40.22	212	855	5200	98.3043	17916	3.38696	200	0.0378093	桂林市
梧州市	343.92	78.6	95.3	1319.33	261215	8.69	6	203.41	96.32	14.04	8.10311	430	5.47074	6020	47	1366.6	186	5408.23	138841	403.701	27790	80.8037	63.52	100	123	0.357641	10.67	40.23	134	899	1071	31.141	12082	3.51303	102	0.0296581	梧州市
北海市	171.96	64.87	99.7	2940.79	383394	17.22	11.2	290.34	99.7	20.7	5.8017	400	6.16618	3242	37	2151.66	172	10002.3	136271	792.458	15608	90.7653	90.09	100	138	0.802512	10.2	40.51	94	386	701	40.7653	7974	4.63712	52	0.0302396	北海市
防城港市	95.61	56.75	97.89	445.88	403075	12.31	12.98	273.13	100	35.87	8.08303	301	5.30396	1530	16	1673.47	88	9204.06	77898	814.747	5597	58.5399	43.85	100	221	2.31147	7.19	31.07	47	518	374	39.1172	3955	4.1366	41	0.0428825	防城港市
钦州市	404.1	147.73	99.92	952.19	370296	10.27	8.81	260	100	32.89	5.21723	303	2.05104	2101	34	841.376	197	4875.03	150021	371.247	16523	40.8884	81.56	100	78	0.193022	10.48	37.6	121	1282	3301	81.6877	13486	3.33729	82	0.020292	钦州市
贵港市	548.94	198.45	91.96	803.77	424338	15.92	5.82	245.81	96.09	19.22	5.04027	207	1.04308	2176	42	765.111	242	4408.5	172017	313.362	37945	69.1241	37.46	100	107	0.194921	12.31	22.89	226	1144	885	16.122	13737	2.50246	112	0.020403	贵港市
玉林市	710.73	108.89	98.89	2175.99	227119	12.28	10.89	168.18	100	15.25	8.55396	253	2.32345	4000	60	844.202	350	4924.51	253708	356.968	44728	62.9325	99.13	100	65	0.0914553	9.96	37.05	290	1423	1747	24.5804	20816	2.92882	154	0.0216679	玉林市
百色市	413.19	35.86	55.27	110.3	298277	13.22	7.58	290.41	100	17.72	4.43721	169	4.71277	2232	36	871.27	245	5929.48	186403	451.131	23255	56.2816	85.27	100	305	0.738159	11.48	36.16	161	1189	1798	43.5151	15348	3.71451	208	0.05034	百色市
贺州市	239.79	118.05	76.09	12.73	480782	15.59	10.47	172.79	87.53	13.71	5.4957	174	1.47395	1460	21	875.766	127	5296.3	87759	365.983	10000	41.7032	85.06	100	71	0.296092	8.28	37.05	108	647	723	30.1514	7404	3.0877	86	0.0358647	贺州市
河池市	424.54	34.13	83.74	4.34	22515	14.21	13.01	231.13	98	11.67	6.88654	162	4.74656	2970	35	824.422	227	5346.96	166091	391.226	19075	44.931	88.41	100	50	0.117775	9.48	36.59	198	1339	1182	27.8419	14667	3.4548	179	0.0421633	河池市
来宾市	265.84	111.49	98.97	323.86	547943	20.76	13.2	185.44	99.93	21.63	4.7578	374	3.35456	3418	23	865.182	143	5379.18	102343	384.98	9657	36.3264	83.24	100	48	0.18056	10.57	33.17	82	423	809	30.4318	9414	3.54123	97	0.0364881	来宾市
崇左市	248.8	36.81	75.4	28.54	95744	7.32	6.35	203.44	94.83	12.74	6.55393	91	2.47215	405	21	844.051	155	6229.9	115063	462.472	18911	76.0088	40.08	62.08	129	0.518489	13.3	41.73	86	369	703	28.2556	7659	3.07838	121	0.0486334	崇左市
海口市（海南）	164.8	164.8	99.57	19013	650243	7.16	10.52	261.3	100	15.72	7.62762	1702	10.3277	23597	56	3398.06	322	19538.8	414246	2513.63	26493	160.758	92.65	100	385	2.33617	12.86	42.9	101	200	2045	124.09	14469	8.77973	133	0.0807039	海口市（海南）
三亚市	57.78	57.78	96.17	7633.7	327436	13.12	15.84	454.02	98.93	19.03	5.16487	749	12.963	4807	18	3115.26	123	21287.6	133365	2308.15	6878	119.038	67.89	99.67	412	7.13049	19.61	24.99	46	115	531	91.9003	2949	5.10384	26	0.0449983	三亚市
重庆市	3371.84	2129.09	95.34	349378	7590866	11.32	9.75	151.97	96.87	12.05	5.80103	8754	4.11162	192103	697	2067.12	2789	8271.45	2220727	658.61	603910	179.104	93.5	98.6	2791	0.827738	16.99	40.3	1167	4170	13038	38.6673	164368	4.87473	1568	0.0465028	重庆市
成都市（四川）	1228.05	698.14	98.34	227092	2951764	12.48	12.8	338.34	99.22	14.62	4.44799	11294	16.1773	172950	474	3859.78	2221	18085.6	4040200	3289.93	574900	468.141	95.49	100	1354	1.10256	14.59	39.84	494	523	22101	179.968	107839	8.78132	768	0.0625382	成都市（四川）
自贡市	327.46	150.54	93	23146	208588	26.12	0.35	110.91	70.16	12.93	12.3713	849	5.6397	19527	43	1313.14	208	6351.92	45659	139.434	31167	95.178	96.15	100	274	0.836743	9.86	40.2	137	171	508	15.5133	16634	5.0797	167	0.0509986	自贡市
攀枝花市	110.66	67.74	93.97	153.01	856304	17.02	8.5	216.57	80.39	11.52	9.91725	662	9.77266	13825	30	2711.01	116	10482.6	99200	896.44	16254	146.882	33.92	99.72	176	1.59046	10.6	39.8	54	65	847	76.5408	10097	9.12434	74	0.0668715	攀枝花市
泸州市	505.68	150.08	88.34	80524.4	402039	9.94	8.61	126.23	95.35	11.81	6.04431	1050	6.99627	20306	66	1305.17	343	6782.95	249204	492.81	50564	99.9921	58.91	100	267	0.528002	9.5	39.89	217	260	1339	26.4792	22453	4.44016	238	0.0470653	泸州市
德阳市	389.99	69.19	95.81	52238	264797	7.8	7.44	139.79	99.4	12.89	4.2216	346	5.00072	6053	74	1897.48	366	9384.86	210499	539.755	24894	63.8324	91.5	80.27	97	0.248724	10.63	40.12	148	353	1715	43.9755	19201	4.92346	198	0.0507705	德阳市
绵阳市	545.48	128.13	99.51	39936.3	489624	23.35	15.49	160.91	99.01	13	6.67568	1384	10.8015	28022	100	1833.25	424	7772.97	319459	585.648	39230	71.9183	92.74	91.68	158	0.289653	11.02	38.7	226	412	1933	35.4367	32110	5.88656	358	0.0656303	绵阳市
广元市	305.31	93.08	91.75	9503.23	385477	9.18	10.67	159.26	96.4	13.71	6.94302	383	4.11474	8460	39	1277.39	219	7173.04	153428	502.532	26487	86.7544	96.03	90.73	179	0.586289	11.82	37.15	179	255	1151	37.6994	17171	5.62412	324	0.106122	广元市
遂宁市	378.75	152.09	88.67	14254.1	189834	12.26	10.52	98.04	88.78	29.01	10.3608	255	1.67664	8407	38	1003.3	214	5650.17	120359	317.78	20878	55.1234	99.11	95.22	150	0.39604	8.32	33.64	166	201	564	14.8911	16607	4.38469	175	0.0462046	遂宁市
内江市	420.43	141.48	96.49	11567.6	155037	7.39	5.61	130.89	91.1	8.13	3.36126	825	5.83121	12589	50	1189.26	267	6350.64	158127	376.108	31701	75.4014	89.01	100	178	0.423376	9.26	35.43	181	284	567	13.4862	20245	4.81531	187	0.0444783	内江市
乐山市	353.79	116.07	95.51	22801.6	765632	20.26	9.56	141.23	97.01	11.95	8.50067	497	4.2819	14255	50	1413.27	327	9242.77	234324	662.325	31482	88.985	75.46	84.04	132	0.373103	7.2	33.12	213	325	742	20.9729	17754	5.01823	302	0.0853614	乐山市
南充市	742.33	194.48	98.18	17320	249609	7.02	12.01	156.54	98.18	14.09	4.33501	707	3.63534	16000	63	848.679	414	5577.03	301949	406.758	53596	72.1997	86.53	99.97	100	0.134711	12.11	43.1	500	264	1765	23.7765	31046	4.18224	577	0.0777282	南充市
眉山市	349.16	87.71	96.34	8826.44	188956	9.98	11.9	165.68	92.91	17.47	7.35412	19779	225.505	230	46	1317.45	221	6329.48	162941	466.666	29330	84.0016	73.17	79.48	194	0.555619	11.37	35.09	218	208	374	10.7114	15335	4.39197	183	0.0524115	眉山市
宜宾市	552.08	127.07	76.82	13934.5	328918	9.75	7.39	173.91	76.94	8.08	4.06405	682	5.36712	15736	68	1231.71	374	6774.38	251328	455.238	36775	66.6117	25.49	93.8	282	0.510796	9.25	38.22	283	322	1274	23.0764	25437	4.60748	266	0.0481814	宜宾市
广安市	467.39	126.6	96.75	7152.88	167190	7.5	5.45	120	96.75	23.17	6.48751	169	1.33491	2992	41	877.212	242	5177.69	187207	400.537	35132	75.1663	96.55	100	54	0.115535	20.14	39.49	275	213	1879	40.202	14127	3.02253	231	0.0494234	广安市
达州市	682.8	180.18	72.87	8641	409963	10.93	1.23	248.02	96.66	3.55	1.48118	222	1.2321	5798	58	849.443	355	5199.18	232056	339.859	40359	59.1081	48.84	88.02	173	0.253368	16.12	29.57	382	1566	969	14.1916	22994	3.3676	383	0.0560926	达州市
雅安市	154.91	62.21	99.62	5298	245397	9	9.28	160.25	98.64	13.2	6.30024	111	1.78428	2251	30	1936.61	140	9037.51	98727	637.318	8315	53.6763	85.15	97.89	108	0.697179	10.26	40.8	87	156	734	47.3824	11584	7.47789	186	0.12007	雅安市
巴中市	379.52	136.03	86.55	8774	70855	8.14	7.96	90.26	87.02	2.8	3.6839	280	2.05837	7839	35	922.218	239	6297.43	326955	861.496	32022	84.375	86.79	98.08	138	0.363617	9.86	39.11	214	203	681	17.9437	14780	3.89439	283	0.0745679	巴中市
资阳市	503.68	110.45	97.04	4867	99584	10.55	6.89	131.37	99.28	16.32	4.88938	242	2.19104	2596	41	814.009	249	4943.61	153429	304.616	36631	72.7267	86.58	100	50	0.0992694	12.22	38.67	309	258	1259	24.996	21555	4.2795	247	0.0490391	资阳市
贵阳市（贵州）	391.79	236.15	96.24	20999.6	1755684	14.2	11.78	200.94	96.21	9.94	4.37201	3185	13.4872	64486	116	2960.77	857	21874	575072	1467.81	38556	98.4099	96.5	95.1	1203	3.07052	14.22	38.57	306	546	7271	185.584	29124	7.43357	262	0.0668726	贵阳市（贵州）
六盘水市	333.4	46.64	91.74	4205	456233	20.22	1.08	146.62	91.99	16.14	3.20229	444	9.51973	10262	26	779.844	273	8188.36	322200	966.407	18726	56.1668	95.01	95.04	180	0.539892	10.61	36.24	227	614	465	13.9472	14075	4.22166	206	0.0617876	六盘水市
遵义市	793.35	91.25	79.28	5719.01	437513	4.88	3.36	153.58	96.51	7.01	4.18182	847	9.28219	38600	61	768.891	553	6970.44	401900	506.586	67500	85.0822	96.01	94.12	318	0.400832	15	44.06	446	1321	2290	28.8649	35488	4.47318	384	0.0484023	遵义市
安顺市	296.49	131.02	69.96	1692.15	430770	7.24	7.95	90.33	96.68	13.56	4.9	544	4.15204	8947	23	775.743	180	6071.03	129341	436.241	16036	54.0861	93.09	94.07	290	0.978111	8.01	36.75	144	562	528	17.8084	10161	3.4271	148	0.0499174	安顺市
昆明市（云南）	555.57	279.38	92.16	3765.17	1022982	8.87	10.46	124.05	99.68	12.91	5.28321	5645	20.2055	80504	135	2429.94	967	17405.5	978000	1760.35	200937	361.677	92.69	94.05	1398	2.51633	10.38	40.64	287	959	3421	61.5764	51146	9.20604	392	0.0705582	昆明市（云南）
曲靖市	647.85	73.2	91.5	1481.85	249759	8.1	10.65	120.06	99.72	17.21	4.84792	461	6.29781	10950	54	833.526	432	6668.21	713732	1101.69	20668	31.9024	92.66	100	241	0.372	9.05	36.18	244	1712	1388	21.4247	27002	4.16794	196	0.0302539	曲靖市
玉溪市	216.01	43.82	59.04	438.14	339855	11.72	9.85	130.48	99.9	22.31	9.06596	209	4.76951	2962	36	1666.59	205	9490.3	339300	1570.76	7430	34.3966	95.23	100	82	0.379612	10.25	42.21	107	535	1312	60.7379	12436	5.75714	140	0.0648118	玉溪市
保山市	259.1	92.4	47.18	530.9	109792	9.05	6.39	101.94	87.66	12.12	5.53125	215	2.32684	1893	22	849.093	189	7294.48	58106	224.261	7881	30.4168	81.88	90.05	44	0.169819	6.98	31	121	904	1403	54.149	10757	4.15168	119	0.0459282	保山市
昭通市	599.3	89.14	69.96	295	135764	8.26	6.08	96.87	97.05	13.58	3.75358	194	2.17635	4859	26	433.839	303	5055.9	220092	367.248	15034	25.0859	84.72	94.86	57	0.095111	7.02	24.05	224	1840	819	13.6659	19532	3.25914	275	0.0458869	昭通市
丽江市	120.86	15.36	89.29	80.65	52392	21.25	23.53	251.96	98.24	10.6	5.06293	353	22.9818	6335	15	1241.11	94	7777.59	79401	656.967	5724	47.3606	90.9	93.04	88	0.728115	24.91	40.63	74	479	550	45.5072	4593	3.80026	87	0.0719841	丽江市
临沧市	235.31	31.9	56.41	18.69	45715	16.95	12.72	176.45	85.95	10.97	5.6927	62	1.94357	2300	23	977.434	179	7606.99	123466	524.695	6762	28.7366	72.11	93.08	37	0.157239	11.24	39	121	1031	844	35.8676	9239	3.92631	126	0.0535464	临沧市
西安市（陕西）	815.66	621.38	100	193039	2434927	8.18	9.36	192.5	100	18.28	6.63895	7781	12.5221	161032	290	3555.4	1767	21663.4	1338203	1640.64	307008	376.392	92.32	100	1970	2.41522	11.74	42.62	422	1234	7975	97.7736	51345	6.2949	395	0.048427	西安市（陕西）
铜川市	83.64	74.38	80	12856	271006	9.09	5.89	64.42	93.43	11.54	6.73141	321	4.31568	3655	13	1554.28	88	10521.3	15709	187.817	6535	78.1325	85.47	90.24	122	1.45863	11.72	43.49	49	85	814	97.3219	4729	5.65399	74	0.0884744	铜川市
宝鸡市	384.54	142.31	99.13	20743.5	410478	12.2	6.73	151.05	100	16.03	5.92381	962	6.75989	23900	64	1664.33	360	9361.83	231400	601.758	40700	105.841	93.14	100	192	0.499298	12.28	40.61	205	526	1506	39.1637	20732	5.39138	258	0.0670932	宝鸡市
咸阳市	527.59	92.36	90.21	18040.3	155040	3.88	3.35	101.37	92	11.94	4.02952	527	5.70593	14411	67	1269.93	453	8586.21	278066	527.049	33736	63.9436	93.73	100	196	0.371501	15.25	40.27	296	896	1229	23.2946	27007	5.11894	357	0.0676662	咸阳市
渭南市	556.72	96.8	92.54	12789.6	96722	6.08	6.8	164.05	98.83	10.2	5.8488	350	3.6157	180	70	1257.36	444	7975.28	315900	567.431	37320	67.0355	84.14	76.41	126	0.226326	12.28	38.69	328	787	984	17.675	19032	3.41859	663	0.11909	渭南市
延安市	235.5	47.23	95.47	14044	183719	4.1	2.65	156.73	89.65	7.22	3.80897	437	9.25259	12709	29	1231.42	252	10700.6	289123	1227.7	16351	69.431	91.31	91.52	133	0.564756	10.41	40.78	120	301	957	40.6369	12252	5.20255	222	0.0942675	延安市
汉中市	385.21	57.52	90.97	3666.8	90620	7.04	3.9	151.52	82.49	7.54	4.90212	328	5.70236	6987	35	908.595	283	7346.64	203220	527.556	49600	128.761	89.65	95.16	56	0.145375	13.2	36.66	212	559	803	20.8458	20960	5.44119	265	0.0687936	汉中市
榆林市	377.46	57	92.55	24820	402184	7.26	10.66	80.66	97.73	27.8	6.75786	278	4.87719	9016	37	980.236	377	9987.81	247400	655.434	29500	78.154	85.62	93.01	169	0.44773	18.67	37.67	212	384	1169	30.9702	18301	4.84846	332	0.0879563	榆林市
安康市	304.8	100.84	97.87	922	179373	4.76	5.4	123.51	94.61	16.47	5.667	200	1.98334	3599	30	984.252	226	7414.7	157492	516.706	22793	74.7802	88.96	100	97	0.318241	13.93	43.57	200	631	605	19.8491	12758	4.1857	216	0.0708661	安康市
商洛市	251.01	55.95	63.78	891	39174	4.25	3.42	116.89	100	11.82	5.22308	103	1.84093	2090	23	916.298	166	6613.28	95300	379.666	17000	67.7264	91.84	90.14	29	0.115533	10.4	21.96	112	428	521	20.7561	11765	4.68706	171	0.0681248	商洛市
兰州市（甘肃）	321.9	204.74	93.5	136786	1315450	3.8	8.59	160.58	96.03	16.11	5.18969	2662	13.0019	74107	75	2329.92	450	13979.5	487241	1513.64	29413	91.3731	89	100	1267	3.936	9.17	25.8	198	523	1050	32.6188	22409	6.96148	164	0.0509475	兰州市（甘肃）
嘉峪关市	20.25	20.25	100	156.55	254000	11.26	5.49	181.91	100	18.49	4.83865	138	6.81481	2459	8	3950.62	43	21234.6	35259	1741.19	5313	262.37	23.54	100	60	2.96296	37.33	39.5	10	19	244	120.494	1527	7.54074	11	0.054321	嘉峪关市
金昌市	45.69	20.75	70.25	1669.96	296515	7.02	2.34	242.26	100	24.67	4.10861	116	5.59036	1036	9	1969.8	51	11162.2	61224	1339.99	2589	56.6645	95.86	100	68	1.48829	21.01	36.29	21	27	631	138.105	2509	5.49135	25	0.0547166	金昌市
白银市	180.76	49.44	86.46	6270	735853	4.99	2.83	158.91	99.76	14.9	6.74797	303	6.12864	5538	18	995.796	156	8630.23	123900	685.439	7731	42.7694	41.6	95.55	102	0.564284	9.71	35.1	143	685	719	39.7765	7326	4.05289	106	0.0586413	白银市
天水市	367.17	130.59	72.37	2409.56	146556	4.25	5.63	110.53	95.01	8.75	5.46911	468	3.58374	10724	53	1443.47	262	7135.66	156321	425.746	24174	65.8387	91.92	97.02	27	0.0735354	9.84	38.1	257	1347	808	22.0062	11647	3.1721	168	0.0457554	天水市
武威市	190.04	103.15	74.5	2515.92	125402	7.45	5.17	105.67	97.26	10.94	5.06806	378	3.66457	4980	18	947.169	137	7209.01	127658	671.743	6883	36.2187	96.06	99.5	71	0.373606	14.67	23.55	139	576	511	26.8891	8698	4.57693	277	0.145759	武威市
张掖市	130.07	50.82	100	1460.24	274825	6.43	5.27	122.31	100	27.19	3.25748	193	3.79772	1700	30	2306.45	145	11147.8	83361	640.893	6007	46.1828	87.8	100	15	0.115323	38.11	30.67	64	221	1472	113.17	7852	6.03675	124	0.0953333	张掖市
平凉市	233.08	51.24	76.14	790	117544	9.67	11.42	78.2	99.85	19.28	5.74944	224	4.37158	4600	17	729.363	164	7036.21	210000	900.978	6313	27.0851	88	100	25	0.107259	7.92	35.72	163	935	728	31.2339	11888	5.10039	146	0.0626394	平凉市
酒泉市	111.54	41.5	100	2009.55	116700	5.95	5.77	83.9	100	11.84	5.53864	331	7.9759	4187	18	1613.77	119	10668.8	34562	309.862	8000	71.7231	93.63	100	60	0.537924	11.53	37.42	59	146	401	35.9512	4283	3.83988	508	0.455442	酒泉市
庆阳市	267.31	38.16	88.3	1648	171967	15.8	8.44	77.26	99.17	15.96	6.79572	236	6.18449	2029	15	561.146	217	8117.92	74884	280.139	10661	39.8825	90.29	97.26	64	0.239422	7.33	33.36	170	1044	724	27.0847	8525	3.18918	153	0.0572369	庆阳市
定西市	300.87	46.07	75.26	67	24800	8.31	5.53	47.61	98.15	13.35	4	108	2.34426	1040	15	498.554	193	6414.73	118900	395.187	10562	35.1049	90.91	100	33	0.109682	16.39	25.16	274	1056	739	24.5621	13150	4.37066	175	0.0581647	定西市
陇南市	285.76	56.23	54.6	206.1	41970	6.38	5.38	59.82	95	4.26	4.33077	77	1.36938	4860	13	454.927	200	6998.88	169356	592.651	5124	17.9311	98.85	98.89	26	0.0909854	5.03	8.35	230	1673	838	29.3253	8267	2.89299	876	0.306551	陇南市
西宁市（青海）	201.17	94.13	95.16	113871	1067170	12.62	9.24	187.73	99.99	7.46	5.68633	2726	28.9599	32895	45	2236.91	277	13769.4	437714	2175.84	22500	111.846	73.5	95.27	331	1.64537	12.05	38.92	137	160	1284	63.8266	17749	8.82289	123	0.0611423	西宁市（青海）
银川市（宁夏）	179.23	108.91	99.51	162000	389987	4.43	4.13	173.77	98.05	13.38	3.69176	1949	17.8955	30653	48	2678.12	438	24437.9	447429	2496.4	13454	75.0656	94.61	79.72	1100	6.13737	17.31	40.89	74	199	4117	229.705	14079	7.85527	92	0.0513307	银川市（宁夏）
石嘴山市	74.53	43.47	88	12111	1176297	5.79	1.26	226.31	98.33	32.68	5.73171	284	6.53324	1790	12	1610.09	88	11807.3	63665	854.22	5129	68.8179	95.59	97.24	172	2.3078	22.95	40.64	36	66	713	95.6662	4664	6.25788	55	0.0737958	石嘴山市
吴忠市	140.41	40.12	95.01	5422	186073	4.61	2.81	217.29	94.83	22.9	3.32385	431	10.7428	3416	12	854.64	113	8047.86	273511	1947.95	6411	45.6591	90.01	95.01	96	0.683712	20.55	41.18	58	309	902	64.2404	6033	4.2967	873	0.621751	吴忠市
固原市	149.77	45.56	33.67	240.7	95729	4.35	5.67	72.19	90.34	26.39	4.76782	156	3.42406	469	22	1468.92	96	6409.83	20220	135.007	4888	32.6367	85.14	100	73	0.487414	8.35	21.43	66	819	604	40.3285	5104	3.40789	109	0.0727783	固原市
中卫市	120.17	40.54	73.5	9598.76	798306	3.88	3.04	77.11	90.58	26.46	4.75781	242	5.96941	2257	10	832.154	99	8238.33	101491	844.562	2981	24.8065	95.53	95.98	66	0.549222	21.25	37.04	64	296	454	37.7798	3924	3.26537	63	0.0524257	中卫市
乌鲁木齐（新疆）	266.83	260.54	99.85	277416	1615085	4.34	4.05	144.74	99.98	10.34	5.20195	4684	17.978	114451	97	3635.27	457	17127	590100	2211.52	48700	182.513	84.23	95.8	2997	11.2319	10.93	40.3	153	132	2124	79.6012	25524	9.56564	175	0.0655848	乌鲁木齐（新疆）
克拉玛依市	29.97	29.97	100	28964.7	492206	14.79	6.29	271.31	100	29.24	6.49283	533	17.7845	4558	15	5005.01	56	18685.4	57985	1934.77	7169	239.206	95.26	98.97	304	10.1435	11.62	43.05	19	29	2200	734.067	1564	5.21855	9	0.03003	克拉玛依市

## Sheet: 2019
283地级市	全市年末户籍人口(万人)	市辖区年末户籍人口(万人)	燃气普及率	供气总量	全社会用电量	供水管道密度	排水管道密度	人均日生活用水量	供水普及率	人均道路面积	路网密度	公共汽(电)车量数	万人公共汽车	公交车客运总量	互联网用户数(万户)	万人互联网	移动电话用户数(万户)	万人移动电话	电信业务量	人均电信业务量	邮政业务量	人均邮政业务量	城市污水集中处理率	生活垃圾无害化处理率	市容环卫车辆数	万人环卫车辆	人均公园绿地面积	建成区绿化覆盖率	中学数	小学数	公共图书馆藏书量(千册)	百人图书馆藏书	卫生机构床位数	千人床位数	卫生机构数	百人卫生机构	283地级市
北京市	1397	1397	100	1924347	11663964	19.95	6.66417	168.516	99.0606	7.67721	5.65495	23010	16.471	313366	689	4932	4020	28775.9	6196743	4435.75	3982057	2850.43	97.0001	99.9756	12526	8.96636	16.4	48.46	654	941	70480	504.51	119574	8.55934	745	0.0533286	北京市
天津市	1108	1108	100	576197	8784332	17.4088	18.8197	111.248	99.9985	12.9753	7.75568	12746	11.5036	111058	524	4729.24	1705	15388.1	1419332	1280.99	1159100	1046.12	95.2997	100	5276	4.76173	9.20532	37.4771	527	877	20990	189.44	60990	5.50451	694	0.0626354	天津市
石家庄市（河北）	1052	427	100	110891	3.01108e+06	7.35352	9.24153	128.516	100	18.5371	8.17671	3886	9.1007	37239	393	3735.74	1403	13336.5	810957	770.872	894943	850.706	99.8351	100	1633	1.55228	14.2643	42.8578	422	1445	4210	40.019	55788	5.30304	426	0.0404943	石家庄市（河北）
唐山市	756	335	100	48587.2	5.22028e+06	10.809	11.3465	110.92	100	19.1067	8.08378	2244	6.69851	20163	261	3452.38	974	12883.6	523089	691.917	219700	290.608	99	100	827	1.09392	15.7734	42.3098	334	1134	5020	66.4021	41631	5.50675	372	0.0492063	唐山市
秦皇岛市	301	147	99.9015	78903.6	1.30735e+06	9.02398	4.91559	139.765	99.9773	18.0159	8.06044	1390	9.45578	11499	129	4285.71	407	13521.6	222656	739.721	94893	315.259	96.9	100	1529	5.07973	18.1961	41.7085	159	421	1740	57.8073	18782	6.23987	165	0.0548173	秦皇岛市
邯郸市	1061	382	99.7154	59750.2	2.42318e+06	9.41553	10.1138	100.519	100	19.1526	8.99632	2676	7.00524	15139	232	2186.62	986	9293.12	444174	418.637	171221	161.377	98.7597	100	856	0.806786	15.1205	44.0029	420	1799	2150	20.2639	43388	4.08935	402	0.0378888	邯郸市
邢台市	801	92	99.9834	24200	843587	9.8229	11.689	92.7717	100	27.9495	5.83233	1434	15.587	10675	196	2446.94	668	8339.58	347858	434.28	238129	297.29	98.1445	100	317	0.395755	26.6032	46.6997	285	1034	1980	24.7191	34013	4.24632	328	0.0409488	邢台市
保定市	1215	289	96.188	55352.6	1.11591e+06	5.738	7.33052	120.104	100	19.7858	7.98701	1459	5.04844	12071	339	2790.12	1173	9654.32	679604	559.345	610280	502.288	91.3394	91.9305	896	0.737449	11.5148	42.8196	486	2141	2560	21.07	52162	4.29317	602	0.0495473	保定市
张家口市	465	156	98.8534	8535.36	1023586	8.28353	6.5956	84.7673	99.6239	18.4263	8.75996	1417	9.08333	13786	132	2838.71	440	9462.37	261880	563.183	82346	177.088	97.8606	99.8668	1136	2.44301	9.39965	40.1238	154	496	1630	35.0538	25421	5.46688	294	0.0632258	张家口市
承德市	383	60	99.9475	4279.48	536546	8.98808	7.25673	132.313	100	20.484	8.23327	785	13.0833	9045	106	2767.62	373	9738.9	219940	574.256	55178	144.068	97.7801	100	479	1.25065	20.2227	40.9759	127	452	1090	28.4595	22114	5.77389	260	0.0678851	承德市
沧州市	787	59	100	13382.1	967835	5.87953	8.38205	179.906	100	19.2216	6.12724	1382	23.4237	12887	229	2909.78	781	9923.76	422815	537.249	312934	397.629	99.9069	100	491	0.623888	12.1107	38.8809	322	1333	2550	32.4015	38613	4.90635	338	0.0429479	沧州市
廊坊市	483	88	100	38874.9	582737	7.48732	10.4498	170.225	100	18.1253	7.36038	739	8.39773	5980	206	4265.01	623	12898.6	471328	975.834	401862	832.012	99.9	100	749	1.55072	13.9493	47.2575	195	765	3170	65.6315	24752	5.12464	258	0.0534161	廊坊市
衡水市	458	102	100	12574.2	532853	4.576	9.61767	103.196	100	18.0754	8	1048	10.2745	6206	136	2969.43	470	10262	206882	451.707	145722	318.17	99.6206	100	689	1.50437	12.4705	40.3655	180	584	1110	24.2358	21166	4.6214	246	0.0537118	衡水市
太原市（山西）	384	300	94.0104	87465	2.45895e+06	6.49412	4.43538	112.877	100	16.2518	7.82326	3533	11.7767	34485	222	5781.25	835	21744.8	519953	1354.04	314200	818.229	95	100	2625	6.83594	11.9501	45.9318	227	448	8110	211.198	42539	11.0779	275	0.0716146	太原市（山西）
大同市	318	160	97.3376	22133.8	870533	7.73163	4.75479	141.404	100	19.6658	8.83211	1096	6.85	22168	80	2515.72	341	10723.3	633353	1991.68	34320	107.925	92.5775	100	967	3.04088	16.2145	43.7388	201	348	1120	35.2201	23404	7.35975	262	0.0823899	大同市
阳泉市	132	69	99.5756	153434	756328	18.482	0.6291	90.2321	100	17.4608	13.6622	944	13.6812	17062	50	3787.88	165	12500	700000	5303.03	10289	77.947	98.3963	100	332	2.51515	10.2103	37.8876	82	236	750	56.8182	10552	7.99394	145	0.109848	阳泉市
长治市	340	157	100	12605	384628	18.4221	9.76054	200.184	100	10.8592	6.97555	853	5.43312	13534	99	2911.76	392	11529.4	186433	548.332	26555	78.1029	95.8501	100	284	0.835294	10.5987	47.3496	206	503	2300	67.6471	17249	5.07324	249	0.0732353	长治市
晋城市	222	40	99.0453	12191	178275	11.5133	8.10988	195.803	95.4654	14.7926	6.04993	595	14.875	6994	74	3333.33	258	11621.6	1211443	5456.95	14331	64.5541	99.3237	100	244	1.0991	12.277	45.6532	157	419	1340	60.3604	14342	6.46036	188	0.0846847	晋城市
朔州市	164	68	99.5002	6759.56	861629	10.3199	9.23662	120.396	97.6147	22.7594	7.63078	280	4.11765	2214	41	2500	176	10731.7	98515	600.701	12492	76.1707	98.4448	100	127	0.77439	15.3003	41.4545	86	166	880	53.6585	12628	7.7	169	0.103049	朔州市
晋中市	335	64	99.4073	11575.4	381469	4.53534	10.5462	103.058	100	23.4453	4.4065	687	10.7344	4307	73	2179.1	373	11134.3	947939	2829.67	24808	74.0537	97.795	100	206	0.614925	15.3775	37.0397	234	654	2420	72.2388	18131	5.41224	258	0.0770149	晋中市
运城市	514	71	100	11564.6	425963	11.9452	6.47515	138.987	100	17.0351	7.185	644	9.07042	12279	154	2996.11	455	8852.14	260272	506.366	112200	218.288	94.756	100	158	0.307393	10.9226	39.6385	305	771	1620	31.5175	29291	5.69864	420	0.0817121	运城市
忻州市	307	55	90.937	3653.75	161634	13.2459	20.2106	84.3314	100	24.0344	8.27367	230	4.18182	2022	69	2247.56	316	10293.2	161561	526.257	46793	152.42	96.1236	100	189	0.615635	15.1806	38.7116	228	423	1010	32.899	14744	4.80261	866	0.282085	忻州市
临汾市	431	82	97.5041	6453.42	335312	9.88481	4.76241	90.192	99.3517	11.9818	4.67481	423	5.15854	6075	112	2598.61	443	10278.4	2059622	4778.71	43885	101.821	100	100	250	0.580046	12.0987	39.6681	261	778	2070	48.0278	23308	5.40789	346	0.0802784	临汾市
吕梁市	394	29	98.4714	1594	102371	7.86315	11.1044	102.45	99.1824	15.3996	5.23169	268	9.24138	3078	90	2284.26	323	8197.97	2211963	5614.12	31073	78.8655	94.7023	100	173	0.439086	15.8308	40.6363	290	566	1410	35.7868	14979	3.80178	720	0.182741	吕梁市
呼和浩特（内蒙）	249	141	96.8326	72898.1	794685	8.32011	8.0464	78.1927	99.7557	13.5491	4.44192	3178	22.539	37196	242	9718.88	459	18433.7	1876353	7535.55	28173	113.145	98.4598	100	1665	6.68675	18.7176	40.1004	115	200	2100	84.3373	23037	9.25181	196	0.0787149	呼和浩特（内蒙）
包头市	225	157	96.9041	106390	5649254	8.83272	11.5855	85.1295	100	16.3324	7.90563	1315	8.3758	23196	74	3288.89	367	16311.1	221301	983.56	20266	90.0711	96.0003	100	674	2.99556	15.1796	44.55	97	138	18970	843.111	21498	9.55467	131	0.0582222	包头市
乌海市	44	44	97.0011	12047.6	1.90321e+06	5.89085	3.82986	119.607	100	26.9482	16.0828	438	9.95455	4511	22	5000	79	17954.5	54587	1240.61	14311	325.25	98.2999	100	364	8.27273	19.1067	43	22	24	760	172.727	7589	17.2477	56	0.127273	乌海市
赤峰市	460	128	98.3964	3613.3	657337	8.97329	6.59555	118.819	99.2907	25.6107	7.92547	683	5.33594	8816	91	1978.26	454	9869.57	281169	611.237	78300	170.217	96.0003	100	554	1.20435	18.6797	39.6974	143	394	1870	40.6522	28193	6.12891	333	0.0723913	赤峰市
通辽市	317	84	98.0456	2248.15	745635	5.9144	12.4928	195.903	99.392	26.6241	8.62848	457	5.44048	5086	65	2050.47	359	11324.9	199008	627.785	42860	135.205	98.4201	100	1116	3.5205	20.894	42.1856	141	221	1570	49.5268	19266	6.0776	101	0.0318612	通辽市
鄂尔多斯市	164	31	97.5387	10409.2	295633	14.3817	15.6771	113.988	100	53.6988	9.83575	571	18.4194	5556	56	3414.63	276	16829.3	213000	1298.78	38000	231.707	99.2526	99.8194	278	1.69512	35.8614	42.3857	74	139	2800	170.732	15093	9.20305	189	0.115244	鄂尔多斯市
呼伦贝尔市	255	37	92.866	564.7	243821	7.36106	6.81733	155.317	99.4081	22.9729	5.31209	625	16.8919	4345	68	2666.67	308	12078.4	218200	855.686	22400	87.8431	99.548	100	96	0.376471	15.3069	36.3618	159	136	1720	67.451	17084	6.69961	242	0.094902	呼伦贝尔市
巴彦淖尔市	174	52	92.006	5197.71	198172	7.07176	11.1471	70.5356	94.5199	28.179	13.9335	184	3.53846	1153	36	2068.97	173	9942.53	120000	689.655	16814	96.6322	98.7004	100	640	3.67816	11.6385	36.4045	49	95	800	45.977	12210	7.01724	237	0.136207	巴彦淖尔市
乌兰察布市	269	32	83.9709	3281.5	185669	5.14225	9.88781	110.295	97.4803	33.0379	5.82303	327	10.2188	5366	38	1412.64	193	7174.72	109000	405.204	27611	102.643	95.8215	100	258	0.959108	28.3652	38.947	72	118	930	34.5725	12338	4.58662	227	0.0843866	乌兰察布市
沈阳市（辽宁）	756	613	100	69269.2	3.00563e+06	7.32357	9.15737	203.178	100	15.3949	8.21195	5904	9.63132	110031	250	3306.88	1273	16838.6	993768	1314.51	532563	704.448	95.6517	100	5098	6.74339	12.8078	39.1871	303	279	18610	246.164	70040	9.26455	363	0.0480159	沈阳市（辽宁）
大连市	599	405	97.9501	44851.1	3004072	12.1723	7.68955	119.59	100	13.8621	7.85513	5683	14.0321	92212	200	3338.9	889	14841.4	815600	1361.6	393968	657.71	96.4947	100	1353	2.25876	9.43	46.0125	297	419	9820	163.94	49856	8.32321	335	0.0559265	大连市
鞍山市	340	146	100	4076	1.61528e+06	18.0156	6.34162	114.225	100	21.949	9.1065	1988	13.6164	28989	104	3058.82	370	10882.4	271191	797.621	85720	252.118	93.7	100	401	1.17941	13.75	42.1396	156	375	3240	95.2941	23437	6.89324	176	0.0517647	鞍山市
抚顺市	207	135	97.6304	49557.1	766737	16.894	6.92646	131.58	97.0102	11.6574	6.4536	1007	7.45926	24000	66	3188.41	209	10096.6	143890	695.121	36659	177.097	98.23	100	505	2.43961	11.2934	45.0178	105	106	1190	57.4879	16386	7.91594	108	0.0521739	抚顺市
本溪市	145	88	99.6562	10325	1325985	6.38	1.71771	187.85	99.6931	13.393	7.07743	643	7.30682	16290	46	3172.41	144	9931.03	102047	703.772	36282	250.221	99.9952	100	249	1.71724	11.6904	49.9008	59	62	1690	116.552	15406	10.6248	78	0.0537931	本溪市
丹东市	233	77	99.9537	2313.27	316585	11.4746	3.7604	130.459	100	13.4683	4.638	975	12.6623	15000	72	3090.13	227	9742.49	186033	798.425	59391	254.897	71.3415	100	353	1.51502	12.8469	38.728	125	310	1410	60.515	16043	6.88541	129	0.0553648	丹东市
锦州市	293	95	99.5914	14251.9	495661	19.8962	8.81803	128.62	100	11.062	8.01725	805	8.47368	12177	84	2866.89	287	9795.22	1456594	4971.31	52212	178.198	96.2818	100	298	1.01706	14.9953	38.8695	129	265	1560	53.2423	20029	6.83584	158	0.0539249	锦州市
营口市	231	94	98.474	20459.5	1894862	16.6657	8.77992	136.002	100	21.7701	4.90215	878	9.34043	9506	73	3160.17	232	10043.3	206107	892.238	56588	244.97	95.1074	100	376	1.62771	9.59372	37.9577	101	116	1660	71.8615	18738	8.11169	142	0.0614719	营口市
阜新市	184	74	88.2275	5854	432002	21.1464	5.50693	72.2703	98.7622	12.4627	5.89856	414	5.59459	5187	56	3043.48	175	9510.87	114682	623.272	24678	134.12	100	100	279	1.5163	12.0952	41.9396	94	67	600	32.6087	14501	7.88098	128	0.0695652	阜新市
辽阳市	174	85	100	14608.5	871362	9.32097	9.19017	158.08	100	18.4958	10.6824	590	6.94118	8101	53	3045.98	185	10632.2	131688	756.828	46112	265.011	99.9965	100	212	1.21839	12.0198	42.6505	76	107	8400	482.759	16628	9.55632	125	0.0718391	辽阳市
盘锦市	130	103	100	11182.5	579460	17.6153	11.2344	172.577	100	24.4897	8.49481	718	6.97087	9413	43	3307.69	158	12153.8	130480	1003.69	65996	507.662	99.003	100	382	2.93846	15.06	43.4811	68	32	970	74.6154	13347	10.2669	96	0.0738462	盘锦市
铁岭市	289	42	96.5197	11220.9	149358	13.6272	5.52752	145.788	98.6079	15.5158	4.07462	327	7.78571	3580	65	2249.13	233	8062.28	149363	516.827	53982	186.789	95.8656	100	154	0.532872	7.88585	34.1627	126	176	650	22.4913	16588	5.73979	156	0.0539792	铁岭市
朝阳市	335	61	99.9808	2556.47	234421	9.21725	8.21891	308.524	99.0984	9.10838	4.09386	313	5.13115	4547	74	2208.96	245	7313.43	182945	546.104	38917	116.17	100	100	156	0.465672	15.1414	29.6315	164	410	990	29.5522	20000	5.97015	214	0.0638806	朝阳市
葫芦岛市	276	97	98.4862	18001	831718	8.08271	3.65743	140.021	100	5.71858	2.80654	1137	11.7216	12075	71	2572.46	242	8768.12	159128	576.551	57065	206.757	96.6802	100	98	0.355072	14.7731	39.7048	131	332	1040	37.6812	16957	6.14384	168	0.0608696	葫芦岛市
长春市（吉林）	754	445	94.2062	89874.6	1.52964e+06	4.84052	6.22045	148.854	94.2841	16.5243	6.98583	4518	10.1528	69132	136	1803.71	1486	19708.2	762558	1011.35	386495	512.593	94.3858	96.0978	3697	4.90318	11.4493	40.8286	348	1006	5590	74.1379	55759	7.39509	307	0.0407162	长春市（吉林）
吉林市	412	180	99.5983	66656.9	1256746	7.01225	5.79118	116.062	98.7476	13.0733	5.64683	1415	7.86111	24655	102	2475.73	586	14223.3	302231	733.57	110660	268.592	98.2158	100	875	2.12379	13.8185	43.55	185	553	3700	89.8058	31230	7.5801	256	0.0621359	吉林市
四平市	318	67	96.5982	5820.78	154397	18.2966	4.51152	113.486	97.1508	12.1223	6.94202	596	8.89552	7962	63	1981.13	371	11666.7	150572	473.497	68680	215.975	98.9898	100	206	0.647799	9.47816	37.3836	186	828	700	22.0126	20249	6.36761	158	0.0496855	四平市
辽源市	117	45	96.8721	3638.2	174672	10.7102	7.68877	102.972	95.5746	10.4676	4.08812	355	7.88889	4716	35	2991.45	128	10940.2	60295	515.342	31239	267	95.812	100	61	0.521368	11.3251	37.2983	61	165	420	35.8974	10565	9.02991	72	0.0615385	辽源市
通化市	215	43	99.0837	1938.39	256159	11.0707	3.50248	80.849	92.8191	9.18261	5.14522	394	9.16279	7402	52	2418.6	222	10325.6	102634	477.367	49269	229.158	95.3731	99.65	346	1.6093	14.1828	38.4362	131	179	1040	48.3721	15369	7.14837	167	0.0776744	通化市
白山市	117	52	90.6786	2851.3	245694	8.28664	4.22873	79.1866	88.964	10.3275	5.5022	366	7.03846	4402	26	2222.22	130	11111.1	69237	591.769	39404	336.786	94.0074	20.9976	173	1.47863	7.50471	34.7535	105	122	1050	89.7436	12256	10.4752	111	0.0948718	白山市
松原市	275	56	97.3766	10264.9	485773	4.86267	9.66256	135.962	96.2611	15.0021	5.73132	474	8.46429	5400	44	1600	287	10436.4	127023	461.902	42200	153.455	96.31	100	250	0.909091	17.8104	36.0052	149	677	830	30.1818	14957	5.43891	146	0.0530909	松原市
白城市	189	48	92.8222	2142	138916	10.1366	7.44644	112.877	95.8286	13.1774	4.48058	206	4.29167	986	38	2010.58	224	11851.9	97367	515.169	38378	203.058	93.7814	100	490	2.59259	8.53063	36.0435	120	97	610	32.2751	11550	6.11111	138	0.0730159	白城市
哈尔滨（黑龙江）	951	553	100	83582.8	2.29426e+06	5.151	7.62804	148.29	100	15.8703	9.56994	7402	13.3852	106093	243	2555.21	1285	13512.1	792206	833.024	587400	617.666	95.01	100	3641	3.8286	10.4403	35.6994	448	415	9880	103.891	83388	8.76845	506	0.0532072	哈尔滨（黑龙江）
齐齐哈尔市	527	131	100	25535.1	425628	8.66939	5.5091	130.586	100	11.5233	4.26926	895	6.83206	11400	96	1821.63	423	8026.57	212434	403.101	59159	112.256	89.9213	91.9291	688	1.3055	7.99242	37.6855	246	181	2130	40.4175	34422	6.53169	975	0.185009	齐齐哈尔市
鸡西市	169	76	33.7637	1500	344195	15.6167	4.16318	97.5595	98.7242	11.0697	5.899	683	8.98684	9414	121	7159.76	187	11065.1	226203	1338.48	48457	286.728	80.2517	100	453	2.68047	11.267	39.6007	98	63	550	32.5444	15929	9.42544	126	0.0745562	鸡西市
鹤岗市	98	60	63.0922	1281.81	269218	11.6061	6.23816	88.815	99.8018	9.75203	7.37708	654	10.9	8923	29	2959.18	138	14081.6	54041	551.439	17653	180.133	77.2131	80.3617	472	4.81633	14.9391	41.3084	51	36	560	57.1429	13052	13.3184	81	0.0826531	鹤岗市
双鸭山市	141	46	77.8993	389.13	393335	18.0842	5.43742	135.612	98.8184	11.1569	7.63952	500	10.8696	5352	32	2269.5	155	10992.9	85613	607.184	20962	148.667	95.3116	100	218	1.5461	13.7586	43.6306	92	67	6220	441.135	13367	9.48014	59	0.041844	双鸭山市
大庆市	272	137	98.7923	31921.2	1.87495e+06	18.2454	10.1746	109.341	99.3614	25.6733	8.99022	1932	14.1022	11896	68	2500	376	13823.5	211475	777.482	78000	286.765	86.2797	100	595	2.1875	13.4811	43.7899	146	157	1660	61.0294	21482	7.89779	178	0.0654412	大庆市
伊春市	112	71	86.8678	158.91	267118	7.22258	4.08356	94.8227	89.197	16.0546	6.53496	430	6.05634	3624	38	3392.86	111	9910.71	56721	506.438	13677	122.116	99.776	96.1786	222	1.98214	34.2413	33.9491	52	48	1020	91.0714	11386	10.1661	61	0.0544643	伊春市
佳木斯市	233	76	97.7458	5261	232606	5.71081	6.15061	115.69	99.9661	11.4678	3.56616	584	7.68421	10000	68	2918.45	283	12145.9	148700	638.197	15823	67.9099	92.0999	100	115	0.493562	14.6036	42.02	128	119	870	37.3391	19922	8.55021	182	0.0781116	佳木斯市
七台河市	77	47	97.1983	55.41	195637	12.724	3.11243	99.6701	99.0421	11.6923	7.98624	499	10.617	8216	20	2597.4	91	11818.2	47730	619.87	7267	94.3766	91.9957	100	169	2.19481	12.8386	44.5697	40	32	350	45.4545	8975	11.6558	52	0.0675325	七台河市
牡丹江市	250	86	100	3331.4	346615	7.28356	8.73115	133.02	100	15.9272	9.80776	810	9.4186	13368	70	2800	272	10880	211035	844.14	101375	405.5	74.0666	100	361	1.444	11.4198	27.871	116	116	1425	57	20174	8.0696	165	0.066	牡丹江市
黑河市	158	18	97.2297	125.4	290336	9.673	5.4125	114.981	97.8378	12.6385	4.2005	99	5.5	712	36	2278.48	176	11139.2	76240	482.532	33081	209.373	95.0595	100	217	1.37342	13.1243	40.6995	91	67	450	28.481	12177	7.70696	154	0.0974684	黑河市
绥化市	522	81	91.8803	2000.25	73703	9.07333	4.83267	126.426	96.2874	7.01843	4.20156	502	6.19753	252	76	1455.94	402	7701.15	189126	362.31	49953	95.6954	95.283	100	227	0.434866	8.63755	27.1882	258	167	2000	38.3142	24131	4.6228	257	0.0492337	绥化市
上海市	1469	1469	100	973605	15685775	31.4	17.5742	207.508	100	4.71925	4.43834	17899	12.1845	208500	890	6058.54	4008	27283.9	5823170	3964.04	13658685	9297.95	93.6532	100	9252	6.29816	8.73323	36.8422	842	698	81765	556.603	141182	9.61076	706	0.0480599	上海市
南京市（江苏）	710	710	99.5308	143428	6.07515e+06	18.0239	11.9856	280.167	100	24.3007	10.4298	8700	12.2535	91518	537	7563.38	1308	18422.5	1462174	2059.4	1224442	1724.57	83.3665	100	2366	3.33239	15.7042	45.1613	246	373	23250	327.465	57999	8.16887	268	0.0377465	南京市（江苏）
无锡市	503	268	100	112454	3.02832e+06	13.6155	24.6088	195.487	100	27.5572	11.3246	2995	11.1754	35405	395	7852.88	999	19860.8	1047199	2081.91	1017076	2022.02	97.2402	100	1112	2.21074	14.9303	43.2441	192	210	8960	178.131	46710	9.28628	210	0.0417495	无锡市
徐州市	1042	343	99.8073	52716.4	2.44793e+06	9.88977	6.74334	168.282	100	23.0426	9.44136	2656	7.74344	39237	337	3234.17	961	9222.65	689407	661.619	364111	349.435	86.2715	100	1013	0.972169	15.3894	43.6778	353	930	4040	38.7716	48116	4.61766	278	0.0266795	徐州市
常州市	385	306	100	135364	4.39729e+06	13.8384	17.5188	235.169	100	21.8705	9.72586	2395	7.8268	24089	264	6857.14	665	17272.7	705029	1831.24	561547	1458.56	89.3503	100	932	2.42078	13.3903	43.2463	165	223	5070	131.688	27536	7.15221	118	0.0306494	常州市
苏州市	723	375	100	110081	8068587	17.616	13.2359	284.911	100	29.6553	15.4818	5995	15.9867	53184	667	9225.45	1849	25574	2143212	2964.33	2526194	3494.04	95.3466	100	3694	5.10927	12.2004	42.092	315	424	33940	469.433	65149	9.01093	308	0.0426003	苏州市
南通市	760	215	100	38877.6	1695748	7.5636	18.8037	245.071	100	31.3076	12.068	2169	10.0884	13929	354	4657.89	847	11144.7	744740	979.921	654717	861.47	89.7067	99.9998	1610	2.11842	20.0903	44.3998	210	330	7250	95.3947	40961	5.38961	314	0.0413158	南通市
连云港市	534	225	99.9456	35874	920528	11.9939	8.92377	174.26	100	24.0636	8.78206	1387	6.16444	14484	175	3277.15	470	8801.5	356152	666.951	215845	404.204	93.4991	100	619	1.15918	14.8583	41.7984	185	448	3030	56.7416	23472	4.39551	180	0.0337079	连云港市
淮安市	560	334	100	27386	1.18994e+06	21.8535	17.2497	143.079	100	24.1449	10.8761	2052	6.14371	40049	179	3196.43	484	8642.86	356808	637.157	247115	441.277	85.4784	100	391	0.698214	14.5282	42.4177	201	241	4170	74.4643	24496	4.37429	192	0.0342857	淮安市
盐城市	821	244	97.6708	20775	1495337	25.6763	5.69976	140.678	99.943	25.1593	9.38169	1569	6.43033	17963	282	3434.84	696	8477.47	564560	687.649	247893	301.94	89.2467	100	457	0.556638	14.265	43.2683	292	335	4990	60.7795	33868	4.12521	280	0.0341048	盐城市
扬州市	457	233	99.7804	26469	1.55397e+06	21.9541	16.6213	199.393	100	23.6862	9.63543	2651	11.3777	20823	185	4048.14	525	11488	469212	1026.72	319143	698.344	91	100	520	1.13786	19.571	44.0625	161	208	5480	119.912	22288	4.87702	158	0.0345733	扬州市
镇江市	270	103	100	53724.2	1305949	13.1379	10.2475	208.455	100	29.3588	10.5418	1577	15.3107	14884	162	6000	371	13740.7	332298	1230.73	236960	877.63	90.2878	100	313	1.15926	18.0818	43.0833	109	113	4120	152.593	16150	5.98148	99	0.0366667	镇江市
泰州市	501	164	100	42423.9	1.12194e+06	16.7553	14.2979	177.158	100	30.3769	9.72517	1284	7.82927	14026	206	4111.78	490	9780.44	428538	855.365	251923	502.84	86.5112	100	1020	2.03593	15.4507	42.5701	182	147	3660	73.0539	26062	5.202	182	0.0363273	泰州市
宿迁市	592	178	100	26255.5	1.03057e+06	17.591	13.5383	134.338	100	24.2732	9.3771	1168	6.5618	15040	180	3040.54	493	8327.7	384336	649.216	271507	458.627	96.8576	100	524	0.885135	15.3672	43.8558	193	170	2520	42.5676	33654	5.6848	246	0.0415541	宿迁市
杭州市（浙江）	795	657	100	133731	6.93065e+06	19.3709	13.4415	247.469	100	13.6919	6.15355	9744	14.8311	95044	524	6591.19	1817	22855.3	2024100	2546.04	4023039	5060.43	96.02	100	2002	2.51824	13.5534	40.5766	356	489	25570	321.635	84457	10.6235	367	0.0461635	杭州市（浙江）
宁波市	608	301	100	105453	4182966	11.1159	14.6886	282.484	100	12.8597	5.71648	6147	20.4219	42376	426	7006.58	1358	22335.5	1112733	1830.15	1193910	1963.67	80.4262	100	1109	1.82401	13.9151	41.6873	309	427	12430	204.441	41854	6.88388	269	0.0442434	宁波市
温州市	832	174	100	25994.6	1.31545e+06	10.9784	11.2412	168.875	100	15.6142	6.59532	2534	14.5632	27193	405	4867.79	1216	14615.4	1218171	1464.15	919748	1105.47	97.2387	100	535	0.643029	12.7098	38.2196	442	568	13770	165.505	42813	5.14579	396	0.0475962	温州市
嘉兴市	364	94	100	38665.9	1312390	7.14346	12.3244	193.648	100	24.0618	8.06193	1251	13.3085	8415	187	5137.36	705	19368.1	578686	1589.8	78072	214.484	97.4906	100	476	1.30769	15.312	39.0792	166	150	9870	271.154	28244	7.75934	154	0.0423077	嘉兴市
湖州市	268	112	100	27331.8	1.0169e+06	26.8927	13.6455	218.912	100	29.3939	7.24019	1020	9.10714	6434	204	7611.94	463	17276.1	383080	1429.4	315252	1176.31	97.8619	100	224	0.835821	18.0333	46.3823	119	128	2850	106.343	21425	7.9944	130	0.0485075	湖州市
绍兴市	448	224	100	101100	4167982	13.0587	12.1835	226.138	100	22.6385	6.23123	2312	10.3214	18032	217	4843.75	666	14866.1	551901	1231.92	87536	195.393	97.2329	100	464	1.03571	15.3153	43.7347	189	324	6440	143.75	26501	5.9154	201	0.0448661	绍兴市
金华市	492	100	100	18021.9	654187	13.3963	15.7298	231.799	100	26.5463	9.07982	1101	11.01	8392	305	6199.19	951	19329.3	802129	1630.34	313088	636.358	97.1457	100	449	0.912602	12.0734	41.135	251	392	5300	107.724	34805	7.07419	296	0.0601626	金华市
衢州市	258	85	100	17518.9	899396	16.1291	24.531	220.027	100	37.1966	8.44955	295	3.47059	4164	88	3410.85	245	9496.12	214039	829.609	89214	345.791	97.0054	99.9999	162	0.627907	16.9994	43.152	90	206	3160	122.481	17863	6.92364	211	0.0817829	衢州市
舟山市	97	72	100	8090.17	375623	34.7058	15.6763	150.555	100	22.3423	11.4001	781	10.8472	10140	56	5773.2	174	17938.1	146576	1511.09	16600	171.134	78.2818	100	218	2.24742	16.7399	42.053	42	54	2160	222.68	10132	10.4454	72	0.0742268	舟山市
台州市	607	163	100	20857	1.10803e+06	26.7911	8.55874	213.814	100	27.0693	17.2552	1451	8.90184	8215	253	4168.04	961	15832	743127	1224.26	106261	175.059	97.7736	99.9994	747	1.23064	14.0885	44.4083	281	367	8690	143.163	32262	5.31499	302	0.0497529	台州市
丽水市	271	42	100	12226.7	219934	24.8918	18.9322	208.491	100	17.9382	6.6354	551	13.119	4383	99	3653.14	264	9741.7	195304	720.679	138344	510.494	94.3559	100	70	0.258303	10.9798	43.3793	100	205	2720	100.369	17597	6.49336	268	0.098893	丽水市
合肥市（安徽）	770	291	99.9453	116369	1.84599e+06	14.4946	15.6521	268.579	99.8951	19.4977	6.304	6059	20.8213	56050	348	4519.48	1045	13571.4	892078	1158.54	761674	989.187	94.5846	100	1076	1.3974	13.3071	43.0787	340	510	7140	92.7273	56785	7.37468	538	0.0698701	合肥市（安徽）
芜湖市	390	151	100	34361.4	1.31716e+06	10.8404	16.2199	178.671	100	22.9727	8.45006	1375	9.10596	12690	135	3461.54	396	10153.8	273902	702.313	193143	495.238	95.2196	100	295	0.75641	12.7734	43.0577	217	283	2640	67.6923	23111	5.9259	178	0.045641	芜湖市
蚌埠市	386	116	100	31233.8	549459	11.7902	9.19252	245.877	100	26.3928	7.51073	1545	13.319	14227	92	2383.42	303	7849.74	210783	546.07	102679	266.008	95.0106	100	751	1.9456	13.7003	42.73	182	629	880	22.7979	22586	5.8513	150	0.0388601	蚌埠市
淮南市	391	183	100	14075	576519	13.2002	6.78585	137.326	100	17.411	9.49831	1003	5.48087	10621	87	2225.06	284	7263.43	196714	503.105	72811	186.217	94.5501	100	405	1.03581	12.9344	44.6358	191	448	730	18.6701	19491	4.98491	128	0.0327366	淮南市
马鞍山市	229	82	100	29800	1477564	20.1525	15.9482	210.328	100	21.3234	5.51496	741	9.03659	6154	77	3362.45	239	10436.7	155653	679.707	59858	261.389	94.0696	100	212	0.925764	14.8539	45.2849	105	218	2260	98.69	13099	5.72009	112	0.0489083	马鞍山市
淮北市	219	105	98.7004	14702	365619	13.5729	12.1456	125.963	99.2363	20.2445	7.21569	408	3.88571	4801	67	3059.36	197	8995.43	121800	556.164	43413	198.233	95.1161	100	1382	6.3105	18.0764	45.3812	124	295	1010	46.1187	14906	6.80639	105	0.0479452	淮北市
铜陵市	171	91	100	20299.3	684208	20.9282	19.7007	117.475	99.6803	13.9112	4.659	625	6.86813	8550	45	2631.58	132	7719.3	88587	518.053	42818	250.398	60.8848	100	284	1.66082	18.1305	45.1549	83	212	2370	138.596	12261	7.17018	38	0.0222222	铜陵市
安庆市	529	74	99.7681	10540.6	410707	9.44788	5.79629	188.886	97.9589	22.8274	4.36077	554	7.48649	4653	125	2362.95	391	7391.3	248591	469.926	152128	287.577	94.0249	100	851	1.6087	17.6487	40.437	307	695	3060	57.845	22415	4.23724	235	0.0444234	安庆市
黄山市	149	47	99.2459	2690.43	170150	13.3633	11.5351	157.558	99.9027	27.2917	8.7537	315	6.70213	1463	53	3557.05	147	9865.77	103521	694.772	20135	135.134	95.276	100	364	2.44295	15.0732	47.9068	114	131	1260	84.5638	11470	7.69799	135	0.090604	黄山市
滁州市	455	56	98.3624	22939.7	287950	12.4713	23.9161	176.556	100	40.2102	8.58232	628	11.2143	4871	118	2593.41	363	7978.02	241653	531.105	108444	238.338	97.0797	100	379	0.832967	19.84	45.9115	270	225	2200	48.3516	20937	4.60154	188	0.0413187	滁州市
阜阳市	1077	232	92.0675	12773.8	587751	13.8299	8.77956	160.728	93.7165	23.0737	6.40829	594	2.56034	6918	199	1847.73	675	6267.41	414713	385.063	183160	170.065	96.3083	100	634	0.588672	18.3498	40.5829	433	1354	1710	15.8774	39438	3.66184	296	0.0274838	阜阳市
宿州市	658	193	100	8610	449876	9.67284	5.56389	122.85	100	32.0119	9.46911	492	2.54922	4077	146	2218.84	475	7218.84	277695	422.029	127730	194.119	95.1378	99.9954	120	0.182371	13.622	38.5721	256	782	1380	20.9726	22165	3.36854	220	0.0334347	宿州市
六安市	591	222	98.6671	13845	350792	8.1761	5.69484	199.276	99.7861	27.23	7.33434	1160	5.22523	7384	114	1928.93	391	6615.91	262981	444.976	113741	192.455	94.0999	100	115	0.194585	14.9794	42.5912	340	568	1390	23.5195	17893	3.02758	212	0.0358714	六安市
亳州市	663	170	99.5951	7785	242649	13.0468	13.314	197.813	100	38.8375	7.14917	746	4.38824	1889	124	1870.29	414	6244.34	249990	377.059	138299	208.596	97.9628	100	334	0.503771	16.5806	37.321	302	1106	1200	18.0995	20948	3.15958	162	0.0244344	亳州市
池州市	162	67	99.8711	4668.1	171700	17.8101	19.3729	167.235	99.7101	26.3566	11.2318	212	3.16418	1841	49	3024.69	143	8827.16	89572	552.914	42470	262.16	96.5892	100	97	0.598765	17.558	44.8582	98	189	630	38.8889	11050	6.82099	97	0.0598765	池州市
宣城市	279	86	98.5818	9793.78	285707	32.966	15.9856	210.841	99.8888	34.9146	8.86556	385	4.47674	1968	86	3082.44	260	9319	180770	647.921	84382	302.444	94.9553	100	125	0.448029	15.7825	41.68	151	147	1370	49.1039	16241	5.82115	132	0.0473118	宣城市
福州市（福建）	710	290	99.049	26931.4	2.04337e+06	17.9256	12.0009	247.675	99.9106	13.6519	8.16695	4852	16.731	44620	370	5211.27	994	14000	1065172	1500.24	608906	857.614	94.7498	100	1039	1.46338	15.3308	45.3859	326	893	11390	160.423	37821	5.3269	254	0.0357746	福州市（福建）
厦门市	261	261	98.3346	34141.6	2.5632e+06	12.6002	9.34547	214.609	100	28.5035	9.86507	4387	16.8084	77552	236	9042.15	649	24865.9	5102200	19548.7	1022500	3917.62	92.6974	100	2057	7.88123	15.6017	45.1288	100	296	7090	271.648	22039	8.44406	65	0.0249042	厦门市
莆田市	364	246	98.3114	15789.7	990779	17.2792	12.4072	160.727	99.8883	18.4033	8.26386	1155	4.69512	6702	250	6868.13	352	9670.33	721347	1981.72	216031	593.492	95.5994	99.5	623	1.71154	15.4	45.4264	142	569	1040	28.5714	20994	5.76758	112	0.0307692	莆田市
三明市	289	29	93.2176	1284.8	481525	36.558	7.16537	244.767	100	14.8559	8.36933	432	14.8966	9407	103	3564.01	263	9100.35	196047	678.363	86842	300.491	68.2943	100	124	0.429066	14.8163	44.3448	155	233	2820	97.5779	15966	5.52457	173	0.0598616	三明市
泉州市	761	118	99.0773	11952	1.2007e+06	20.197	6.22973	160.121	99.2531	26.6425	7.32301	1840	15.5932	9739	385	5059.13	1033	13574.2	969143	1273.51	1111813	1460.99	86.7935	100	195	0.256242	14.63	43.24	329	1331	6250	82.1288	35551	4.67162	261	0.034297	泉州市
漳州市	522	64	99.5094	7887.44	722658	16.7548	14.8458	249.597	100	26.1396	7.67002	665	10.3906	5287	187	3582.38	524	10038.3	412694	790.602	198056	379.418	93.2398	100	545	1.04406	15.84	45.46	208	827	1550	29.6935	25744	4.9318	182	0.0348659	漳州市
南平市	318	86	87.8925	1215.43	432522	11.1973	2.81844	188.78	99.867	12.2227	7.19612	562	6.53488	6692	107	3364.78	282	8867.92	204642	643.528	51424	161.711	95.2546	100	146	0.459119	13.3257	43.3664	165	299	2250	70.7547	16900	5.31447	160	0.0503145	南平市
龙岩市	318	107	99.4972	5336.61	692134	34.7111	5.7537	188.143	99.979	19.5611	8.27589	547	5.11215	765	111	3490.57	285	8962.26	435233	1368.66	71235	224.009	94.4321	100	109	0.342767	15.4808	44.6818	172	407	2540	79.8742	22082	6.94403	168	0.0528302	龙岩市
宁德市	356	52	99.3949	1401.2	285024	11.4462	8.64833	147.448	100	19.6309	8.02	404	7.76923	5509	126	3539.33	314	8820.22	249859	701.851	127186	357.264	88.8446	100	93	0.261236	15.0378	42.5	173	275	1390	39.0449	15799	4.43792	152	0.0426966	宁德市
南昌市（江西）	536	314	99.0223	43994.9	1.57224e+06	14.2945	8.24146	231.671	99.4854	13.4927	4.9619	3916	12.4713	37521	265	4944.03	709	13227.6	617000	1151.12	496300	925.933	93.2376	100	2211	4.125	12.072	40.4184	294	455	2240	41.791	35582	6.63843	208	0.038806	南昌市（江西）
景德镇市	171	48	98.8273	12093.5	186255	9.29594	5.70208	284.855	98.8071	30.0186	8.98822	372	7.75	3457	54	3157.89	183	10701.8	37473	219.14	112600	658.48	95.6746	100	2425	14.1813	17.0671	50.0576	101	328	1340	78.3626	12509	7.3152	98	0.0573099	景德镇市
萍乡市	200	88	99.448	27745	446862	12.6728	2.17204	194.045	100	24.717	8.19988	528	6	7679	57	2850	179	8950	129563	647.815	41400	207	98.882	100	444	2.22	16.7225	47.6636	109	360	2690	134.5	12422	6.211	88	0.044	萍乡市
九江市	525	102	99.1314	19453	433498	10.9037	11.154	171.67	99.1555	21.4011	6.81383	641	6.28431	9561	137	2609.52	463	8819.05	312583	595.396	38630	73.581	97.2099	100	364	0.693333	14.9263	48.6834	288	576	3510	66.8571	23298	4.43771	260	0.0495238	九江市
新余市	125	91	99.5896	6976.11	886216	13.2561	11.5916	206.899	100	24.8498	6.21817	674	7.40659	4500	39	3120	119	9520	879000	7032	36406	291.248	97.7203	100	157	1.256	19.9419	50.6463	37	84	900	72	9745	7.796	52	0.0416	新余市
鹰潭市	129	64	98.6518	4679.62	86088	8.32075	6.24243	149.533	97.5967	16.5032	6.47719	264	4.125	1953	38	2945.74	110	8527.13	76764	595.07	33238	257.659	95.6696	99.9997	147	1.13953	13.9625	42.0999	90	211	420	32.5581	10408	8.06822	68	0.0527132	鹰潭市
赣州市	983	231	99.3106	14219.7	599610	19.9202	13.4598	150.649	99.6948	19.3748	9.10285	1050	4.54545	8540	217	2207.53	855	8697.86	562500	572.228	209639	213.264	87.7812	100	2055	2.09054	13.2181	49.8695	480	1569	5120	52.0855	36123	3.67477	393	0.0399797	赣州市
吉安市	540	60	96.8209	3283.82	233184	19.1472	13.2201	144.502	94.9899	23.8344	8.69666	466	7.76667	6821	116	2148.15	384	7111.11	238758	442.144	109800	203.333	96.9403	100	52	0.0962963	17.2396	46.4179	319	660	3220	59.6296	22731	4.20944	287	0.0531481	吉安市
宜春市	604	117	97.1111	12678.4	260427	15.3918	13.4651	136.436	99.0972	24.2724	8.0923	549	4.69231	6139	141	2334.44	447	7400.66	281979	466.853	102200	169.205	97.1484	100	272	0.450331	15.3993	47.9966	259	804	1740	28.8079	25389	4.20348	230	0.0380795	宜春市
抚州市	433	172	99.5512	6590.47	192804	9.79083	13.5763	135.617	99.5027	23.5839	7.97211	636	3.69767	11612	85	1963.05	298	6882.22	206304	476.453	73300	169.284	97.75	100	383	0.884527	17.12	48.9	227	648	1580	36.4896	18344	4.23649	228	0.0526559	抚州市
上饶市	793	229	96.2987	6123.47	319828	11.2396	16.8092	168.822	96.9396	22.842	9.83282	661	2.88646	6625	162	2042.88	563	7099.62	291172	367.178	122885	154.962	93.9022	100	420	0.529634	15.82	48.9136	467	1633	1670	21.0593	32511	4.09975	378	0.0476671	上饶市
济南市（山东）	797	695	100	134733	2789667	7.34017	12.4094	136.817	100	20.5345	9.5133	8168	11.7525	84719	396	4968.63	1138	14278.5	885692	1111.28	695400	872.522	97.7202	100	2379	2.98494	13.0111	41.3776	312	683	16000	200.753	60815	7.63049	294	0.0368883	济南市（山东）
青岛市	831	529	100	131867	2.58405e+06	10.0163	12.2295	150.846	100	19.3154	8.32979	8489	16.0473	108339	380	4572.8	1246	14994	1073523	1291.84	816824	982.941	97.5139	100	5406	6.50542	16.8505	40.221	327	720	8120	97.7136	62992	7.58026	427	0.0513839	青岛市
淄博市	434	290	100	114817	2689978	9.20626	12.3455	139.541	100	30.1235	8.29721	2683	9.25172	13680	154	3548.39	521	12004.6	318895	734.781	158864	366.046	97.8095	100	896	2.06452	19.9431	45.0457	188	296	3100	71.4286	28702	6.61336	245	0.0564516	淄博市
枣庄市	424	249	99.6146	11869.3	679426	10.0424	8.55268	96.1954	99.8872	26.3629	8.3366	1568	6.29719	6860	122	2877.36	375	8844.34	206857	487.87	102923	242.743	97.727	100	253	0.596698	14.2529	41.4477	134	503	1750	41.2736	22813	5.38042	120	0.0283019	枣庄市
东营市	198	113	99.9895	49283.2	2.17811e+06	12.5482	10.8341	173.677	100	30.0027	7.2766	1387	12.2743	6636	90	4545.45	279	14090.9	189914	959.162	56013	282.894	97.421	100	667	3.36869	27.3528	42.2363	105	106	3180	160.606	16002	8.08182	114	0.0575758	东营市
烟台市	653	194	94.5208	37089.5	1.69369e+06	12.3051	12.3041	131.932	98.8593	29.0077	8.99377	2305	11.8814	30062	237	3629.4	840	12863.7	494447	757.193	86666	132.72	97.8	100	649	0.993874	17.7593	40.4802	269	295	8710	133.384	36517	5.59219	281	0.0430322	烟台市
潍坊市	918	196	100	47900.8	1.6058e+06	11.1679	10.2516	126.76	100	28.8064	12.0977	1552	7.91837	12191	281	3061	1028	11198.3	587135	639.581	435264	474.144	97.8	100	820	0.893246	18.52	42.09	362	731	5030	54.793	51331	5.59161	312	0.0339869	潍坊市
济宁市	894	191	98.1835	44505.6	1.26583e+06	3.92896	5.66986	91.0312	100	34.1064	8.01654	2786	14.5864	10761	225	2516.78	807	9026.85	445060	497.83	221500	247.763	97.9989	100	641	0.717002	18.0264	40.9331	316	1054	5020	56.1521	45288	5.06577	325	0.0363535	济宁市
泰安市	573	173	100	40261.2	461998	18.7526	9.5136	102.013	100	30.8928	8.90884	2403	13.8902	8678	146	2547.99	533	9301.92	267089	466.124	133000	232.112	97.3708	100	629	1.09773	23.14	45.06	207	512	2740	47.8185	30242	5.27784	176	0.0307155	泰安市
威海市	257	137	100	18918	878189	14.9687	19.1744	133.587	100	34.6298	7.59779	2257	16.4745	22533	111	4319.07	374	14552.5	231307	900.027	157500	612.84	97.5667	100	530	2.06226	26.1798	45.6093	108	92	3660	142.412	20369	7.92568	98	0.0381323	威海市
日照市	308	140	99.9104	28609	1.58465e+06	15.3889	19.8353	154.494	100	22.2237	8.3401	1054	7.52857	7724	89	2889.61	309	10032.5	169953	551.795	69822	226.695	97.6561	100	381	1.23701	18.1954	42.1	98	281	1320	42.8571	15548	5.04805	89	0.0288961	日照市
临沂市	1190	286	99.5162	66043.1	1.71001e+06	8.37514	14.3744	125.435	100	25.2665	10.9086	2268	7.93007	9143	281	2361.34	1041	8747.9	638746	536.761	418913	352.028	94.3053	100	523	0.439496	21.5507	41.5519	351	1308	3640	30.5882	52043	4.37336	356	0.029916	临沂市
德州市	599	126	100	29894.2	1037815	7.79909	10.6194	94.0489	99.9028	29.2662	7.20818	704	5.5873	3150	157	2621.04	525	8764.61	271124	452.628	218800	365.275	97.6075	97.0493	330	0.550918	21.5896	40.0281	197	689	1860	31.0518	23706	3.9576	235	0.0392321	德州市
聊城市	647	187	93.5206	42584.7	528809	10.9426	13.2483	100.543	99.0007	24.9148	7.51139	1681	8.9893	5402	156	2411.13	566	8748.07	271124	419.048	87488	135.221	97.5998	100	272	0.420402	15.3293	42.5003	244	677	4060	62.7512	30478	4.71066	374	0.0578053	聊城市
滨州市	398	111	100	22883.1	2.49622e+06	7.66815	13.9933	139.417	100	25.9386	7.52797	472	4.25225	2410	152	3819.1	461	11582.9	164400	413.065	114096	286.673	97.7451	100	309	0.776382	21.25	45.6764	173	291	2120	53.2663	21312	5.35477	188	0.0472362	滨州市
荷泽市	1026	237	94.2537	4524.04	994476	3.82182	7.94072	92.4089	98.0396	26.8305	5.86747	2013	8.49367	7373	212	2066.28	790	7699.81	389038	379.179	222900	217.251	97.7266	100	392	0.382066	13.1767	40.5491	403	1408	1820	17.7388	42414	4.13392	352	0.034308	荷泽市
郑州市（河南）	882	397	95.4998	163175	4.5601e+06	8.94151	7.96665	147.911	100	9.3933	3.91523	6316	15.9093	92807	468	5306.12	1666	18888.9	12684189	14381.2	2017190	2287.06	98.0513	100	7694	8.72336	14.4742	41.048	503	958	9740	110.431	92410	10.4773	380	0.0430839	郑州市（河南）
开封市	561	172	99.3463	18516.2	535520	14.2894	8.0684	144.876	97.0732	20.6314	5.4721	1068	6.2093	9139	115	2049.91	436	7771.84	270866	482.827	6887	12.2763	95.9	100	599	1.06774	12.2092	40.9164	276	920	1130	20.1426	28598	5.09768	192	0.0342246	开封市
洛阳市	745	209	99.9121	62395	2364258	7.90904	6.80208	135.612	94.0748	13.0087	3.72588	2848	13.6268	22385	236	3167.79	740	9932.89	516467	693.244	216500	290.604	99.5459	96.6515	1073	1.44027	11.8771	40.1589	403	843	4380	58.7919	44561	5.98134	295	0.0395973	洛阳市
平顶山市	570	111	98.4045	14928	1.10043e+06	14.6049	8.36621	136.273	98.8006	16.4745	5.56144	1030	9.27928	9932	71	1245.61	483	8473.68	289701	508.247	88195	154.728	98.3284	100	555	0.973684	13.0514	41.6159	272	1170	1950	34.2105	29704	5.21123	221	0.0387719	平顶山市
安阳市	629	119	99.2941	48569	1.80622e+06	9.75	14.8823	206.536	100	19.4878	6.78648	1097	9.21849	8560	159	2527.82	535	8505.56	314703	500.323	125825	200.04	98.033	100	654	1.03975	12.0884	41.8977	323	1245	2360	37.5199	28202	4.48362	164	0.0260731	安阳市
鹤壁市	171	65	98.8377	7800	440333	9.45191	8.75152	84.2642	98.2871	20.6892	7.21434	700	10.7692	3066	48	2807.02	164	9590.64	90262	527.848	16400	95.9064	96.0505	100	308	1.80117	14.8324	43.1931	306	306	740	43.2749	12624	7.38246	64	0.0374269	鹤壁市
新乡市	664	110	99.4055	25784	402692	7.19761	6.81015	148.198	100	15.3883	4.45457	1036	9.41818	9590	183	2756.02	625	9412.65	380407	572.902	202296	304.663	96.3002	100	702	1.05723	12.0192	40.1	402	1269	1640	24.6988	33647	5.06732	258	0.0388554	新乡市
焦作市	373	98	98.2079	27395	1570212	8.98764	9.92056	132.036	99.8022	17.4837	5.23883	832	8.4898	9152	107	2868.63	377	10107.2	217127	582.11	125544	336.579	98.9951	100	286	0.766756	15.0525	42.0035	214	514	1520	40.7507	23315	6.25067	145	0.038874	焦作市
濮阳市	434	75	98.621	8451.62	558384	14.3806	11.4278	186.149	98.3777	16.0772	6.72719	940	12.5333	3553	103	2373.27	383	8824.88	224678	517.691	47226	108.816	96.206	100	259	0.596774	14.8134	40.5938	192	781	2370	54.6083	20878	4.8106	139	0.0320276	濮阳市
许昌市	511	135	98.877	14130.6	325478	5.10036	7.59464	129.987	96.821	34.0879	5.2858	1348	9.98519	7750	114	2230.92	442	8649.71	262011	512.742	109580	214.442	98.0401	100	464	0.908023	15.7452	41.54	240	819	1430	27.9843	22862	4.47397	178	0.0348337	许昌市
漯河市	268	135	100	3854.92	412285	9.91532	14.4296	128.419	99.7579	18.2986	7.93108	830	6.14815	5860	65	2425.37	236	8805.97	148585	554.422	5777	21.556	98.0768	100	158	0.589552	15.5808	42.25	124	495	640	23.8806	16103	6.00858	124	0.0462687	漯河市
三门峡市	227	63	98.3027	12892.2	602648	4.88627	4.79526	108.503	98.2209	13.6186	5.24951	402	6.38095	5867	66	2907.49	220	9691.63	1268872	5589.74	64967	286.198	97.5978	99.0718	99	0.436123	13.0879	36.7989	135	239	1540	67.8414	16815	7.40749	140	0.061674	三门峡市
南阳市	1239	204	99.9564	12760.5	638646	2.97991	9.28748	89.7331	98.224	14.2868	8.26151	1001	4.90686	9200	209	1686.84	878	7086.36	4496800	3629.38	345400	278.773	99.3747	98.6339	716	0.577885	14.2667	42.29	551	1772	2550	20.5811	59831	4.82897	398	0.0321227	南阳市
商丘市	1005	189	98.7562	12088.5	1026879	8.75768	7.24638	98.4868	99.2537	13.4968	7.27623	1987	10.5132	9000	190	1890.55	729	7253.73	416254	414.183	120138	119.54	98.5902	98.5001	1393	1.38607	14.4398	47.1014	456	1865	1070	10.6468	32499	3.23373	302	0.0300498	商丘市
信阳市	912	158	96.3062	16752	645598	12.6026	3.40917	94.8533	97.9953	14.8265	4.20231	1149	7.27215	6594	150	1644.74	601	6589.91	370183	405.902	166800	182.895	97.091	100	252	0.276316	14.1418	44.6334	398	1050	1090	11.9518	24209	2.6545	285	0.03125	信阳市
周口市	1257	64	98.6332	8333.1	163179	5.26367	9.87113	163.916	99.1934	21.9711	4.01767	711	11.1094	3340	210	1670.64	731	5815.43	482300	383.691	108109	86.0056	96.7912	100	264	0.210024	13.8821	39.025	543	1858	1080	8.59189	40358	3.21066	338	0.0268894	周口市
驻马店市	964	86	98.0213	7510.42	589945	6.26599	10.0649	178.631	94.064	23.3872	4.00852	1007	11.7093	5005	182	1887.97	639	6628.63	380183	394.381	92570	96.027	98.7949	100	510	0.529046	15.2473	45.0989	358	1922	850	8.81743	37203	3.85923	264	0.0273859	驻马店市
武汉市（湖北）	906	906	99.3817	270239	4.57684e+06	1.5925	9.5691	225.923	100	13.2234	7.70829	9813	10.8311	143092	532	5871.96	1577	17406.2	1517000	1674.39	1389100	1533.22	95.0582	100	6049	6.6766	10.1946	40.0212	378	623	8970	99.0066	87336	9.63974	508	0.0560706	武汉市（湖北）
黄石市	273	62	99.1063	33853.6	667168	14.1874	19.7278	223.937	100	28.4699	10.4646	1000	16.129	13694	75	2747.25	242	8864.47	523800	1918.68	87147	319.22	93.9959	100	294	1.07692	16.7955	38.0174	131	443	1820	66.6667	17905	6.55861	80	0.029304	黄石市
十堰市	346	119	97.5173	13268	432664	5.91819	10.3374	248.402	99.9203	23.3853	8.01671	1269	10.6639	22706	139	4017.34	313	9046.24	188651	545.234	46200	133.526	97.5264	100	258	0.745665	14.9922	42.0721	180	423	1610	46.5318	24911	7.19971	182	0.0526012	十堰市
宜昌市	391	128	97.334	23201.7	774669	14.3478	8.75992	232.267	100	29.5941	8.25119	780	6.09375	16050	141	3606.14	416	10639.4	313044	800.624	50880	130.128	96.6	100	423	1.08184	12.5873	40.329	170	257	3630	92.8389	26593	6.80128	179	0.0457801	宜昌市
襄阳市	590	228	100	32330	780503	4.4251	10.2919	99.9924	100	15.1444	8.09714	1487	6.52193	22012	173	2932.2	522	8847.46	352041	596.68	83420	141.39	95.0001	100	2135	3.61864	15.0886	40.4911	243	473	2680	45.4237	29904	5.06847	248	0.0420339	襄阳市
鄂州市	112	112	99.0369	7028.38	684545	16.063	13.9807	238.403	100	19.0504	8.38668	392	3.5	3900	38	3392.86	98	8750	82557	737.116	51112	456.357	100	100	161	1.4375	15.8761	43.2101	47	232	1070	95.5357	8502	7.59107	225	0.200893	鄂州市
荆门市	291	65	100	10250.7	669861	8.28006	15.318	143.477	100	21.3039	8.77123	604	9.29231	10000	83	2852.23	243	8350.52	175622	603.512	83262	286.124	97.0001	100	236	0.810997	13.2518	40.7811	126	220	1130	38.8316	18647	6.4079	125	0.0429553	荆门市
孝感市	515	96	97.4342	10855	252199	13.8553	15.6432	171.407	100	24.6246	10.5625	402	4.1875	4002	94	1825.24	352	6834.95	238151	462.429	133824	259.852	96.5115	100	552	1.07184	9.11286	39.255	231	450	1720	33.3981	21146	4.10602	164	0.0318447	孝感市
荆州市	637	108	99.8572	19929	506393	20.2867	7.92745	178.424	99.8132	12.2212	9.6852	970	8.98148	14377	146	2291.99	480	7535.32	334410	524.976	161362	253.316	95.02	100	172	0.270016	12.7272	37.4908	237	396	1380	21.6641	26415	4.14678	182	0.0285714	荆州市
黄冈市	738	35	99.9494	7050	172492	5.4776	6.87489	148.564	100	25.5946	8.26712	363	10.3714	2232	183	2479.67	505	6842.82	306375	415.142	110800	150.136	100	100	251	0.340108	10.0812	23.5652	303	682	3070	41.5989	26989	3.65705	334	0.0452575	黄冈市
咸宁市	305	63	99.1536	18195.9	195568	9.59727	12.5387	176.864	98.7908	31.0825	9.40696	352	5.5873	1785	79	2590.16	248	8131.15	157994	518.013	66567	218.252	95.6047	100	159	0.521311	14.8771	39.6272	153	360	1290	42.2951	15297	5.01541	96	0.0314754	咸宁市
随州市	249	66	98.9699	7471.05	165257	13.3267	5.73832	151.89	99.0491	14.2351	4.84357	363	5.5	5100	57	2289.16	193	7751	118780	477.028	59400	238.554	96.4632	99.0306	109	0.437751	10.9243	28.1882	100	192	420	16.8675	12218	4.90683	118	0.0473896	随州市
长沙市（湖南）	738	364	99.2904	88998	1948198	15.6528	8.46144	312.657	97.3229	13.9077	3.92502	9596	26.3626	67996	380	5149.05	1308	17723.6	1125654	1525.28	747658	1013.09	97.5648	100	1709	2.31572	11.566	41.3626	341	944	11130	150.813	69493	9.4164	328	0.0444444	长沙市（湖南）
株洲市	402	132	98.9611	25730	926247	22.5274	7.14374	287.81	99.5707	21.721	12.6503	1444	10.9394	18565	128	3184.08	422	10497.5	289347	719.769	118715	295.311	92.8538	100	312	0.776119	14.5771	43.2004	194	358	3450	85.8209	26111	6.49527	165	0.0410448	株洲市
湘潭市	289	86	98.7805	16700	813531	24.1324	8.49825	237.782	99.6341	29.067	7.95002	1087	12.6395	10858	101	3494.81	296	10242.2	206695	715.208	55650	192.561	99.0303	100	873	3.02076	12.0102	41.8516	166	371	1640	56.7474	20965	7.25433	114	0.0394464	湘潭市
衡阳市	797	101	99.8461	23993.5	682257	11.3776	8.21734	106.297	100	12.8014	6.36409	1798	17.802	12314	140	1756.59	592	7427.85	793112	995.122	151828	190.499	88.8785	100	379	0.475533	13.4784	41.94	452	1047	2500	31.3676	38466	4.82635	341	0.0427854	衡阳市
邵阳市	826	69	87.6689	5843	205520	9.61538	6.66667	218.913	89.1061	15.208	4.25321	703	10.1884	8104	139	1682.81	547	6622.28	316772	383.501	128082	155.063	94.9976	99.5918	222	0.268765	13.6533	41.8205	466	964	2700	32.6877	37772	4.57288	283	0.0342615	邵阳市
岳阳市	570	111	94.2888	24963	841628	13.2566	12.7193	142.119	95.3664	22.2431	8.44526	982	8.84685	18686	144	2526.32	502	8807.02	333530	585.14	105750	185.526	81.7031	100	176	0.308772	12.0053	42.71	305	639	1520	26.6667	28296	4.96421	250	0.0438596	岳阳市
常徳市	604	141	98.1199	15621	393366	14.8284	15.5325	173.223	100	20.8259	7.41338	792	5.61702	11010	152	2516.56	533	8824.5	337970	559.553	100740	166.788	99.7234	100	297	0.491722	14.1104	44.4001	278	424	1880	31.1258	29850	4.94205	320	0.0529801	常徳市
张家界市	169	54	76.3351	3427.74	129930	15.171	7.03034	195.552	97.6265	16.4887	8.76524	410	7.59259	7831	52	3076.92	161	9526.63	112208	663.953	26540	157.041	95.6299	99.9998	114	0.674556	7.77801	35.0075	101	96	430	25.4438	11193	6.62308	124	0.0733728	张家界市
益阳市	473	135	98.4907	8099	249028	8.25499	11.6156	209.11	95.9354	19.0267	7.06144	1418	10.5037	7600	103	2177.59	378	7991.54	227751	481.503	97015	205.106	96.2073	100	504	1.06554	9.83816	40.0633	214	406	1330	28.1184	23922	5.05751	169	0.0357294	益阳市
郴州市	534	80	97.9976	5770	417567	17.3638	13.5995	201.575	94.8894	11.6037	2.24157	4344	54.3	48344	126	2359.55	453	8483.15	277224	519.146	100142	187.532	95.2973	100	341	0.638577	13.4354	46.5425	304	386	1620	30.3371	31737	5.94326	338	0.0632959	郴州市
永州市	644	117	96.3658	3867.58	230343	18.2607	9.3196	243.404	98.9393	21.0224	8.00471	756	6.46154	10220	111	1723.6	420	6521.74	251178	390.028	56672	88	98.2361	100	216	0.335404	11.5284	37.8558	342	469	2780	43.1677	33721	5.23618	334	0.0518634	永州市
怀化市	524	40	96.23	1652	226584	20.04	7.80292	183.737	99.0415	13.5767	7.01662	315	7.875	5416	115	2194.66	438	8358.78	277932	530.405	86137	164.384	94.1608	100	267	0.509542	8.50655	39.4792	371	238	2020	38.5496	31911	6.08989	372	0.0709924	怀化市
娄底市	455	62	98.4054	5490	853200	13.3013	5.98848	209.201	98.6551	23.3055	6.00019	423	6.82258	5600	100	2197.8	361	7934.07	225010	494.527	71211	156.508	97.535	100	126	0.276923	9.62997	41.0501	294	726	1090	23.956	25207	5.54	165	0.0362637	娄底市
广州市（广东）	954	954	99.1999	235421	9.52386e+06	18.7295	17.1116	323.69	99.9993	13.8962	10.5938	15388	16.13	224090	566	5932.91	3645	38207.5	3588831	3761.88	6861781	7192.64	97.0008	100	5558	5.826	23.7225	45.5	534	980	36380	381.342	95440	10.0042	358	0.0375262	广州市（广东）
韶关市	337	92	94.7046	9769.49	680411	25.7518	6.79711	319.135	100	13.3289	6.31909	506	5.5	8959	80	2373.89	288	8545.99	206893	613.926	72164	214.136	93.6549	100	230	0.682493	16.5394	50.1876	179	204	2200	65.2819	18763	5.56766	102	0.0302671	韶关市
深圳市	551	551	98.5728	1038428	9.37147e+06	17.7697	15.8266	233.098	100	8.46326	6.37618	38608	70.069	200321	533	9673.32	2896	52559	3923680	7121.02	6082103	11038.3	97.72	100	3713	6.73866	14.9396	43.4019	417	340	45760	830.49	51866	9.41307	144	0.0261343	深圳市
珠海市	133	133	97.7094	19765	1.79862e+06	31.0855	27.1219	213.253	99.9967	23.11	18.6758	2437	18.3233	39073	107	8045.11	387	29097.7	2892704	21749.7	265394	1995.44	99.3519	100	905	6.80451	21.2348	46.8697	77	134	2270	170.677	13686	10.2902	65	0.0488722	珠海市
汕头市	572	564	98.3986	7907.55	1.89668e+06	15.5276	10.6865	180.564	93.7615	10.3483	6.28676	2332	4.13475	12432	156	2727.27	636	11118.9	478377	836.323	576696	1008.21	97.0153	100	808	1.41259	14.3543	43.3103	308	741	4970	86.8881	21372	3.73636	76	0.0132867	汕头市
佛山市	461	461	97.9703	153120	5935615	20.8943	12.1382	359.245	100	16.906	9.98332	6831	14.8178	55851	307	6659.44	1288	27939.3	1407299	3052.71	1100048	2386.22	95.1929	99.9999	1233	2.67462	17.7841	45.092	212	417	11410	247.505	40030	8.6833	132	0.0286334	佛山市
江门市	400	146	98.3725	52671.4	1.47779e+06	17.976	10.4323	283.911	100	24.2425	12.5995	1105	7.56849	8483	171	4275	552	13800	487000	1217.5	64197	160.493	97.2453	100	561	1.4025	19.6015	45.3422	193	381	4610	115.25	22132	5.533	62	0.0155	江门市
湛江市	854	170	100	12403	855756	14.4807	9.16019	233.225	100	15.5807	5.70163	788	4.63529	5243	178	2084.31	698	8173.3	512000	599.532	164928	193.124	96.6753	100	2784	3.25995	17.5596	43.96	315	940	2050	24.0047	33001	3.86429	198	0.023185	湛江市
茂名市	818	305	100	3016.3	890318	11.7553	4.19163	175.906	100	15.7152	6.45276	661	2.16721	3750	133	1625.92	546	6674.82	829198	1013.69	132811	162.361	94.2149	100	149	0.182152	17.8688	42.81	263	1377	1550	18.9487	27036	3.30513	162	0.0198044	茂名市
肇庆市	454	146	99.4838	35284.8	843135	17.0238	9.20356	267.012	99.9179	20.2529	7.70273	766	5.24658	8073	116.4	2563.88	395	8700.44	300000	660.793	127506	280.85	98.2717	100	297	0.654185	19.129	44.2273	187	233	3430	75.5507	18291	4.02885	150	0.0330396	肇庆市
恵州市	390	171	98.8789	19682.5	2.4118e+06	10.3508	10.7447	174.878	98.8671	18.2686	8.37847	2139	12.5088	36026	220	5641.03	737	18897.4	648080	1661.74	430100	1102.82	97.7813	100	483	1.23846	16.3702	43.6367	277	554	2470	63.3333	20854	5.34718	151	0.0387179	恵州市
梅州市	546	97	96.2155	2792.94	420662	8.07747	7.69028	215.875	93.2222	18.4319	8.58873	1592	16.4124	6156	105	1923.08	384	7032.97	1946800	3565.57	111318	203.879	96.6827	99.6436	117	0.214286	19.7849	42.9539	232	454	3530	64.652	17930	3.28388	168	0.0307692	梅州市
汕尾市	357	52	60.7524	858.45	197028	18.993	9.63495	202.345	100	17.9154	8.44438	652	12.5385	1854	61	1708.68	240	6722.69	179964	504.101	85566	239.681	96.8951	100	1407	3.94118	11.5687	37.6598	164	571	840	23.5294	12118	3.3944	98	0.027451	汕尾市
河源市	373	32	98.2329	3058.98	236227	18.8993	11.9985	244.567	100	17.7254	6.30332	281	8.78125	2141	72	1930.29	249	6675.6	202859	543.858	67778	181.71	90.5689	100	79	0.211796	13.4299	42.4601	198	364	2180	58.445	14743	3.95255	138	0.0369973	河源市
阳江市	301	124	98.3948	10748	984261	9.37022	8.38063	312.093	72.8911	22.9545	8.1525	334	2.69355	3900	75	2491.69	253	8405.32	200540	666.246	116305	386.395	85.6454	100	184	0.611296	23.7463	41.8254	115	154	1170	38.8704	16848	5.59734	82	0.0272425	阳江市
清远市	446	149	100	37198	1.55819e+06	19.8181	2.84715	322.434	100	21.5653	6.03233	656	4.40268	3428	91	2040.36	387	8677.13	289170	648.363	81994	183.843	95.7763	100	213	0.477578	14.0675	40.5674	187	342	2230	50	17165	3.84865	184	0.0412556	清远市
东莞市	251	251	97.8998	141290	7507190	4.16312	1.66655	193.31	99.6444	12.877	5.04817	5356	21.3386	49553	181	7211.16	1788	71235.1	1770997	7055.76	2382728	9492.94	95.5181	100	3242	12.9163	19.4852	43.716	246	331	11520	458.964	36681	14.6139	99	0.0394422	东莞市
中山市	183	183	98.9981	11329.4	2.92272e+06	13.19	10.8201	212.938	96.9619	18.4609	4.79438	3256	17.7923	29562	190	10382.5	684	37377	654483	3576.41	537894	2939.31	98.5001	100	1022	5.5847	16.5623	44.7453	103	212	4880	266.667	20508	11.2066	54	0.0295082	中山市
潮州市	276	169	100	66300	1.03712e+06	10.52	0.489787	250.436	100	10.0251	6.24919	331	1.95858	2111	77	2789.86	276	10000	199952	724.464	179532	650.478	89.1623	100	89	0.322464	13.4898	32.3423	140	596	7430	269.203	9484	3.43623	89	0.0322464	潮州市
揭阳市	707	212	92.4696	7500.3	1.34307e+06	8.82989	5.74911	155.439	95.1931	18.7846	5.07334	540	2.54717	3741	135	1909.48	1017	14384.7	2903089	4106.21	2852360	4034.46	90.2073	99.8399	148	0.209335	13.9353	44.1509	295	1245	1550	21.9236	19772	2.79661	110	0.0155587	揭阳市
云浮市	301	69	99.9311	3525.87	85624	1.20954	18.298	188.73	95.0741	10.052	4.34441	122	1.76812	533	62	2059.8	228	7574.75	1252419	4160.86	54050	179.568	99.4531	100	54	0.179402	17.0382	42.1997	106	174	1040	34.5515	11131	3.69801	78	0.0259136	云浮市
南宁市（广西）	782	398	99.8919	28642.5	1418342	15.5078	15.218	311.364	99.8709	20.9357	10.0711	3834	9.63317	33107	299	3823.53	1076	13759.6	871621	1114.6	542662	693.941	98.371	100	5261	6.72762	12.1904	40.8707	342	1102	11200	143.223	45558	5.82583	248	0.0317136	南宁市（广西）
柳州市	394	185	95.8069	12610.8	919663	11.5983	7.79132	259.455	98.2974	17.1527	6.15493	1206	6.51892	17100	145	3680.2	474	12030.5	332015	842.678	98667	250.424	82.909	100	694	1.76142	13.8806	43.9766	158	349	2100	53.2995	24364	6.18376	178	0.0451777	柳州市
桂林市	541	134	99.447	9716	331118	18.1639	6.93866	307.037	99.5494	17.099	7.57371	1118	8.34328	19119	162	2994.45	531	9815.16	3730969	6896.43	109526	202.451	98.7656	100	414	0.76525	14.6705	40.8109	214	537	4980	92.0518	22419	4.14399	209	0.0386322	桂林市
梧州市	353	81	99.5492	10662.3	307924	7.85107	7.23952	235.317	90.1757	19.601	9.72746	581	7.17284	6984	74	2096.32	281	7960.34	154587	437.924	30184	85.5071	80.7137	100	479	1.35694	11.9074	41.0612	137	524	1170	33.1445	16150	4.57507	117	0.0331445	梧州市
北海市	180	70	98.6815	4240	584446	18.6602	10.6496	313.447	98.4931	24.9655	8.00721	602	8.6	1515	68	3777.78	222	12333.3	155527	864.039	36576	203.2	98.7993	100	227	1.26111	11.3899	41.2165	99	326	760	42.2222	10920	6.06667	58	0.0322222	北海市
防城港市	100	59	99.9223	2085.19	607657	10.9367	12.0552	304.283	100	36.0385	7.3698	284	4.81356	1228	35	3500	120	12000	87992	879.92	10144	101.44	46.0394	100	323	3.23	26.1298	42.5768	47	515	1000	100	7305	7.305	43	0.043	防城港市
钦州市	418	154	98.0519	3551.69	553277	10.7	12.2548	300.306	96.1039	38.4964	6.55905	268	1.74026	1525	82	1961.72	293	7009.57	179647	429.778	51593	123.428	88.6609	100	942	2.25359	12.2545	40.0226	130	1004	790	18.8995	15508	3.71005	85	0.0203349	钦州市
贵港市	565	205	100	1848.69	489272	13.9215	9.40086	215.185	100	33.2288	8.53572	498	2.42927	1614	97	1716.81	357	6318.58	209282	370.411	73585	130.239	72.0601	100	278	0.492035	13.9095	41.7874	218	817	1340	23.7168	18109	3.20513	118	0.020885	贵港市
玉林市	737	115	99.8962	3850.06	237736	12.7221	11.1494	190.132	100	16.0048	8.6685	271	2.35652	2884	139	1886.02	506	6865.67	312816	424.445	98284	133.357	91.0747	100	183	0.248304	13.4001	38.1754	269	1294	2020	27.4084	22961	3.11547	165	0.0223881	玉林市
百色市	423	37	98.7743	2095	384694	11.9111	11.4004	266.241	100	28.7628	7.54555	214	5.78378	1585	106	2505.91	354	8368.79	238611	564.092	45101	106.622	60.1433	100	382	0.903073	13.1925	38.0099	160	429	2120	50.1182	17567	4.15296	212	0.0501182	百色市
贺州市	248	123	100	1600.63	641645	17.5548	11.3531	232.424	100	32.9347	8.96712	264	2.14634	1199	50	2016.13	191	7701.61	109466	441.395	28034	113.04	96.5065	100	94	0.379032	16.6039	41.8334	104	321	780	31.4516	10676	4.30484	92	0.0370968	贺州市
河池市	434	102	100	529.9	35869	12.5932	10.3898	262.073	100	23.9894	10.4651	225	2.20588	2322	90	2073.73	340	7834.1	210774	485.654	47284	108.949	86.4487	100	78	0.179724	10.9235	38.0307	187	694	1330	30.6452	23762	5.47512	190	0.0437788	河池市
来宾市	270	115	99.4648	2311.16	589705	20.6048	12.8309	227.743	99.9108	25.1522	4.66237	339	2.94783	1350	57	2111.11	211	7814.81	116304	430.756	29372	108.785	95.5298	100	51	0.188889	11.4086	38.1999	81	219	1240	45.9259	10904	4.03852	99	0.0366667	来宾市
崇左市	252	38	100	453	129384	8.34658	11.33	290.64	100	21.37	6.85421	78	2.05263	358	59	2341.27	223	8849.21	137327	544.948	26121	103.655	27.937	100	130	0.515873	21.9984	39.0234	97	267	1000	39.6825	9958	3.95159	135	0.0535714	崇左市
海口市（海南）	183	183	100	20843.2	797427	6.08854	11.6013	252.54	100	16.5251	14.7289	2122	11.5956	14700	110	6010.93	390	21311.5	392293	2143.68	155070	847.377	97.803	100	5473	29.9071	9.79	40.9412	114	158	6870	375.41	20888	11.4142	158	0.0863388	海口市（海南）
三亚市	63	63	93.9765	10260.6	407685	36.3277	33.1089	539.448	95.0234	16.3711	8.45206	1158	18.381	5427	47	7460.32	142	22539.7	148652	2359.56	43028	682.984	88.9114	100	2772	44	14.0999	52.1373	48	117	1010	160.317	9264	14.7048	30	0.047619	三亚市
重庆市	3416	2479	97.3567	538136	11601939	11.1894	12.9586	167.937	97.8921	14.3817	6.66845	9334	3.76523	175112	1372	4016.39	3679	10769.9	2610000	764.052	1291000	377.927	97.0107	88.8222	4504	1.3185	16.6068	41.8189	1127	2860	19010	55.6499	176076	5.15445	1786	0.0522834	重庆市
成都市（四川）	1500	876	98.8249	387098	3.56833e+06	19.8392	10.6396	306.645	99.8091	15.8662	5.20344	15948	18.2055	164197	782	5213.33	2617	17446.7	2176412	1450.94	1602900	1068.6	94.7509	100	5791	3.86067	14.5801	43.4576	621	607	30280	201.867	128262	8.5508	854	0.0569333	成都市（四川）
自贡市	320	147	92.233	26063.3	287721	26.0709	7.55633	136.261	90.1976	17.6926	11.5294	1009	6.86395	17281	85	2656.25	272	8500	160101	500.316	58365	182.391	83.0857	100	500	1.5625	13.6	43.2	141	114	590	18.4375	23014	7.19188	175	0.0546875	自贡市
攀枝花市	108	65	99.8977	478.97	1029558	15.399	5.21677	224.406	99.9561	14.7683	10.3703	719	11.0615	10978	78	7222.22	176	16296.3	96306	891.722	51484	476.704	42.3684	100	187	1.73148	13.0244	41.3308	54	60	870	80.5556	13960	12.9259	80	0.0740741	攀枝花市
泸州市	509	152	83.623	87107.3	513254	11.8742	8.90279	130.248	94.2572	10.3685	5.25529	1496	9.84211	23181	136	2671.91	469	9214.15	304353	597.943	104932	206.153	90.4805	100	244	0.479371	13.4985	42.0974	241	223	1310	25.7367	29250	5.74656	262	0.0514735	泸州市
德阳市	384	94	99.7828	52472.9	302859	5.68698	16.6152	177.251	99.1469	25.1078	6.48786	570	6.06383	5342	135	3515.62	439	11432.3	242160	630.625	105157	273.846	96.6867	100	609	1.58594	14.126	42.0291	147	336	1040	27.0833	22601	5.88568	226	0.0588542	德阳市
绵阳市	531	175	99.9296	56124.4	650458	26.943	17.4154	191.331	99.9507	18.8419	8.09673	1309	7.48	22735	184	3465.16	577	10866.3	366280	689.793	57922	109.081	96.2511	100	282	0.531073	13.0299	40.7379	215	406	2170	40.8663	31765	5.98211	382	0.0719397	绵阳市
广元市	299	92	98.8318	15002.9	442167	7.82101	12.3861	179.957	96.1246	14.6245	7.44498	392	4.26087	5627	88	2943.14	255	8528.43	169271	566.124	45429	151.936	96.0964	100	177	0.591973	12.9994	40.2925	154	265	1450	48.495	21773	7.28194	364	0.121739	广元市
遂宁市	362	146	93.1062	24030.6	259665	15.3056	14.8948	182.699	99.3674	23.5341	7.07326	271	1.85616	9241	79	2182.32	269	7430.94	320603	885.644	76052	210.088	89.4306	100	162	0.447514	14.0999	41.2808	160	196	940	25.9669	19323	5.33785	189	0.0522099	遂宁市
内江市	408	139	98.3814	17187	202138	7.28822	9.45616	137.042	97.2715	14.9766	6.6936	1026	7.38129	14523	390	9558.82	322	7892.16	180157	441.561	60984	149.471	91.3334	100	174	0.426471	15.7726	37.9467	176	274	880	21.5686	19858	4.86716	191	0.0468137	内江市
乐山市	350	116	93.5053	39841.3	825998	14.153	11.5351	177.486	88.9625	13.3637	9.16473	607	5.23276	9615	114	3257.14	370	10571.4	253952	725.577	60902	174.006	93.8733	100	205	0.585714	14.3085	41.9203	194	228	1070	30.5714	23374	6.67829	322	0.092	乐山市
南充市	724	194	98.5714	22290	283907	6.9281	12.0588	154.477	98.5714	15.7857	4.77124	845	4.35567	11792	161	2223.76	571	7886.74	1343252	1855.32	142322	196.577	93.1987	100	162	0.223757	14.1071	44.5425	491	271	2190	30.2486	37449	5.17251	593	0.0819061	南充市
眉山市	342	120	97.4096	14393.2	339576	9.39937	12.5316	173.431	99.096	17.3873	7.42178	513	4.275	1855	111	3245.61	314	9181.29	207805	607.617	89361	261.289	91.1221	100	250	0.730994	13.9969	42.397	191	176	470	13.7427	17489	5.11374	194	0.0567251	眉山市
宜宾市	552	230	94.1757	29611	364226	5.71266	9.83977	109.631	87.8147	13.1238	6.0084	886	3.85217	15370	137	2481.88	482	8731.88	291075	527.31	78937	143.002	96.3143	100	306	0.554348	13.6138	40.0557	286	307	1390	25.1812	30970	5.61051	311	0.0563406	宜宾市
广安市	459	126	95.4665	8263.49	210566	11.8635	10.3676	144.287	92.6986	28.822	8.85675	229	1.81746	4263	127	2766.88	321	6993.46	52792	115.015	7	0.0152505	98.6493	100	233	0.507625	16.1785	42.6576	277	194	2480	54.0305	25126	5.47407	257	0.0559913	广安市
达州市	659	176	85.6486	12525.1	574541	6.24674	6.7523	117.956	91.9344	13.7476	8.28523	507	2.88068	10497	104	1578.15	415	6297.42	81520	123.703	55851	84.7511	90.1982	100	202	0.306525	11.7972	38.1455	91	283	6500	98.6343	39273	5.95948	392	0.0594841	达州市
雅安市	153	62	93.4922	6987.72	394116	14.056	10.3107	235.657	92.5756	29.093	8.5646	295	4.75806	3828	55	3594.77	173	11307.2	793497	5186.25	33691	220.203	93.8795	95.2576	115	0.751634	20.6494	40.7618	88	161	990	64.7059	15762	10.302	194	0.126797	雅安市
巴中市	366	135	97.0455	10666	99783	5.93457	7.06888	125.166	85.7235	18.0181	12.8391	232	1.71852	4369	79	2158.47	283	7732.24	181468	495.814	57990	158.443	91.3785	100	121	0.330601	12.2989	37.9747	217	203	1460	39.8907	19454	5.3153	308	0.084153	巴中市
资阳市	342	107	100	5851.48	106684	10.4706	14.9139	185.315	97.5867	20.9351	7.50059	242	2.26168	1683	64	1871.35	218	6374.27	128621	376.085	58871	172.137	95.6759	100	103	0.30117	17.7834	37.8518	197	172	1500	43.8596	17492	5.11462	268	0.0783626	资阳市
贵阳市（贵州）	428	267	98.3082	40612	1.98367e+06	13.5312	9.58816	214.193	99.7001	10.2455	4.10431	3186	11.9326	55357	194	4532.71	819	19135.5	677000	1581.78	279537	653.124	98.1782	98	2096	4.8972	17.5106	40.3919	330	534	6700	156.542	39124	9.14112	293	0.0684579	贵阳市（贵州）
六盘水市	353	50	98.7517	5314.55	616887	14.7601	10.2583	157.033	100	18.3736	4.58118	962	19.24	14454	67	1898.02	351	9943.34	211900	600.283	35170	99.6317	97.3008	96.7418	164	0.464589	12.1065	38.1847	209	471	1320	37.3938	18984	5.3779	238	0.0674221	六盘水市
遵义市	819	227	93.2759	15657.5	500720	5.1974	3.33149	160.401	96.5517	13.222	4.34617	1034	4.55507	29880	151	1843.71	743	9072.04	498400	608.547	130000	158.73	97.5258	96.0763	1166	1.42369	23.6674	41.1743	420	1173	2510	30.6471	44577	5.44286	397	0.0484737	遵义市
安顺市	307	132	87.4382	3518.9	563752	8.84928	11.1251	188.717	99.0105	24.3108	6.25989	773	5.85606	6905	53	1726.38	263	8566.78	174400	568.078	31976	104.156	94.461	96.02	641	2.08795	23.5442	38.8444	153	440	600	19.544	15597	5.08046	152	0.0495114	安顺市
昆明市（云南）	578	325	97.2142	27929	1.10602e+06	8.7373	12.5276	129.26	99.1394	9.83101	5.2766	6154	18.9354	75094	275	4757.79	1160	20069.2	998298	1727.16	452032	782.062	95.3229	100	1709	2.95675	11.0613	41.9514	327	758	4420	76.4706	61098	10.5706	406	0.0702422	昆明市（云南）
曲靖市	667	142	35.1532	3214.49	326982	9.41452	8.94003	139.806	96.7469	20.339	8.5018	493	3.47183	11514	123	1844.08	509	7631.18	324128	485.949	46399	69.5637	98.8949	100	556	0.833583	13.3795	38.8264	258	1660	1810	27.1364	31181	4.67481	212	0.0317841	曲靖市
玉溪市	221	75	98.1818	1822.64	468958	12.7639	14.9115	148.811	96.0567	22.426	9.02525	568	7.57333	3613	57	2579.19	212	9592.76	158676	717.991	26627	120.484	96.3127	100	75	0.339367	14.3103	41.5448	107	508	1490	67.4208	15617	7.06652	143	0.0647059	玉溪市
保山市	264	94	36.0403	1559	149251	11.0866	7.62367	146.337	98.5718	18.748	5.39819	274	2.91489	1381	59	2234.85	251	9507.58	164449	622.913	14466	54.7955	92.4036	100	54	0.204545	10.8597	37.3534	125	860	820	31.0606	15199	5.7572	138	0.0522727	保山市
昭通市	629	96	71.2844	995.8	151088	8.01534	6.41193	114.013	100	16.2869	3.96997	299	3.11458	2500	71	1128.78	415	6597.77	278734	443.138	43800	69.6343	98.0085	98	167	0.265501	12.4765	32.5499	254	1492	1030	16.3752	28583	4.5442	302	0.0480127	昭通市
丽江市	123	16	98.0612	2643.37	57510.4	28.0396	26.2037	223.723	99.4898	11.4898	5.56833	418	26.125	4661	30	2439.02	119	9674.8	102146	830.455	22700	184.553	95.6119	100	124	1.00813	19.8622	39.8967	71	394	690	56.0976	10199	8.29187	98	0.0796748	丽江市
临沧市	241	33	41.2424	31.14	58175.8	1.42222	12.0889	94.4292	91.6497	15.3045	5.69867	93	2.81818	457	65	2697.1	255	10580.9	176196	731.104	20007	83.0166	96.0961	100	48	0.19917	9.07179	37.0142	122	834	810	33.61	14080	5.84232	141	0.0585062	临沧市
西安市（陕西）	957	821	99.9796	315238	3.08004e+06	6.57138	8.08509	177.267	98.3177	18.442	7.16337	10179	12.3983	140520	439	4587.25	1711	17878.8	1465282	1531.12	794400	830.094	96.5864	99.7595	2453	2.56322	9.97695	39.5699	469	1145	14440	150.888	71738	7.49613	418	0.0436782	西安市（陕西）
铜川市	79	70	97.0167	15484.5	446598	8.75885	10.3427	77.2295	97.0167	13.5656	5.07062	357	5.1	4699	22	2784.81	80	10126.6	55000	696.203	9315	117.911	93.7976	96	137	1.73418	12.0788	39.73	44	80	690	87.3418	9935	12.5759	89	0.112658	铜川市
宝鸡市	377	139	99.7762	29767.1	487371	11.6336	5.71777	138.625	95.7365	14.7729	5.6482	1067	7.67626	23197	117	3103.45	384	10185.7	237400	629.708	77500	205.57	95.5258	100	215	0.570292	12.4236	40.9569	199	458	1940	51.4589	25360	6.72679	274	0.072679	宝鸡市
咸阳市	458	55	99.932	32677	157950	9.56136	4.23129	134.413	98.9508	10.3818	4.35565	748	13.6	11084	144	3144.1	485	10589.5	304300	664.41	50800	110.917	96	100	259	0.565502	15.3858	38.9796	269	662	2180	47.5983	29649	6.47358	368	0.0803493	咸阳市
渭南市	543	95	92.6207	20229	100127	5.58731	7.1424	142.841	99.9457	11.11	5.67858	380	4	195	92	1694.29	521	9594.84	312098	574.766	45876	84.4862	93.7402	100	296	0.54512	14.6133	39.4355	332	755	1410	25.9669	25333	4.66538	672	0.123757	渭南市
延安市	234	67	99.3256	30661	243325	6.63659	3.62098	109.916	93.9788	13.9439	6.8561	507	7.56716	13205	59	2521.37	270	11538.5	208213	889.799	39950	170.726	95.6709	100	181	0.773504	12.5313	40.76	115	244	4500	192.308	15960	6.82051	237	0.101282	延安市
汉中市	381	114	90.8837	9324.5	91591.2	8.56002	2.58946	143.483	81.9069	13.3467	6.44474	447	3.92105	5668	82	2152.23	374	9816.27	211591	555.357	82100	215.486	93.1278	99.8052	137	0.35958	13.3857	38.297	209	461	990	25.9843	24697	6.48215	317	0.0832021	汉中市
榆林市	385	58	92.9487	35696	628718	7.34741	7.52552	90.137	89.4062	28.1915	8.05869	356	6.13793	9495	93	2415.58	439	11402.6	308386	801.003	340000	883.117	95.2069	100	319	0.828571	16.3499	37.5538	197	324	1650	42.8571	21993	5.71247	341	0.0885714	榆林市
安康市	304	102	94.2784	1316.7	232750	7.2	5.38822	115.91	100	16.3191	5.40844	255	2.5	4235	68	2236.84	264	8684.21	178824	588.237	33292	109.513	93.1998	99.9	138	0.453947	8.3433	39.98	181	403	1730	56.9079	16597	5.45954	235	0.0773026	安康市
商洛市	250	56	97.0223	6003.51	47633.2	4.96154	9.05538	120.126	100	10.3648	6.31192	103	1.83929	1722	40	1600	181	7240	1249300	4997.2	36900	147.6	94.1618	100	89	0.356	14.2742	36.21	160	387	690	27.6	19486	7.7944	185	0.074	商洛市
兰州市（甘肃）	332	212	97.0356	186492	1335994	4.84451	8.31248	175.614	95.8708	21.5353	7.08172	3109	14.6651	78335	195	5873.49	647	19488	506649	1526.05	35138	105.837	97.6509	100	3278	9.87349	13.447	34.354	206	507	1710	51.506	32032	9.64819	178	0.0536145	兰州市（甘肃）
嘉峪关市	21	21	100	9630.49	2402291	10.2038	8.85866	126.81	100	38.9864	8.2625	153	7.28571	2124	18	8571.43	48	22857.1	31700	1509.52	8253	393	98.0895	100	569	27.0952	37.9064	40.267	11	19	380	180.952	6064	28.8762	20	0.0952381	嘉峪关市
金昌市	45	21	79.1474	4643.52	303682	8.71901	2.55883	159.413	100	25.0272	3.88121	156	7.42857	1851	19	4222.22	58	12888.9	355313	7895.84	6529	145.089	96.8078	100	62	1.37778	24.4124	39.5723	20	26	750	166.667	7295	16.2111	31	0.0688889	金昌市
白银市	181	50	97.5711	11613.9	674462	4.98141	3.98335	143.392	100	21.303	5.15628	226	4.52	5397	49	2707.18	171	9447.51	906500	5008.29	12709	70.2155	93.4804	100	131	0.723757	11.5364	36.4813	141	603	2910	160.773	12514	6.91381	118	0.0651934	白银市
天水市	372	132	81.0078	9197.22	245789	4.58929	2.44964	69.0497	98.9377	9.37382	5.92286	621	4.70455	12600	93	2500	483	12983.9	159040	427.527	50000	134.409	96	100	175	0.47043	10.1173	39.4941	253	594	990	26.6129	20382	5.47903	182	0.0489247	天水市
武威市	189	104	97.0224	4489.99	184634	6.96961	5.81292	135.492	99.9705	16.8228	5.30068	410	3.94231	7095	54	2857.14	177	9365.08	91428	483.746	17500	92.5926	97.451	100	403	2.13228	9.9773	36.028	133	474	550	29.1005	13347	7.0619	305	0.161376	武威市
张掖市	131	52	100	5229.18	329973	9.72284	8.93947	187.208	100	12.8445	2.64213	258	4.96154	2159	82	6259.54	123	9389.31	67829	517.779	16100	122.901	96.8401	100	56	0.427481	22.4749	35.8177	61	143	870	66.4122	14344	10.9496	134	0.10229	张掖市
平凉市	234	53	85.0163	1970	147219	9.7181	12.0505	73.5558	100	23.1648	5.46524	292	5.50943	6219	192	8205.13	189	8076.92	287700	1229.49	301700	1289.32	98.0461	100	54	0.230769	12.9316	39.5381	164	734	1080	46.1538	19200	8.20513	152	0.0649573	平凉市
酒泉市	99	41	100	2635.32	149572	6.65584	5.94193	105.522	100	12.3589	5.4128	220	5.36585	2794	51	5151.52	132	13333.3	90696	916.121	16898	170.687	99.0777	100	57	0.575758	11.724	37.5974	55	125	910	91.9192	10726	10.8343	326	0.329293	酒泉市
庆阳市	270	40	91.4341	2090	291141	13.85	7.83333	87.6765	100	16.9423	5.74267	144	3.6	3216	68	2518.52	237	8777.78	591319	2190.07	20232	74.9333	98.8941	100	141	0.522222	11.7902	32.035	165	719	860	31.8519	14116	5.22815	158	0.0585185	庆阳市
定西市	304	47	75.8703	102.53	36596	8.65543	5.78906	54.6618	98.4263	13.9757	4.50357	118	2.51064	1546	68	2236.84	239	7861.84	130236	428.408	22414	73.7303	95.0833	100	60	0.197368	16.8512	26.9663	212	611	830	27.3026	14398	4.73618	191	0.0628289	定西市
陇南市	286	60	90.6433	450	67742.8	6.08261	10.0942	137.59	98.2456	11.1111	8.71232	1409	23.4833	23467	66	2307.69	252	8811.19	142400	497.902	15611	54.5839	95.7326	100	56	0.195804	13.4246	33.0435	231	1522	870	30.4196	13815	4.83042	388	0.135664	陇南市
西宁市（青海）	209	101	95.5786	131900	1.40876e+06	13.6893	14.9929	119.895	100	12.5	6.70388	1940	19.2079	34048	89	4258.37	327	15645.9	2283519	10925.9	53605	256.483	94.9682	96	579	2.77033	12.4182	40.5816	96	139	300	14.3541	24706	11.8211	137	0.0655502	西宁市（青海）
银川市（宁夏）	200	125	98.116	143566	986489	5.31619	4.26817	171.207	99.7022	20.542	5.16505	1756	14.048	29358	129	6450	363	18150	294526	1472.63	136000	680	95.4699	99.967	1424	7.12	17.1582	41.2512	83	202	3920	196	20625	10.3125	105	0.0525	银川市（宁夏）
石嘴山市	75	44	97.9021	15818.5	1.21253e+06	6.36187	1.15759	127.811	99.1375	36.8503	5.80623	240	5.45455	962	29	3866.67	95	12666.7	51498	686.64	5897	78.6267	99.8417	100	174	2.32	30.0625	43.16	35	66	770	102.667	9026	12.0347	58	0.0773333	石嘴山市
吴忠市	143	41	97.3366	9952.24	504896	5.74239	3.84791	154.742	96.9976	28.1114	3.78258	343	8.36585	3132	40	2797.2	150	10489.5	86500	604.895	1500	10.4895	95.3556	100	145	1.01399	22.6213	42.2897	62	292	1640	114.685	10117	7.07483	883	0.617483	吴忠市
固原市	147	46	92.7552	4500	141683	5.90317	9.49819	95.3029	96.3597	29.0871	5.97846	194	4.21739	2621	31	2108.84	117	7959.18	89222	606.952	12201	83	94.0208	100	98	0.666667	26.1021	39.4531	72	427	930	63.2653	9126	6.20816	129	0.0877551	固原市
中卫市	122	42	97.8334	21659.5	1.36698e+06	4.18155	3.19764	183.959	97.1564	39.2092	5.39856	277	6.59524	1351	26	2131.15	111	9098.36	87000	713.115	4874	39.9508	98.3496	100	84	0.688525	26.52	42.4714	64	199	680	55.7377	8674	7.10984	66	0.0540984	中卫市
乌鲁木齐（新疆）	227	222	100	301905	1999625	4.8068	5.71388	145.883	99.9743	18.9195	11.6757	4411	19.8694	105061	200	8810.57	715	31497.8	670500	2953.74	48100	211.894	99.0037	100	4635	20.4185	10.8025	41.9703	155	130	3600	158.59	33900	14.9339	192	0.0845815	乌鲁木齐（新疆）
克拉玛依市	31	31	100	45465.9	548603	13.1372	5.39725	235.271	100	26.7589	6.41088	523	16.871	3923	23	7419.35	67	21612.9	61941	1998.1	14085	454.355	93.7933	100	253	8.16129	11.5329	43.2417	20	28	2840	916.129	6883	22.2032	20	0.0645161	克拉玛依市

## Sheet: 2010标准化
283地级市	燃气普及率	供气总量	全社会用电量	供水管道密度	排水管道密度	人均日生活用水量	供水普及率	人均道路面积	道路网密度	每万人公共汽车	公交车客运总量	每万人互联网	每万人移动电话	人均电信业务量	人均邮政业务量	城市污水集中处理率	生活垃圾无害化处理率	万人环卫车辆	人均公园绿地面积	建成区绿化覆盖率	中学数	小学数	百人图书馆藏书	千人床位数	卫生机构数
北京市	100	719740	7909810	18.36	8.57673	174.92	100	5.57	4.92903	18.1516	505144	4337.45	16836.5	8481.72	334.544	80.98	96.95	5.93179	11.28	46.82	634	1104	366.751	6.83217	550
天津市	100	169452	6753678	15.65	22.05	132.04	100	14.89	7.91965	8.87463	108810	1767.17	11063.2	4133.93	285.627	77.81	100	1.98101	8.56	32.06	546	956	127.766	4.47581	438
石家庄市（河北）	100	13373.2	1316611	7.03	10.22	116.12	100	16.91	7.27058	18.2884	51266	1326.91	7014.03	646.707	62.1659	95.38	100	0.344737	14.39	43.03	437	1750	48.4047	3.69445	396
唐山市	100	19752.4	4659232	8.22	9.48	173.81	100	15.12	6.7406	6.61399	27823	1215.26	6820.41	696.143	46.6054	94.1	91.33	0.654422	15.13	46	366	1242	24.7483	4.11905	334
秦皇岛市	100	13000	467975	10.96	14.67	138.45	100	19.44	7.80063	11.9935	14143	1367.03	8362.82	742.373	52.8998	92.1	100	0.485605	19.9	49.97	183	471	31.8765	3.78737	148
邯郸市	100	11814	545290	9.47	13.03	118.51	100	19.58	10.2913	18.2788	18288	618.656	4734.82	346.23	27.9834	91.74	100	0.10275	19.61	47.2	410	2093	14.5511	2.9369	361
邢台市	99.06	7439	525945	8.1	10.64	131.97	100	20	7.29	31.59	13359	658.922	4733.41	338.504	19.5907	84.51	90.3	0.222668	15.74	40.6	322	1446	12.3765	2.81532	299
保定市	99.52	8160	542218	6.1	8.03	107.84	100	15.23	5.0903	18.9161	11342	823.452	5472.82	456.105	37.8507	89.88	100	0.125753	13.25	44.58	472	2179	14.4443	2.57853	444
张家口市	86.4	39.05	690420	13.07	7.88	84.17	100	14.46	5.6381	13.7931	11187	795.611	5193.47	454.141	34.9701	87.5	80.13	0.304741	11.03	38.52	184	553	25.1733	3.00985	281
承德市	99.36	18.52	512789	4.95	3.35	137.63	100	13	5.01053	11.0235	12040	683.486	4968.36	472.447	37.7949	69.41	99.02	0.359288	27.2	41.85	153	646	20.3239	3.44085	249
沧州市	100	4800	519383	10.67	8.69	63.45	100	15.21	6.59854	22.0738	14700	693.694	6160.98	464.508	33.7671	85.08	79.3	0.147765	10.03	41.76	349	1398	10.754	2.87745	289
廊坊市	100	8125	361999	9.82	6.76	136.19	100	16.53	7.56434	6.10848	3796	1253.04	8338.5	804.627	71.2233	86.1	95.79	0.5489	13.01	46.8	192	829	33.6499	3.32442	175
衡水市	99.47	1110	323142	6.08	8.29	112.26	100	17.18	7.88338	20.0978	2745	858.455	5726.94	353.485	27.0968	86.51	100	0.14766	11.34	41.3	196	956	10.7224	2.63607	210
太原市（山西）	98.64	32323	2019443	5.27	6.01	93.47	100	8.09	7.26531	7.76464	44128	2624.18	13297.4	1344.59	118.274	83.86	100	5.04514	8.57	35.75	230	607	108.892	7.0446	258
大同市	86.79	9211.8	619656	10.91	4.52	91.58	100	13.79	7.05	5.20172	12434	775.339	7284.81	583.144	52.7857	53.92	83.08	1.56531	6.84	37.46	259	1050	19.8734	4.13215	256
阳泉市	91.66	58750.1	505641	17.62	6.4	133.2	100	9.88	8.32687	8.85417	15060	1500.43	7857.47	1932.25	111.072	83	100	1.49105	8.96	39.74	87	372	45.8021	4.93424	522
长治市	83	1855.89	400864	10.78	4.28	154.92	95	6.68	6.09781	5.96892	8991	903.36	5883.75	470.058	36.804	81.72	100	0.464499	12.2	48.01	238	1471	36.1344	3.84298	243
晋城市	99.79	14734.5	163873	10.28	9.24	154.78	100	11.49	4.66102	8.80666	4800	831.827	7740.83	1751.61	69.4677	95.29	93.97	0.675207	13.82	44.77	160	828	12.7642	3.55316	181
朔州市	89.01	4079.81	338164	7.94	12.49	100.88	98.11	15.8	4.60929	2.86942	2224	487.483	5439.11	754.58	85.8993	96.38	75.47	0.477777	9.27	42.84	107	472	19.2997	3.63928	130
晋中市	96.99	1084	200141	10.48	12.11	110.83	96.5	15.18	6.01431	6.61962	3964	952.745	5947.78	585.25	53.3992	96.01	31.01	0.208749	10.63	40.09	242	883	329.325	3.56337	257
运城市	97.67	360.5	362119	6.67	9.7	141.68	93.02	7.72	5.93667	4.83993	421	790.184	6013.74	1282.56	34.8455	81.04	90	0.107211	9.19	41.5	401	1339	23.1099	4.44052	461
忻州市	95	2785	79388	10.27	4.39	71.8	90	8.8	4.44186	2.0987	1312	978.771	5966.51	471.543	49.1887	93.91	88.76	0.19509	2.15	17.28	352	2173	25.6544	3.54121	745
临汾市	89.66	2847.2	220486	10.19	0.94	98.72	92.12	11.59	5.7754	3.74492	3500	1263.01	6634.27	1399.8	98.2393	86.32	52	0.230952	13.63	42.33	324	1580	27.8515	3.43844	313
吕梁市	86.71	1487	47953	9.5	11.11	99.83	94.48	10.48	6.66667	9.61123	1856	694.015	5955.83	1365.1	59.6756	75.47	100	0.138204	13.59	36.33	355	1861	17.7319	3.15028	645
呼和浩特（内蒙）	92.4	30623	1269961	4.28	5.79	87.55	95.5	10.23	4.33093	15.7764	44966	1232.79	12023	3432.31	100.741	77.1	97.88	1.0934	15.39	35.69	125	361	120.666	4.97386	143
包头市	94.66	30831	1909655	8.44	9.54	78.48	90.86	12.83	7.10829	9.41754	24436	1019.91	12112.4	3341.17	67.111	82.42	92.4	1.0828	12	39.98	96	185	138.126	5.20473	120
乌海市	68.45	1440	1180348	29.56	4.13	56.87	99.84	13.55	7.62873	7.60377	4015	1264.15	17547.2	1116.98	115.094	89.78	82.68	1.32075	9.51	34.46	23	30	77.9245	5.46604	277
赤峰市	94.97	140	454097	10.24	5.79	106.99	84.7	9.18	4.68148	3.90413	1400	414.209	20341	1331.58	35.5835	82.33	85.7	0.205357	8.36	34.23	180	671	15.9698	3.36654	305
通辽市	87.73	711.2	597011	8.21	8.91	104.66	79.44	17.18	5.75684	3.38983	2200	473.486	6464.7	1344.52	23.5331	86.18	91.6	0.200816	14.72	31.6	165	582	25.4785	2.48729	209
鄂尔多斯市	70.33	4808.73	758437	6.03	16.19	66.6	97.21	30.87	7.69764	12.7978	4675	607.179	19438.2	1287.89	53.0253	92.56	98.58	1.20751	14.26	36.61	70	117	42.7221	6.34073	156
呼伦贝尔市	66.02	388.76	86271	4.83	7.95	138.18	71.92	13.08	5.38	10.2394	2800	812.145	9073.35	555.404	39.941	80.6	81.82	0.30962	19.08	24.78	191	201	23.9587	3.9355	233
巴彦淖尔市	71.07	52.45	111021	3.71	14.66	105.02	80.52	19.16	9.79737	1.96704	980	521.09	5840.4	2019.96	46.0556	86.3	96.28	0.348825	6.76	32.74	60	119	21.4661	3.20436	138
乌兰察布市	52.8	729.5	102339	7.17	6.04	53.82	86.96	16.58	6.4589	3.84236	990	345.035	3278.52	365.828	28.9178	85.11	100	0.233433	18.63	37.89	73	230	17.8385	1.58073	212
沈阳市（辽宁）	100	31889	2033395	6.83	9.07	152.46	100	11.92	7.02646	9.72605	120000	1888.55	11885.8	1376.99	59.7332	73.18	100	2.59728	12.72	42.01	321	415	151.39	5.95081	299
大连市	99.98	10228.4	1996630	12.18	6.31	106.25	100	14.14	7.43256	15.4342	103107	1975.44	11503.8	1438.8	77.5902	82.18	100	1.08622	12	45.17	280	700	178.228	5.15091	216
鞍山市	97.57	1459.3	1581463	16.49	5.44	163.22	97.73	8.23	3.49557	10.269	23689	1531.86	7936.27	768.839	80.7328	70.59	100	0.434919	10.38	38.59	165	658	60.1495	4.58853	148
抚顺市	95.78	7566.5	1059277	16.58	6.46	73.55	98.59	9.01	5.71944	8.49295	32820	1438.62	7814.04	653.723	48.3183	88.03	92.86	0.873659	8.99	39.48	118	194	47.8023	3.7341	100
本溪市	85.27	27.71	1256254	8.04	3.15	94.66	97.56	10.06	7.45446	7.73678	24668	1489.95	7318.89	680.64	57.5162	84.53	84.97	1.15783	9.01	46.96	68	66	62.6132	5.76261	70
丹东市	94.59	171	251454	20.92	12.81	93.67	94.59	14.28	8.64981	9.19701	12069	1251.24	7424.59	2126.7	89.323	8.82	100	1.33411	8.35	37.79	127	474	53.4057	4.88482	112
锦州市	98.63	121.49	505023	14.67	6.66	136.96	100	9.73	7.17985	6.33101	10503	1267.1	6531.21	555.204	40.1719	45.47	86.69	0.564294	9.16	39.02	156	431	40.7654	3.73958	106
营口市	95.38	1403.81	889976	18.45	5.3	91.42	86.19	7.47	5.40508	7.30008	8477	1283.35	7302.68	732.408	44.5294	74.46	98.86	0.602896	10.05	41.49	98	218	41.9055	3.8632	110
阜新市	71.9	3080	337270	24.1	3.39	109	99.64	5.92	4.43268	4.57657	5300	1119.81	6284.96	481.396	36.5215	54.25	90.89	0.634162	10.47	38.33	117	213	21.156	3.7322	100
辽阳市	89.49	1179.97	768598	12.87	7.58	165.88	100	12.6	8.77057	7.16187	8277	1177.08	6829.04	664.237	75.9001	81.63	77.38	0.954615	8.51	38.93	83	277	55.0949	5.36548	622
盘锦市	100	1263	482800	13.69	9.12	115.99	100	15.04	7.94509	6.8666	9125	1271.45	8356.57	803.314	143.642	62.97	100	0.998095	7.46	38.52	74	56	36.3429	5.00114	642
铁岭市	97.39	3723	96087	19.08	10.49	115.57	97.5	17.99	7.28389	8.97062	4121	757.585	4771.42	431.175	52.8789	85.37	85.16	0.239227	9.66	39.26	147	476	20.9733	2.52761	117
朝阳市	92.67	128.4	154170	13.2	6.28	114.35	91.18	7.03	6.325	3.49019	4941	702.488	5045.99	398.541	67.9607	68.49	28.13	0.25056	8.8	29.73	184	702	19.9564	2.95838	167
葫芦岛市	90.4	6087.45	548151	11.24	2.34	86.85	100	11.44	4.2648	4.09205	5678	826.598	5439.93	495.627	46.307	84.19	99.56	0.159716	12.91	38.3	139	643	23.8864	3.28909	157
长春市（吉林）	98	26281.6	1286042	4.75	9.65	139.35	99.46	20.18	9.29415	12.2205	64721	764.274	7476.71	764.274	54.6324	87	87.45	1.17013	13.7	38.58	337	1474	90.1843	4.64494	310
吉林市	95.55	6608	1002543	7.16	4.93	119.54	97.84	10.07	6.21868	5.17796	21277	877.82	9745.87	529.917	79.271	91.5	80.03	0.571389	11.85	45.72	189	732	46.1719	4.37366	245
四平市	81.09	2763.77	383308	8.38	4.01	53.15	65.34	5.54	4.55659	4.50156	3468	693.649	5934.52	375.496	39.1895	98.93	93.42	1.1687	7.22	31.41	188	989	19.9971	3.37043	148
辽源市	70.28	102.5	159424	6.39	2.46	63.95	82.33	12.97	6.73866	7.31147	5402	736.275	6238.38	484.848	50.1414	83.33	92.87	0.39596	7.29	35.12	67	377	93.4141	3.57172	63
通化市	78.98	245.9	216349	10.82	2.54	99.98	88.26	5.53	4.49072	6.61305	6725	855.148	8438	492.659	72.5279	51.3	99.78	0.424553	9.16	30.6	144	398	35.1141	4.02087	131
白山市	78.89	104	213038	8.55	3.5	78.36	91.51	9.19	6.91	5.54715	2263	1165.5	6441.34	466.2	87.1096	22.12	9.6	0.668221	10.07	29.88	112	246	39.627	5.00233	94
松原市	93.83	5400	195231	9.56	4.52	188.06	92.24	10.64	4.37705	8.70896	7200	586.106	8863.99	379.245	35.7456	81.52	81.11	0.19307	10.54	40.05	142	729	18.1003	1.96587	105
白城市	82.59	260.2	48120	9.34	6.3	145.17	92.02	9	5.11152	4.46884	2500	802.67	5734.31	394.789	38.867	10.7	93.45	0.143111	7.84	31.46	125	681	20.8251	3.01767	121
哈尔滨（黑龙江）	97.57	29082.7	1323300	4.49	5	147.73	89.17	7.91	3.97261	10.9646	109078	1223.44	9731.26	811.435	76.4309	57.18	82.91	1.02821	10.07	38.38	563	1591	71.1881	4.70747	448
齐齐哈尔市	95.3	18089.5	450000	7.64	5.14	99.05	97.68	7.98	3.91553	6.19038	90	641.548	6138.78	379.25	5.92315	67.46	50.96	0.468219	9.95	40.01	276	1172	31.772	2.99467	791
鸡西市	78.08	10.86	305225	7.94	3.65	164.16	97.23	7.27	4.5816	8.03185	9055	856.237	6350.42	827.289	226.216	33.18	73.06	1.05708	9.31	39.13	121	88	17.9704	4.26321	124
鹤岗市	48.74	1046	231981	12.46	6.12	87.25	86.45	6.25	7.3965	6.18343	9801	761.283	7140.24	1046.96	95.7287	12.07	70.95	1.17324	14.89	41.93	62	95	31.1641	5.62145	70
双鸭山市	85.21	98.6	193455	6.17	4.05	104.76	99.78	6.81	6.13946	6.48627	4900	570.669	8361.26	456.788	83.6984	70.89	37.89	0.785064	16.03	42.74	126	178	20.7151	4.1549	86
大庆市	97.71	22035	1656487	7.03	6.08	169.3	83.18	20.42	10.6713	19.6027	17025	1357.67	10484.3	886.537	119.389	32.87	82.86	1.72623	13.47	38.44	121	507	108.399	4.43352	144
伊春市	74.32	0.1	173203	6.37	1.65	90.5	69.53	9.75	4.89298	2.94372	2580	2756.99	5324.93	669.563	89.7597	22.24	37.65	2.34738	20.17	26.71	68	118	47.8141	4.54352	56
佳木斯市	72.97	2243	127000	6.18	3.7	124.42	90.21	7.52	3.11658	4.46341	8886	862.952	8062.1	985.105	106.502	53.99	75.37	0.386161	11.89	40.3	153	390	28.9227	4.02869	253
七台河市	86.9	15.6	275329	11.09	2.26	79.91	86.41	10.97	8.47042	6.5548	4500	887.12	6187.81	945.003	44.8309	23.85	100	2.15378	11.85	40.82	53	89	22.2916	3.40943	44
牡丹江市	85.85	40.8	324664	7.78	5.09	94.24	92.08	12.38	10.0158	8.74649	13367	1073.13	4879.18	992.869	139.448	25.73	100	0.540281	10.47	38.55	145	365	26.718	4.27044	137
黑河市	70.92	58.67	59182	9.13	4.9	72.66	81.56	10.99	4.06	4.94534	61	572.292	5313.13	687.842	63.0159	100	76.47	0.183686	16.74	23.95	140	290	19.4019	3.54457	134
绥化市	57.78	268.78	60500	12.53	4.93	106.03	96.31	6.84	5.61175	3.05793	2845	331.472	1588.85	13.055	32.4832	56.15	76.65	0.0716467	4.33	26.26	320	1775	18.0481	1.96755	290
上海市	100	450032	12958700	32.5	11.5	174.83	100	4.04	4.7192	12.9934	280800	36634.8	16721.1	6846.6	350.331	83.29	81.86	3.93678	6.97	38.15	755	766	482.093	7.32433	602
南京市（江苏）	99.5	57890.7	3547502	14.02	8	314.8	100	19.35	9.0505	11.2661	103691	2336.23	14726.6	1451.53	109.097	59.14	78.74	1.79311	13.69	44.38	215	345	211.774	4.17428	179
无锡市	99.6	41635	2507785	27.21	38.39	228.3	100	23.53	19.9265	13.1386	39841	2839.36	16443.3	1771.28	119.007	87.23	100	1.84114	14.41	42.62	180	208	77.3534	4.85297	152
徐州市	99.04	13523.9	1499408	11.55	5.58	163.89	99.44	16.27	6.69623	6.87196	35064	720.584	6174.59	454.987	51.679	72.43	94.93	0.372087	14.74	41.26	331	871	27.7318	2.85572	256
常州市	99	48098.8	2151749	48.93	23.7	238.7	100	22.88	11.4518	11.056	38948	2168.67	13896.6	1399	144.443	74.5	100	0.764967	12.35	42.15	163	190	67.1563	4.07788	91
苏州市	100	55899.4	2692950	19.3	16.28	295.07	100	27.64	8.81746	13.2135	54062	2955.59	20525.4	2467.57	239.403	70.7	100	2.82909	16.86	42.7	258	320	125.882	5.77722	216
南通市	100	809.5	1097437	17.25	14.03	236.18	100	18.92	7.83484	3.41307	10462	1087.41	7771.33	693.799	80.2836	83	100	0.263461	10.5	40.6	250	347	37.6186	3.35894	333
连云港市	99.73	7223.11	331797	10.01	10.23	96.18	100	22.43	8.52167	6.13313	8200	889.388	6161.57	486.87	55.2207	62.19	100	0.383742	12.02	38.73	189	443	34.6373	2.21646	140
淮安市	96.96	7433	696662	32.41	13.33	256.69	93.94	17.11	7.96083	3.02138	11000	547.322	5208.26	379.589	43.2713	58.91	100	0.259866	10.97	39.6	198	404	24.6315	2.45035	177
盐城市	99.43	5695.66	366404	21.45	8.88	142.4	100	19.2	6.40791	2.67026	5100	719.136	2897.98	429.177	48.0934	62.69	100	0.0882223	11.68	39.2	295	491	22.3742	2.31437	246
扬州市	97.01	6885	609643	24.9	19.32	150.57	99.81	20.8	12.8598	11.0549	13484	1494.59	8917.71	737.195	87.6808	80.09	100	0.326712	19.14	43.6	177	226	48.6147	3.19851	180
镇江市	100	20497	848956	18.72	15.16	199.56	100	20.81	11.2587	9.96813	9203	1596.44	10261.2	848.007	86.1438	72.27	100	0.87917	15.95	42.14	109	130	73.4365	3.20675	98
泰州市	97.96	2559	399557	18.55	12.89	111.57	100	22.22	13.8769	5.79062	2682	999.009	6723.87	604.748	71.1543	52.12	100	0.156544	9.34	40.82	203	151	32.0222	2.70366	159
宿迁市	93.04	3735	339119	12.51	9.95	119.55	100	26.78	9.70923	3.14202	2542	565.836	5434.39	332.935	38.2331	75	100	0.0732225	12.14	40.57	208	372	11.4959	2.43154	206
杭州市（浙江）	100	45839	3926426	15.78	9.46	255.71	100	14.32	5.31763	16.892	127825	3161.93	15408.1	1924.08	166.467	95.4	100	1.50337	15.12	39.95	317	408	181.971	5.41154	293
宁波市	100	22464	2537433	9.9	12.54	290.28	100	14.46	5.29843	15.469	45507	2996.1	14727.9	3801.83	112.566	66.89	100	0.783863	10.49	38.04	301	513	127.857	4.23582	207
温州市	96	1062.6	1159208	11.35	8.81	219.09	100	15.99	6.06357	13.9809	27020	2195.83	12420.1	1345.85	65.8058	70	100	0.449924	6.04	21.89	474	706	41.3066	2.79893	399
嘉兴市	98.7	5108.55	738037	8.14	7.77	152.25	100	17.5	6.96186	12.0119	8681	2286.29	14446.7	1944.88	121.8	87.26	100	0.272248	12.92	41.09	155	215	123.273	4.1168	116
湖州市	99.52	7572.8	596188	30.61	21.2	154.23	100	22.51	7.40888	6.14325	6403	1866.45	11036.6	1003.33	70.4208	85.11	100	0.376952	15.28	49.78	130	141	81.1601	3.70759	121
绍兴市	99.62	13509	485155	20.11	9.81	151.64	100	17.11	4.79312	11.639	11448	1752.62	11688.3	1037.93	75.5508	85.01	100	0.234672	15.38	40.35	188	452	59.2149	3.55654	150
金华市	99.52	790.43	355567	15.39	18.38	122.69	99.86	23.89	8.21478	9.85084	8850	1959.55	15025.8	1271.51	116.023	67.05	100	0.24858	12.15	39.8	241	456	38.4442	3.34641	257
衢州市	95.02	1073.94	530607	16.78	16.35	185.51	100	25.59	7.46951	7.89506	5419	916.606	6785.94	1264.58	35.9417	28.84	100	0.270658	13.07	42.17	99	212	47.9621	2.58796	140
舟山市	98.77	1675.68	315390	22.03	13.42	130.21	99.44	11.62	5.73392	8.90706	4805	2359.89	13323.3	1403.52	104.33	54.79	100	1.35373	15.08	40.24	52	61	79.2601	4.19448	81
台州市	99.02	24.98	761636	17.52	13.49	185.83	99.33	23.45	16.6675	3.13125	4677	1480.89	12340.1	1063.12	73.8708	75.67	100	0.538464	10.61	44.27	258	561	30.8331	2.75886	220
丽水市	100	30.85	140837	25.09	13.39	158.64	100	12.65	5.08623	4.9121	2158	964.83	8680.53	715.987	56.2796	72.48	100	0.323512	10.48	41.33	99	264	50.9917	2.77219	295
合肥市（安徽）	97.77	22410.8	856458	7.57	11.08	238.35	97.22	17.47	6.17563	12.1904	58580	1086.2	8181.43	985.958	64.9217	85.11	99.97	0.668754	13.21	38.82	246	663	62.774	5.02475	393
芜湖市	100	18677	527315	8.88	9.71	152.91	100	21.8	8.49333	12.7858	17135	1099.25	7259.26	1830.97	89.4771	59.64	100	0.453159	9.45	38.2	123	205	27.1024	4.35468	94
蚌埠市	89.94	11178	285422	7.37	7.28	194.19	99.67	13.65	6.32443	8.36305	18830	556.533	5583.47	364.926	32.9128	75.24	100	0.198769	7.03	37	179	857	11.8157	3.373	130
淮南市	90.18	7800.71	477568	15.1	6.63	121.77	97.28	10.06	7.0077	4.58377	13613	705.357	5065.78	459.531	42.6862	40.1	38.74	0.536907	11.46	39.83	136	454	13.4022	3.75261	98
马鞍山市	100	13135.7	972025	14.64	7.58	219.92	100	17.07	4.9121	7.17082	9345	1452.78	8762.2	705.368	62.5407	56.69	100	0.49574	13.96	42.73	57	142	43.3772	3.05964	55
淮北市	92.07	2398	308658	10.34	1.99	106.31	97.01	10.26	9.11545	9.40887	6980	664.652	4937.6	546.652	39.0372	85	88.69	0.186737	13.26	43.16	141	373	11.8419	4.14921	100
铜陵市	98.99	9596	459581	13.5	5.35	128.59	96.63	11.46	5.97701	6.71425	5960	1325.24	7523.31	655.168	71.3282	69.01	94.3	1.47277	10.93	40.17	48	99	74.9899	4.61019	31
安庆市	91.19	917.96	324125	9.48	8.07	143.72	91.86	15.73	6.07346	4.35845	5227	436.698	3526.36	270.93	70.2463	89.4	90.5	0.0893408	9.7	38.48	388	1687	15.6103	2.23043	205
黄山市	98.9	458.63	94035	9.38	12.89	139.75	99.33	18.23	6.97404	5.67116	2963	992.293	5580.55	1167.76	57.2915	76.25	73.02	0.276933	14.52	48.82	117	514	33.3671	3.28065	130
滁州市	99.6	9628	162978	7.74	9.8	126.84	99.79	24.31	4.99002	4.80536	3650	454.039	4358.7	332.715	23.1677	79.07	100	0.055457	12.67	36.24	285	613	12.4002	2.15705	127
阜阳市	67.24	6400	248624	13.03	5.99	124.82	92.01	15.53	6.80492	2.90877	7110	218.674	3045.44	287.704	40.9017	79.76	98.75	0.0899352	7.51	33.02	482	2331	3.94331	1.65481	203
宿州市	89.25	1709	206120	11.96	11.37	183.2	98.92	18.06	8.6192	1.29667	4650	311.883	3374.24	229.962	29.4719	51.75	99.78	0.185338	10.52	38.02	287	1134	3.14607	1.62724	133
六安市	79.85	2328.48	178203	6.45	5.33	78.14	99.16	7.54	4.40132	1.76389	6544	256.29	3909.65	719.582	28.4527	68.83	94.42	0.0425641	12.02	40.79	420	1827	6.65418	2.02406	194
亳州市	87.01	1287	81634	18.38	15.19	152.45	97.46	37.37	18.8056	0.433034	153	253.411	3007.86	226.227	24.2609	87.83	100	0.0699114	10.92	39.53	302	1407	5.60956	1.50343	119
池州市	89.66	934	164993	9.25	11.83	126.5	93.83	23.74	10.3886	2.40181	2769	700.692	4811.17	384.856	46.4103	90	88.07	0.324068	18.08	39.14	108	403	16.0788	2.49782	84
宣城市	83.61	1187.55	110715	11.49	12.19	134.97	98.58	19.72	5.65116	2.01997	2470	746.875	6308.38	565.749	34.847	56.69	98.89	0.118552	14.13	35.12	163	291	23.2433	2.66633	118
福州市（福建）	99.61	7412.5	937800	7.1	6.58	260.14	99.86	11.34	5.00091	18.9087	64310	8205.6	10115.5	1303.25	113.127	83.16	100	0.650255	11.15	40.27	430	1270	86.5614	3.57997	218
厦门市	100	9084.73	1550100	13.67	7.55	129.7	100	10.81	5.27217	18.6616	73526	19865.7	24166.8	2984.98	207.697	90.1	96.93	3.90655	10.13	40.4	94	295	185.839	5.49858	49
莆田市	97.99	1502.44	436831	12.1	22.71	179.73	99	14.85	12.2036	1.29496	5137	4296.22	6040.06	637.748	81.9682	86.71	100	0.080361	11.02	43.1	160	707	5.62527	1.90765	71
三明市	96.99	80.86	328905	32.1	4.06	226.55	98.87	14.46	10.0467	9.96466	6358	846.647	6841.93	634.877	84.6258	24.64	96.19	0.139332	11.94	40.48	175	298	51.2228	3.49063	155
泉州市	99.11	2404.9	703472	28.11	6.74	178.94	98.71	11.64	3.23333	15.9926	21461	8565.97	9794.53	1228.34	89.1503	72.42	100	0.290396	10.55	40.48	361	1451	38.2331	2.80298	232
漳州市	98.12	876.53	278378	7.09	14.51	182.78	99.39	17.93	5.94386	8.5045	5294	790.033	7632.88	681.51	46.7713	88	99.34	0.125955	10.5	41.93	220	1263	21.0135	2.10597	163
南平市	98.59	10.59	342977	8.04	2.8	161.85	99.61	11.46	9.54969	3.90107	4783	3950.3	5690.98	531.239	83.3291	82.68	100	0.105129	11.66	40.33	172	519	42.8799	2.99936	156
龙岩市	98.66	359.6	348570	4.85	5.76	139.75	99.37	13.24	8.65263	4.84499	7021	792.06	5907.69	599.971	70.328	90.03	99.64	0.0699812	11.19	42.13	176	491	24.8751	3.29898	150
宁德市	98.83	188.69	80722	9.46	7.18	199.11	99.13	12.3	7.84191	7.10751	8411	5539.68	6398.92	619.221	63.0168	73.83	93.97	0.064826	13.63	40.04	186	688	16.177	2.36585	135
南昌市（江西）	94	1406.5	1008000	13.43	6.15	266.84	99.79	8.5	4.78809	11.7453	53918	1621.01	9408.66	843.952	86.4151	75	100	0.469886	9.01	42.76	268	1047	87.5261	3.50264	186
景德镇市	96.75	1586.31	184497	7.35	8.87	183.46	99.67	16.06	4.80917	9.47847	8660	686.584	2378.65	702.182	46.7762	60.33	100	0.183869	15.65	53.57	99	496	38.6124	2.73413	32
萍乡市	94.68	1830.3	380075	8.8	5.84	118.86	100	16.01	5.24941	3.77778	6174	723.627	7197.62	479.568	99.5694	80.61	100	0.361529	12.07	46.72	113	425	39.8745	3.34468	81
九江市	97.3	1289.52	408977	10.27	9.53	141.55	100	21.1	9.12596	8.0492	8710	620.393	5337.11	197.783	33.1024	95.64	100	0.17473	18.11	56.39	307	1332	32.0138	2.38758	265
新余市	98.82	7258.6	638327	8.79	11.15	200.05	100	21.36	6.71132	4.41758	6070	957.91	6217.27	414.355	61.5033	95.69	100	0.576222	15.8	49.17	49	155	46.691	2.87349	44
鹰潭市	56.53	115.8	57414	5.38	2.58	184.77	94.72	18.78	5.36318	6.34786	2255	737.631	5020.51	383.637	74.836	77.9	100	0.188648	12.69	47.34	69	356	25.2625	2.281	62
赣州市	97.36	1686	160840	16.02	6.07	138.82	100	10.15	3.34338	6.97495	6564	470.729	4552.56	325.243	46.9838	64.37	100	0.0705413	12.18	45.09	451	2592	20.2145	2.01318	378
吉安市	91.17	730	70390	14.24	9.05	178.89	94.63	16.06	6.98544	4.43874	3487	416.407	4604.07	339.962	54.4845	80.29	100	0.0646412	13.36	42.22	300	1253	40.118	2.28083	282
宜春市	95.03	1210.28	111002	9.27	7.6	148.83	90.11	13.79	5.624	2.50357	4679	427.115	3745.63	265.266	49.2893	92.83	100	0.0824476	14.52	42.46	239	1579	28.4265	2.34223	223
抚州市	99.09	200.43	109509	12.05	11.31	197.41	99.88	18.09	7.5328	2.26955	4670	518.769	3539.95	208.677	39.7094	92.99	100	0.0371324	16.62	48.01	213	1334	22.7745	2.33167	451
上饶市	91.33	488.28	58203	7.55	13.87	149.58	99.7	20.58	7.8814	5.74367	3683	300.677	3946.21	109.619	34.0173	90.24	100	0.043224	15.38	48.35	451	2203	14.0478	2.1177	303
济南市（山东）	100	20814	1894606	8.8	6.27	111.71	100	20.95	12.9622	12.1803	86450	1941.8	14196.8	978.347	77.8043	90.76	90.78	1.13064	10.25	37.04	209	645	155.807	4.94041	277
青岛市	100	35681.3	1877516	17.45	16.68	178.05	100	21.33	12.0752	16.9292	85251	2465.78	12440.2	1078.34	68.971	82.81	100	0.827615	14.58	43.38	295	894	58.1688	4.37156	254
淄博市	100	62869.7	2570255	9.48	7.95	129.71	100	16.28	5.58441	7.26037	20151	1275.89	8632.68	600.852	54.0771	92.31	100	0.802633	15.06	42.2	198	357	52.8933	4.94199	218
枣庄市	99.28	2966.35	536445	10.41	7.8	117.52	99.1	18.85	6.62638	4.08273	4717	798.616	6752.68	1255.88	34.1022	91.3	63.09	0.278751	12.63	37.48	135	582	26.6731	2.81641	119
东营市	95.48	25239.8	1019390	9.64	6.99	123.99	96.3	28.64	6.62287	7.25855	7007	1662.46	18869.5	978.542	66.398	86.75	100	0.519284	17.25	38.57	93	172	39.4331	5.26208	107
烟台市	99.79	13110	972597	10.23	8.77	127.59	99.84	21.03	5.73134	9.7261	35549	1344.72	9948.71	1214.79	82.1636	90.69	100	0.482231	19.37	42.05	299	509	78.7542	4.55401	277
潍坊市	99.9	8821	1058761	8.5	10.24	102.81	100	24.6	10.6371	6.08973	13340	809.524	6257.87	741.605	43.5716	93.36	99.79	0.294124	17.28	40.1	360	1057	23.942	3.92227	244
济宁市	99.38	8673	781427	7.47	10.9	183.81	100	28.84	9.036	9.03985	14185	544.006	5900.15	318.065	37.5894	87.41	89.24	0.151833	13.55	43.64	299	1273	20.0705	3.21756	253
泰安市	100	17100	366252	13.16	7.46	169.95	100	24.9	7.04401	4.21026	6960	808.603	7864.49	1347.72	33.3621	90.1	100	0.150805	19.8	43.81	177	673	19.8022	3.50999	160
威海市	99.83	5441	435765	13.08	7.9	122.34	100	30.51	5.65152	14.1866	12255	1770.78	9358.07	736.536	93.1706	92.39	100	0.768897	24.45	47.12	112	131	46.5281	6.45913	92
日照市	99.09	2175	968785	13.68	11.2	99.97	100	25.01	13.9421	3.57288	5046	813.42	6794.94	689.834	48.4197	88.06	100	0.482773	21.32	41.1	116	419	12.2951	2.94457	72
临沂市	99.67	12830.7	1207960	8.33	11.13	144.17	100	21.84	11.5474	8.04532	21200	577.682	6859.02	420.069	28.6308	92.58	100	0.22933	19.18	46.58	355	1639	51.3289	3.0829	285
德州市	99.95	5685.19	393775	10.81	13.2	140.28	99.87	20.23	10.0833	11.4194	4876	591.918	6328.88	1264.52	72.7542	84.68	98.24	0.149076	19.22	40.33	203	960	16.942	2.44537	168
聊城市	91.7	10190	426778	13.27	12.67	133.87	100	28.81	7.06232	4.02075	4953	568.649	5323.75	275.313	38.4968	94.74	100	0.135558	11.46	44.2	202	782	90.7235	2.97508	198
滨州市	100	8190.37	568684	11.04	6.9	101.68	100	16.5	6.87836	6.02107	2356	804.403	8093.25	485.941	40.9161	92.81	100	0.14818	16.77	38.96	164	428	31.8851	4.30091	140
荷泽市	99.93	10814	343765	2.9	6.64	124.58	94.62	14.78	6.7376	2.48756	2747	372.846	5346.06	260.264	26.8137	62.63	93.79	0.068836	10.37	40.14	372	1715	27.9516	2.55935	283
郑州市（河南）	88.54	52170.7	2887213	7.5	8.58	106.02	100	6.32	3.90387	9.38824	82610	1504.36	9053.48	860.509	64.1599	97.2	89.61	0.440291	6.19	34.88	366	1027	57.3936	4.58795	271
开封市	82.84	6114.67	358825	11.31	6.61	83.3	97.65	11.59	4.08522	6.40411	6000	592.072	3772.02	270.163	38.5132	88	97.58	0.244997	5.22	34.43	280	1429	14.7746	2.81822	155
洛阳市	36.34	4165	2809681	7.36	6.65	89.25	97.78	6.78	3.05749	7.70574	28438	937.29	5476.59	449.23	51.1243	95.54	98.15	0.467635	7.17	32.98	444	2223	19.146	3.5988	261
平顶山市	77.69	20951	708696	16.53	5.52	106.25	80.69	9.54	3.67183	5.7884	9788	671.691	4425.58	353.105	43.4867	93.54	85.18	0.224244	8.6	38.08	258	1480	15.345	3.81104	200
安阳市	97.49	12165	1291473	9.93	10.11	134.21	100	12.74	5.59211	6.8303	7600	702.511	6483.49	347.938	51.6271	84.67	94.64	0.318197	8.6	37.49	319	1474	16.6495	3.10251	159
鹤壁市	79.97	1821	268496	10.72	6.68	136.6	97.88	14.4	5.32417	5.38748	2619	969.812	4903.42	351.731	37.9512	82.51	90.49	0.364085	14.01	40.08	98	440	25.054	3.49583	55
新乡市	96.18	8479.75	584882	6.07	7.88	130.59	97.2	13.68	4.53065	10.1648	12529	942.495	7182.63	384.808	57.8462	87.48	100	0.168913	9.51	41.24	399	1654	17.4378	3.6376	242
焦作市	90.98	11750.1	1315224	8.65	6.98	86.95	99.8	13.96	4.16017	7.72159	8321	801.584	7065.11	394.354	66.9447	85.1	85.75	0.434759	9.43	39.59	242	627	19.4555	3.44492	140
濮阳市	86.7	5120	371330	3.78	7.16	128.84	90.62	9.28	5.63661	5.38156	3560	463.104	3933.34	316.512	38.5843	53.42	90.52	0.419686	12.57	44.44	206	1238	16.1042	2.89876	132
许昌市	88.94	2149	219253	5.35	5.36	109.71	96.86	12.13	3.12625	12.4819	5180	766.437	4407.32	333.99	40.0294	96.94	96.13	0.0919043	11.39	38.93	251	1038	20.3415	2.76305	170
漯河市	92.6	1768.5	249138	7.88	7.52	149.8	91.29	14.01	5.58833	5.51768	11473	540.047	4460.8	330.384	42.0979	64.77	100	0.287284	15.18	38.32	112	534	14.0769	2.61716	72
三门峡市	52.8	290.28	281167	6.27	5.3	102.28	88.61	6.88	4.41667	8.29352	4762	874.307	7106.82	454.772	58.9752	99.32	96.77	0.316978	16.06	43.47	138	508	30.482	3.64438	122
南阳市	69.15	138.7	634776	10.15	8.23	92.47	70.19	8.95	6.9732	2.44019	6280	356.538	3027.41	255.992	33.076	62.38	74.21	0.177805	10.34	29.51	513	3763	11.7133	2.16569	302
商丘市	57.82	789	869297	6.03	3.95	150.47	64.35	7.45	5.76667	4.57653	6895	300.967	5244.82	235.755	40.8067	100	66.84	0.119824	5.27	38.15	451	2629	6.71017	2.15466	232
信阳市	92.09	2362.51	298002	19.06	4.19	141.72	96	16.67	5.73235	1.73978	3017	418.4	2728.85	241.515	30.6405	81	93.02	0.0873342	13.91	42.38	384	2441	7.95201	1.60074	264
周口市	74.3	4241	121518	5.35	8.82	115.54	93.7	20.98	3.97843	4.0291	1850	260.377	2465.39	189.037	28.955	75.07	95.58	0.0187855	10.03	38.14	503	4064	3.59374	1.80096	267
驻马店市	57.04	2027	250092	5.82	9	134.47	63.38	20.37	6.04915	3.65926	2502	294.869	3124.59	225.64	38.0431	92.02	91.84	0.0620697	9.37	40.28	330	1921	6.85024	2.46022	232
武汉市（湖北）	92.73	78444	3117800	20.16	15.58	256.18	100	11.37	5.54162	13.4467	153604	2533.67	13684.2	1350.48	77.2125	92.02	85.01	1.65764	8.89	37.17	395	639	123.899	5.39374	232
黄石市	98.63	11013.9	638721	11.29	9.12	220.28	99.97	16.93	10.3788	12.3058	13811	757.285	5804.57	525.102	65.2533	60.5	85.38	0.54586	11.95	39.88	143	587	41.2855	3.5923	76
十堰市	93.93	1625.8	375120	7.11	7.61	279.12	88.35	14.03	11.9762	15.7504	18000	686.599	6520.57	315.977	45.4203	68.99	93.28	0.461508	10	45.32	203	720	29.7574	4.18472	166
宜昌市	92.79	10576.7	779215	10.69	6.31	129.19	100	17.31	10.3166	7.94148	16085	1029.8	7088.19	521.623	39.0666	89.59	89.78	0.351273	10.88	40.88	184	344	41.8768	3.78422	155
襄阳市	96.98	10234	409771	7.59	7.34	247.51	99.62	15.4	7.5058	3.60797	17200	614.648	5016.83	326.283	39.0664	82.46	80.51	0.108278	10.75	36.38	250	773	43.3113	3.01775	191
鄂州市	89.64	3000	553894	19.06	12.33	280.86	100	19.38	11.7208	2.28656	4599	1874.42	6181.08	454.73	52.5724	72	100	0.470219	14.13	37	58	260	33.9296	3.30076	43
荆门市	100	5483	227911	9.41	10.67	201.03	100	13.79	7.41782	6.26095	9393	657.55	4685.75	383.682	43.4854	57.86	100	0.1498	10.26	39.92	129	295	20.3063	2.95506	90
孝感市	90.15	457.3	104723	10.24	8.53	190.06	97.4	19.47	10.4251	5.06435	6753	443.649	4044.06	239.149	37.6612	85.18	94.12	0.0659072	10.06	40.21	221	668	14.4807	1.79606	151
荆州市	91.02	6803	279168	18.19	5.8	169.93	98.27	10.61	11.6566	9.78184	14000	510.459	4792.99	355.796	42.6334	80.07	100	0.14434	9.51	39.79	259	509	16.166	2.41852	160
黄冈市	95.78	978	62525	7.96	6.76	260.46	97.21	25.11	12.0813	2.99973	1365	436.955	3923.3	245.013	32.5965	44.59	98.97	0.111798	11.12	32.97	346	1192	21.4167	1.92239	203
咸宁市	89.55	1451.92	234284	3.83	2.88	160.18	84.34	12.58	3.30671	2.9751	1440	1256.19	4575.89	399.374	65.5898	85.5	100	0.137476	9.34	37.6	155	477	23.1991	2.688	121
随州市	90.85	700	144062	10.35	5.49	147.86	94.51	11.68	4.65116	7.43574	2990	524.602	5017.25	288.674	76.3794	48.86	97.56	0.166725	10.27	31.98	105	195	86.4643	2.13136	97
长沙市（湖南）	98.96	36000	943789	7.39	4.68	364.24	100	14.32	6.53842	14.7148	72222	1391.52	11959.1	1212.73	83.763	90.8	100	0.564071	9.98	36.19	284	1024	97.0417	6.1286	255
株洲市	95.01	13524	648163	12.63	3.01	266.32	98.89	16.75	9.23013	18.2505	27581	836.49	5932.82	577.808	39.793	65.19	100	0.433034	12.7	42.41	188	493	30.2355	3.93317	175
湘潭市	95.47	8763	754268	11.56	9.87	182.5	97.54	15.38	6.68029	11.8558	10680	656.218	5659.91	1574.78	67.8282	44.07	100	0.377189	8.72	40.38	187	485	28.4449	3.51997	104
衡阳市	97	14221	536875	9.27	9.63	166.95	100	15.26	7.04479	8.27929	17389	410.803	3529.22	1013.94	45.6684	63.83	100	0.114954	9.21	38.95	418	1849	19.2011	2.76054	298
邵阳市	73.06	598	114019	12.27	9.9	167.66	92.08	12.93	7.34021	4.87065	5140	244.222	3605.55	255.191	33.9837	38.89	95.79	0.0995	8.42	32.97	467	1667	17.8092	2.26621	730
岳阳市	94.44	6759	549906	7.09	10.59	183.25	95.54	12.36	7.17576	8.62824	16829	512.797	4558.54	442.334	42.38	30.86	100	0.169725	8.51	41.37	322	949	35.713	2.41858	295
常徳市	98.2	10822	193930	10.81	6.34	155.52	96.59	15.29	6.29756	3.80365	11655	101.024	4227.5	391.324	32.3169	59.07	100	0.131598	14.1	43.35	295	720	21.168	2.71493	280
张家界市	95.16	85	73793	13.14	3.4	241.82	97.53	15.68	10.3509	3.9196	2760	564.722	4471.02	1536.86	30.5675	55.06	100	0.345979	7.68	37.72	101	173	11.8968	3.01366	108
益阳市	81.13	2500	171642	5.63	6.17	130.59	84.44	10.22	5.89815	2.84836	6727	366.469	3799.23	330.802	32.5132	87.58	100	0.270804	7.58	40.17	239	589	18.8933	2.25733	140
郴州市	85	270	340016	19.85	6.29	237.88	92.23	6.09	3.99032	8.80433	11800	459.557	4607.72	396.986	46.2864	56.12	100	0.213118	8.03	36.97	286	1418	16.7108	3.42821	331
永州市	83.25	7.68	190885	14.02	6.08	205.81	98.77	13.79	5.48644	3.87475	5709	338.921	3502.33	255.027	26.5864	53.38	78.16	0.283305	5.64	31.35	324	484	14.4272	2.45542	264
怀化市	75.02	19.86	213547	16.9	4.25	240.22	97.33	9.27	4.23462	9.86806	6444	421.186	3713.22	349.733	31.7822	67.32	100	0.141254	8.12	30.38	357	1401	19.8933	2.95378	351
娄底市	94.4	298.89	268596	7.75	8.95	225.31	97.6	12.85	6.2381	6.02951	3652	452.355	3986.24	375.071	27.3009	43.4	100	0.224024	9.07	39.79	280	924	19.0074	2.06748	145
广州市（广东）	99.21	61285.3	5629954	16.75	8.93	366.41	99.56	11.2	7.33832	17.3132	250196	3102.81	28888.7	3347.62	250.938	85.65	91.96	2.33334	11.87	41.96	475	1004	222.666	7.04691	255
韶关市	86.51	1375.73	459495	20.36	6.07	255.02	93.88	13.43	6.87034	4.53422	5400	804.328	6512.04	2032.61	88.0829	71.06	100	0.313929	11.76	46.12	164	296	25.0838	3.42182	173
深圳市	96.04	40425.3	6635406	17.45	15.47	216.4	100	8.63	15.1966	103.113	228058	10062.7	77292.5	30329.8	1080.16	80.5	94.6	4.13668	16.4	45.04	295	340	883.403	8.12945	107
珠海市	99.64	2584	1022561	22.2	10.36	189.35	99.7	23.26	12.0074	13.1468	27088	3188.85	23038	3291.24	336.156	78.81	92.34	2.77831	13.67	50.25	58	124	82.6809	5.81631	49
汕头市	96.87	978.92	1235327	12.39	9.49	190.42	98.57	10.81	7.53086	2.04552	10245	1274.52	9655.99	865.086	38.4156	71.05	64.41	0.686879	12.23	40.65	260	798	46.2308	2.17817	78
佛山市	98.49	17532.1	4630795	29.01	11.03	332.33	100	11.95	8.97512	9.94095	32772	3519.46	29011.3	2757.41	153.479	88.98	95.59	1.52606	10.24	37.11	179	424	80.5899	5.8303	98
江门市	97.46	375.11	871199	14.96	9.65	220.48	96.8	17.73	10.0194	5.73041	10204	1624.6	11303.9	3330.95	112.43	71.23	100	0.774957	11	40.74	195	340	42.3167	3.15234	120
湛江市	98.86	4926	400813	7.94	5.53	247.55	99.37	24.22	8.8391	3.76965	6178	484.719	4996.34	1439.33	63.0482	93.05	97.41	0.102858	12.74	45.77	347	2090	14.4773	2.58573	168
茂名市	94.53	35.65	398718	11.76	4.18	247.37	100	10.05	3.0703	1.62675	1500	401.515	4444.77	1116.61	51.4381	82.81	98.79	0.115101	10.03	44.45	286	2013	8.13737	1.91362	148
肇庆市	95.76	2001	331382	17.25	7.1	273.47	99.94	17.12	6.78049	5.57108	5635	446.486	4897.14	544.814	39.6534	73.14	83.78	0.215431	22.66	36.09	174	753	25.757	2.21254	142
恵州市	95.18	450	1173823	6.74	6.85	229.83	96.57	16.08	6.06997	8.79892	20209	2007.07	16665.1	1515.86	57.4182	81.02	100	0.539611	11.14	30.06	209	689	28.1369	3.22492	128
梅州市	92.08	417.66	121340	8.44	6.62	163.48	96.16	16.83	10.1778	9.49546	184	488.392	4694.51	287.99	65.9679	70.99	100	0.0835357	11.8	42.84	245	1292	23.9534	2.07907	166
汕尾市	95.35	2.92	74565	32.15	14.96	147.93	95.07	9.77	12.1086	44.9366	267	380.602	3319.61	1361.98	29.5582	51.65	99.87	0.0376833	10.67	41.2	173	778	4.95681	1.61604	80
河源市	100	14	210168	26.51	7.22	266.99	99.89	11.59	4.41836	7.05581	2180	449.951	2930.61	376.001	24.6687	89.32	96.54	0.150674	12.07	44.11	190	1260	15.4022	1.65127	120
阳江市	99.73	803.9	179209	14.47	8.08	139.6	100	14.46	6.85756	2.09187	1523	565.889	4459.53	467.377	54.7046	71.27	100	0.14851	10.59	38.45	106	470	21.4632	2.0314	79
清远市	98.45	640.8	454816	34.08	7.12	310.96	99.98	11.92	23.6025	5.65808	3422	2365.6	4629.6	581.919	48.4799	61.5	100	0.0822309	11.27	40.12	177	796	20.0982	2.27296	158
东莞市	97.22	23413.8	5619998	19.83	7.14	221.35	99.5	20.01	6.51111	7.9386	23112	8467.84	89833.3	8241.96	446.685	57.3	37.28	10.9479	15.32	43.37	190	330	385.652	10.9919	71
中山市	100	5312.5	1870513	15.41	10.3	402.68	100	18.64	5.57388	14.2445	18117	4456.36	30014.7	12784.5	285.521	87.78	100	2.70814	11.86	38.97	99	212	72.1276	6.77973	42
潮州市	100	9703.3	140303	11.01	7.37	160.82	100	10.17	3.88676	4.9886	2763	943.309	8108.78	644.318	39.9555	82.52	100	0.375637	10.34	42.71	122	682	16.4437	1.26452	67
揭阳市	89.4	17.88	48522	8.08	3.67	89	97.6	5.33	4.93592	2.0251	761	496.588	5703.17	712.895	35.2997	57.63	90	0.0831079	12.86	35.21	275	1358	9.91251	1.29905	101
云浮市	90.08	21.5	91291	53.16	3.03	197.64	98.48	3.97	3.80117	2.81178	1325	1368.14	3205.9	1128.29	70.8834	70.57	100	0.0990239	12.13	39.45	111	758	22.917	1.7796	71
南宁市（广西）	99.26	4235	854042	12.7	3.33	320.96	95.1	14.66	6.0735	9.607	63598	1283.87	6848.33	712.411	54.1287	47.09	100	0.787424	9.83	40.36	349	1515	70.7692	3.73072	198
柳州市	95	1874.41	724039	16.31	7.49	219.75	99.8	10.61	6.54006	10.0181	22743	1091.49	5914.84	602.466	45.7565	37.69	100	0.947168	12.81	38.12	177	970	34.5596	4.22711	170
桂林市	91.97	1244	237250	19.6	7.7	324.19	78.27	8.5	6.99524	8.98045	24907	917.292	4909.24	473.719	43.6469	92.41	100	0.470171	9.16	44.29	245	1218	71.2964	2.7295	194
梧州市	99.07	180.3	202829	9.89	4.32	235.86	93.88	12.19	8.03601	5.8835	5331	558.544	3500.15	323.825	43.9963	41.62	100	0.113393	9.07	39.14	137	895	29.1143	2.2654	92
北海市	99.71	1481	132079	17.57	5.33	259.67	97.08	21.73	6.36505	3.6779	1693	926.085	6087.87	637.731	48.124	77.71	100	0.425557	8.6	35.78	82	394	29.9688	2.58451	47
防城港市	89.67	17.12	147347	12.03	7.54	195.37	100	32.57	7.93666	3.11457	1188	989.73	6564.01	716.155	38.3384	35.53	41.43	0.339763	10.4	33.82	44	580	27.7291	2.57672	37
钦州市	94.46	257	141570	8.89	6.43	292.99	99.56	32.01	4.69981	2.17297	3331	413.466	2767.96	276.628	22.6158	57.24	100	0.079969	8.05	22.2	144	1073	12.8466	2.07094	76
贵港市	75.04	352	343170	17.35	5.74	193.75	91.38	17.72	5.85966	1.16163	2750	323.503	2688.76	227.756	38.6667	13.92	97.59	0.131727	12.08	26.26	240	1141	9.73635	1.55553	103
玉林市	98.22	309.19	213848	11.28	10.92	177.53	100	14.24	8.8581	2.12367	4464	402.987	3121.16	285.412	33.8991	98.24	100	0.111179	10.25	33.02	295	1461	24.7261	2.03887	160
百色市	54.01	0.8	414830	8.58	7.76	276.27	100	14.01	5.24848	2.97788	3600	529.375	3516.35	346.985	27.0549	24.5	100	0.103545	9.18	36.7	200	1380	28.6722	2.54598	209
贺州市	95.04	6.58	279703	14.84	7.24	223.79	99.15	16.7	5.15078	1.23806	1510	416.437	3242.06	274.641	29.6396	62.01	100	0.149976	5.51	22.77	116	598	24.4247	2.17294	86
河池市	79.47	2.89	139620	15.05	17.13	186.51	99.26	6.82	6.11702	4.01189	4870	480.39	3446.73	310.346	33.5805	46.35	100	0.0526065	5.09	28.3	216	1455	18.1117	2.0717	185
来宾市	87.46	278.6	572247	17.85	7.24	180.4	90.55	8.99	3.02414	1.73824	1505	385.375	3661.67	313.722	28.6467	76.28	100	0.149942	6.61	35	101	702	17.9162	2.22145	93
崇左市	91.95	19.59	53694	7.45	4.05	200.9	100	14.18	7.65909	0.991189	247	356.532	4109.31	353.787	50.4582	18.52	14.73	0.0698582	7.51	29.82	112	755	27.9844	2.01274	108
海口市（海南）	99.02	10031	391263	9.4	12.59	299.01	100	14.22	6.23977	6.98124	26391	2470.86	19990	6646.51	145.372	87.42	100	6.98124	11.78	44.14	94	327	27.4263	5.54759	73
三亚市	81.05	3062	164625	22.16	29.01	285.56	91.23	13.45	7.57447	7.73549	4256	1459.92	6551.48	643.291	89.1598	29.92	100	2.64866	18.98	48.12	45	140	35.0816	3.71163	26
重庆市	92.02	254021	4680337	10.56	8.13	136.75	94.05	9.37	5.89442	4.89509	161932	3730.95	5038.37	483.971	58.1313	90.79	98.82	0.540647	13.24	40.57	1273	5544	31.2037	2.91595	1449
成都市（四川）	94.42	219413	2181060	11.4	11.44	289.86	95.79	14.89	5.72899	12.6376	116400	1440.64	15073.1	3758.69	81.5042	87.31	100	1.20271	13.21	39.43	487	504	105.529	5.54248	594
自贡市	73.03	14907.7	275748	22.98	5.66	112.01	83.93	8.87	7.5199	4.99866	15557	656.817	5236.84	305.679	44.5576	61.91	85.48	0.319058	8.07	38.1	135	435	11.8419	3.16389	145
攀枝花市	87.21	1.04	955421	19.16	9.98	207.46	96.12	8.81	9.45971	8.10028	12064	1338.8	10993.9	1258.6	76.2794	22.12	95	1.49937	8.22	40.55	60	64	50.5477	6.05495	66
泸州市	79.68	71788.2	263020	6.88	7.65	126.26	89.68	9.35	5.2347	5.02999	16404	408.61	5089.78	313.858	39.8451	1.33	81.75	0.145326	8.31	39	217	283	19.2507	2.39827	188
德阳市	85.84	48194	269843	8.45	6.73	167.91	98.67	12.42	4.43095	4.34848	6500	785.394	6901.97	417.633	44.1732	83.75	100	0.17474	9.65	38.27	170	255	16.9857	3.46936	213
绵阳市	98.18	36244	288581	15.73	9.88	160.98	97.96	16.99	7.21731	8.26514	25599	626.606	7088.97	439.091	41.1206	89	100	0.195619	10.39	37.89	267	432	23.5665	3.56968	390
广元市	78.71	5654.04	314615	7.36	8.21	161.6	90.94	11.58	6.74534	2.61162	686	446.727	5890.83	416.331	39.6732	73.25	76.02	0.244459	8.88	36.56	191	242	24.8319	3.57232	296
遂宁市	73.79	8470.28	102545	6.86	9.72	123.29	76.42	11.5	5.78674	1.5224	4616	401.159	4013.58	223.231	29.8928	82.85	89.06	0.117977	7.55	37.66	164	224	9.80521	2.51029	151
内江市	72.48	5191	96161	9.26	5.49	130.34	78	5.96	4.00494	4.46094	10855	363.525	4159.99	267.431	26.8489	77.71	73	0.119851	6.43	34.64	192	374	9.94054	2.86349	156
乐山市	81.32	15107	770842	18.58	8.47	157.36	91.28	12.8	9.7474	2.55253	5475	760.252	7389.84	1456.77	47.3185	53.12	57.86	0.342437	7.1	37.91	226	501	13.4994	3.60209	286
南充市	95.6	8940	206736	5.64	9.36	182.65	96.98	12.13	5.32051	2.84355	12502	398.879	4021.05	250.262	34.3439	60.51	83.27	0.0824775	8.65	38.12	514	263	12.4514	2.51517	549
眉山市	99.84	7755	224784	16.79	5.84	174.23	99.58	14.64	7.08989	1.8369	1257	414.773	4996.28	293.48	29.4431	62.75	94.38	0.189068	11.83	31.75	238	197	6.18769	2.47851	170
宜宾市	90.14	7814	402537	13.27	2.7	227.05	100	8.24	2.76148	5.76091	19800	423.615	4607.81	1151.81	36.0358	36.7	92.59	0.172535	15.96	38.98	316	1369	20.8156	3.0945	206
广安市	74.43	2749	112970	7.83	7.73	97.17	72.82	9.26	3.51	0.319463	1500	275.804	3445.81	209.278	36.2858	90.7	97.22	0.124421	15.31	41.67	280	260	36.983	1.91887	211
达州市	93.24	6619	204240	9.56	9.22	178.16	94.91	4.67	2.24444	3.39897	5687	331.928	3960.67	249.468	280.121	60.81	78.16	0.119622	14.43	35.76	382	334	12.9834	2.0117	362
雅安市	58.62	2525	59498	6.48	8.57	142.9	100	8.68	6.19048	1.37378	1125	557.908	7794.06	492.247	26.8689	62.5	86.3	0.477728	15.5	39.81	71	291	37.2498	4.4603	186
巴中市	92.47	3007	34695	10.1	10.57	80.5	94.18	1.55	4.05714	0.871207	2380	320.713	4001.96	247.932	31.9451	88.68	97.35	0.0927811	8.84	35.03	199	246	10.309	2.28061	340
资阳市	82.48	6485	90709	12.47	5.94	137.72	88.32	11.37	4.44444	1.61557	2122	289.615	3503.48	194.848	40.4406	85.66	95.3	0.0439008	5.7	35	317	266	12.0129	2.60152	218
贵阳市（贵州）	95.57	1826.07	1470703	20.31	11.1	148.52	96.22	6.2	5.38272	9.56627	58986	1506.44	14736	1183.81	67.8343	95.2	93.74	1.40586	10.06	37.24	292	779	65.9331	5.7231	222
六盘水市	79.29	1050	255416	5.99	1.82	131.68	98.32	10.15	4.15584	7.88465	4872	309.095	4481.52	339.737	21.8108	91.89	100	0.106516	2.44	24.68	217	901	10.9962	2.63095	141
遵义市	74.52	880	358504	4.56	3.58	154.86	100	5.28	4.45161	5.92481	12775	2300.53	4346.56	323.624	241.582	59.85	94.35	0.215517	4.94	34.61	503	2064	16.0681	2.13949	286
安顺市	22.54	5.1	264542	4.46	9.22	72.54	86.21	5.04	4.93438	2.99608	1818	338.472	4904.75	279.099	19.6647	91.49	96.49	0.0500375	1.23	14	146	953	13.1885	1.97827	123
昆明市（云南）	95.97	346.89	919188	8.7	1.78	149.93	99.69	8.42	4.81409	20.6271	73562	6544.16	9665.06	1083.64	61.9651	94.93	96.8	2.01373	8.36	41.36	239	1401	30.5656	5.13502	321
曲靖市	80.9	12.89	1112400	6.59	8.18	104.35	100	10.98	3.66071	9.02439	8174	349.298	5720.63	260.536	20.7535	68.3	100	0.164432	9.29	38.93	242	1705	16.4432	2.79087	172
玉溪市	86.48	275.6	364793	12.27	20.45	203.56	100	16.2	5.46707	2.54032	2700	898.664	7294.45	443.747	31.9341	95.59	89.6	0.234172	10.14	34.35	120	575	72.333	4.19167	135
保山市	43.3	6.5	60468	8.86	6.29	100.16	90.03	12.37	6.57143	2.21111	1380	240.218	5275.03	129.343	22.9759	95.51	94.94	0.102889	10.99	34.86	126	1246	20.9735	2.60427	382
昭通市	59.71	58	116609	9.27	4.08	92.6	96.3	12.94	4.50151	1.69308	4400	192.181	2741.01	30.9905	16.2598	78.67	92.89	0.0731402	7.86	31	215	1980	2.83853	1.79246	198
丽江市	95.51	25.15	45994	9.27	5.42	137.44	99.5	18.6	3.99266	11.6218	4183	497.343	6223.85	107.522	39.1481	89.73	100	0.290601	29.9	35.34	85	526	26.3202	2.77898	82
临沧市	35.84	9.56	30139	19.95	13.91	185.07	94.84	10.75	4.73684	1.66667	810	267.045	5102.8	295.255	18.3198	52.28	89.86	0.0657949	2.22	37.07	121	1576	24.3441	2.16959	107
西安市（陕西）	99.32	105807	1628535	6.11	10.38	198.54	100	15.6	7.43576	12.6313	162400	1867.57	18180.1	1327.23	75.1613	74.23	97.48	1.27502	9.5	40.43	436	1531	57.0439	4.70098	412
铜川市	73.38	4530	580857	9.02	4.68	73.63	95.67	10.98	7.23465	2.60595	3000	1203.96	7521.07	130.185	68.3872	70.15	85.03	0.53839	9.74	42.51	58	220	70.2247	5.1264	107
宝鸡市	98.56	13049	314362	9.28	5.37	131.75	99.85	15.69	5.01847	4.36275	16878	696.161	7512.14	411.714	49.8491	86.79	100	0.393608	14.23	35.97	236	918	31.5936	3.66055	261
咸阳市	96.48	17441	151402	5.23	3.54	198.64	96	10.08	3.33077	4.47943	10749	587.593	7028.59	400.486	39.2528	51.94	53.45	0.182661	13.43	40.11	314	1540	20.1119	3.37019	331
渭南市	86.7	4600	92466	5.1	7.23	125.11	99.38	16.82	7.995	3.12244	53	560.476	5840.09	374.424	35.5319	75.11	91.62	0.0946327	11.88	37.1	390	1362	15.9804	2.4908	626
延安市	93.99	6810	109211	5.59	3.43	104.76	86.01	5.05	4.04239	4.84505	6500	2205.28	9232.04	136.834	49.0314	86.96	82.03	0.403961	9.58	36.3	139	386	23.8902	3.47885	210
汉中市	67.64	9.8	89406	7.23	3.92	134.6	75.7	6.29	5.56627	2.97263	2990	570.597	5147.69	337.85	55.0415	97.5	100	0.112704	14.09	37.65	225	972	14.8088	3.48596	1042
榆林市	77.14	10565	119017	7.38	9.1	82.11	95.14	12.77	5.375	4.00844	7981	498.938	9039.78	721.21	42.7133	67.71	84.77	0.233196	7.11	32.35	238	653	27.7092	3.59561	306
安康市	59.56	198.6	112652	5.03	3.67	210.27	84.74	13.91	6.03333	1.0113	2020	522.941	5783.8	312.663	44.2944	11.79	99.5	0.210284	10.04	34.8	209	886	16.0013	2.53195	237
商洛市	77.82	267.9	28600	6.49	13.59	155.4	94.94	14.32	8.16794	1.12707	2280	384.222	3275.74	231.998	109.055	79.81	99.32	0.220561	11.36	39.77	186	1614	19.3604	2.737	208
兰州市（甘肃）	90.37	70182	1473092	4.44	3.69	189.87	94.96	10.89	4.61785	10.2158	61555	1365.87	10472	973.558	62.425	57.55	100	1.8143	8.63	25.02	219	697	131.298	7.74804	163
嘉峪关市	100	43.3	593739	11.2	6.95	157.53	100	16.82	5.70505	4.22018	1052	2409.04	13133	933.853	84.8165	73.13	100	1.69725	16.61	36.67	11	20	52.7523	6.20183	8
金昌市	49.86	856.89	287556	9.18	2.37	168.39	100	22.12	4.39357	9.74535	756	1240.17	9604.13	527.302	54.346	54.61	100	1.1833	14.9	32.38	28	125	30.5508	3.83176	21
白银市	62.38	134	761582	5.15	2.77	264.78	97.8	13.73	7.17781	5.002	5558	418.36	4721.99	401.092	25.3728	37.13	60.61	0.376961	6.66	22.73	168	774	29.3808	3.12545	93
天水市	57.36	660	213493	4.31	7.65	138.57	76.09	8.72	7.21117	2.24243	7502	358.989	6991.52	189.115	26.6708	65.02	98.25	0.0736236	5.62	35.2	267	1779	24.5412	2.31724	274
武威市	52.16	1189.59	126764	6.81	4.84	119.43	94.12	10.16	5.07018	1.72481	2410	220.433	3241.66	200.272	29.6978	88.58	99.31	0.271881	3.8	21.4	147	1144	18.8225	3.17474	192
张掖市	98.49	158.23	205890	5.04	6.38	147.18	99.01	16.68	2.99495	3.43966	840	589.016	7544.14	340.052	30.1536	74.98	90.52	0.114653	15.71	26.74	99	566	47.9248	3.84774	111
平凉市	57.38	7	80450	8.15	7.94	85.45	95.39	18.74	4.19167	4.82921	2916	317.488	3942.28	193.077	16.3748	57.01	98.41	0.0690191	7.78	29.94	151	1309	18.5489	3.10931	134
酒泉市	99.42	365.5	75610	6.21	6.79	118.78	100	13.93	7.33421	6.71124	5720	932.108	8190.91	808.576	62.7259	50.38	95.24	0.58193	9.84	36.5	65	314	46.9627	5.02297	111
庆阳市	76.37	116	23000	16.22	7.46	78.05	95.88	11.06	6.69953	9.77381	2700	347.249	6057.95	454.73	30.1798	87.55	93.84	0.185199	4.46	18.4	189	1341	22.5326	1.86241	143
定西市	43.96	43	10055	6.57	4.06	38.81	86.81	8.96	2.94444	1.45766	350	123.177	1401.56	198.881	15.4271	79.11	80	0.029962	9.18	25.43	295	1430	21.7724	2.44823	156
陇南市	25.92	149	9754	6.07	5.38	51.8	48.16	4.22	3.91346	0.430886	671	143.811	3034.64	196.366	16.0231	100	93.56	0.0851728	1.32	2.69	194	2225	22.6773	1.84257	235
西宁市（青海）	93.71	54255	640184	12.42	9.27	175.81	99.85	7.35	6.48495	19.0589	38594	1081.39	9056.46	2227.8	52.3973	55.05	69.9	1.18622	8.94	35.12	139	334	130.212	4.96627	105
银川市（宁夏）	98.28	86937	422831	6.98	3.74	175.88	99.48	15.28	4.19673	14.7691	18171	1274.32	11471	362.922	72.0718	91.8	100	1.8136	14.39	43.03	69	215	163.413	5.54597	99
石嘴山市	99.29	11851.7	1131000	5.61	3.03	233.17	99.29	15.81	4.95383	4.27725	971	915.263	8789.09	676.41	84.7634	41.14	85.01	1.02914	26.36	41	48	89	50.2539	4.77011	54
吴忠市	84.37	3507	210230	6	3.47	181.1	89.06	20.12	4.36725	7.8063	1600	498.735	5825.8	147.452	21.6841	90	100	0.607156	19.19	38.53	67	368	46.404	2.91001	884
固原市	67.53	140.28	38287	5	4.45	122.37	99.19	19.06	9.35875	3.10615	335	197.994	3999.21	65.1872	22.7168	73.05	91.84	0.327804	8.52	28.63	85	941	32.2559	2.28611	265
中卫市	38.82	1279.53	87467	3.07	2.84	151.31	97.99	19.02	3.59551	4.2435	853	341.813	4550.46	308.61	19.04	93.86	89.56	0.389434	11.62	26	68	416	38.6895	2.00389	53
乌鲁木齐（新疆）	99.6	66491.1	1134410	3.86	3.42	142.45	99.93	7.18	4.76143	15.5578	73490	5194.83	10023.5	1731.88	123.853	57.34	87.4	3.5222	7.39	34.8	149	143	87.9315	9.95926	167
克拉玛依市	100	3829	421710	17.75	7.09	206.3	100	23.6	6.63576	7.97121	4391	2521.3	13527.1	2648.6	162.703	92.12	94.87	3.59904	9.04	42.9	18	31	122.634	4.6121	91
MAX	100	719740	12958700	53.16	38.39	402.68	100	37.37	23.6025	103.113	505144	36634.8	89833.3	30329.8	1080.16	100	100	10.9479	29.9	56.39	1273	5544	883.403	10.9919	1449
MIN	22.54	0.1	9754	2.9	0.94	38.81	48.16	1.55	2.24444	0.319463	53	101.024	1401.56	13.055	5.92315	1.33	9.6	0.0187855	1.23	2.69	11	20	2.83853	1.26452	8
DV	77.46	719740	12948946	50.26	37.45	363.87	51.84	35.82	21.358	102.794	505091	36533.7	88431.7	30316.7	1074.23	98.67	90.4	10.9291	28.67	53.7	1262	5524	880.565	9.7274	1441
标准化
北京市	1.00001	1.00001	0.610103	0.30761	0.203928	0.625948	1.00001	0.112238	0.125705	0.173486	1.00001	0.115969	0.174551	0.27935	0.305923	0.807246	0.966271	0.541042	0.350551	0.821798	0.493671	0.196245	0.413282	0.572378	0.376138
天津市	1.00001	0.235446	0.520819	0.253691	0.563695	0.743792	1.00001	0.372428	0.265728	0.0832366	0.215332	0.0456158	0.109265	0.135937	0.260386	0.775119	1.00001	0.179551	0.255678	0.546937	0.42394	0.169452	0.141882	0.330139	0.298414
石家庄市（河北）	1.00001	0.0185905	0.100934	0.0821827	0.247807	0.787544	1.00001	0.428821	0.235338	0.174816	0.101404	0.0335648	0.0634767	0.0209111	0.0523662	0.953187	1.00001	0.0298341	0.459026	0.75122	0.337569	0.313189	0.0517565	0.249813	0.269267
唐山市	1.00001	0.0274537	0.359072	0.10586	0.228047	0.628998	1.00001	0.378849	0.210524	0.0612446	0.0549902	0.0305089	0.0612872	0.0225417	0.037881	0.940215	0.904103	0.0581699	0.484837	0.806528	0.28131	0.221227	0.0248915	0.293463	0.226242
秦皇岛市	1.00001	0.0180719	0.0353967	0.160376	0.366632	0.726176	1.00001	0.499452	0.260155	0.113578	0.027906	0.0346631	0.078729	0.0240666	0.0437404	0.919945	1.00001	0.0427234	0.651213	0.880457	0.136302	0.0816537	0.0329865	0.259366	0.0971648
邯郸市	1.00001	0.0164241	0.0413675	0.13073	0.32284	0.780976	1.00001	0.50336	0.376769	0.174722	0.0361124	0.0141786	0.0377031	0.0109998	0.0205458	0.916297	1.00001	0.00769268	0.641098	0.828874	0.316175	0.375282	0.0133112	0.171935	0.244979
邢台市	0.987875	0.0103455	0.0398736	0.103472	0.259022	0.743984	1.00001	0.515085	0.236247	0.304217	0.0263538	0.0152808	0.0376871	0.010745	0.0127331	0.843022	0.892709	0.018665	0.506114	0.705969	0.246444	0.258156	0.0108417	0.159436	0.201953
保定市	0.993813	0.0113473	0.0411303	0.0636789	0.189329	0.810299	1.00001	0.38192	0.133256	0.180923	0.0223604	0.0197843	0.0460485	0.0146241	0.0297312	0.897446	1.00001	0.00979735	0.419264	0.780084	0.365303	0.39085	0.0131899	0.135094	0.302578
张家口市	0.824436	6.41168e-05	0.0525754	0.202358	0.185324	0.87535	1.00001	0.360423	0.158904	0.131085	0.0220536	0.0190222	0.0428895	0.0145593	0.0270497	0.873325	0.780209	0.0261745	0.341831	0.667235	0.137094	0.0964981	0.0253741	0.179434	0.189462
承德市	0.991748	3.55926e-05	0.0388576	0.0407979	0.0643625	0.728429	1.00001	0.319664	0.12952	0.104141	0.0237424	0.0159531	0.040344	0.0151631	0.0296794	0.689987	0.989169	0.0311655	0.905835	0.729246	0.11253	0.113334	0.019867	0.223742	0.167255
沧州市	1.00001	0.00667894	0.0393668	0.154606	0.206953	0.932294	1.00001	0.381361	0.203872	0.211641	0.0290087	0.0162325	0.0538303	0.0149012	0.0259298	0.848799	0.771028	0.0118115	0.306951	0.727571	0.267839	0.249467	0.00899909	0.165823	0.195013
廊坊市	1.00001	0.0112987	0.0272126	0.137694	0.155417	0.732387	1.00001	0.418212	0.249092	0.0563269	0.00742055	0.031543	0.0784541	0.0261201	0.0607978	0.859136	0.953439	0.0485148	0.410892	0.821425	0.143433	0.146462	0.0350005	0.211773	0.115902
衡水市	0.993168	0.00155208	0.0242118	0.063281	0.196272	0.798152	1.00001	0.436358	0.26403	0.192419	0.00533973	0.0207424	0.0489221	0.0112391	0.0197205	0.863292	1.00001	0.0118019	0.352643	0.719004	0.146603	0.169452	0.00896319	0.141009	0.14019
太原市（山西）	0.982453	0.0449191	0.155211	0.0471648	0.135391	0.849792	1.00001	0.18259	0.235091	0.0724384	0.0872715	0.0690738	0.13453	0.0439307	0.104597	0.836434	1.00001	0.459915	0.256027	0.615652	0.173544	0.106274	0.120448	0.594216	0.173501
大同市	0.82947	0.0128087	0.0471105	0.159381	0.0956041	0.854986	1.00001	0.341719	0.22501	0.0475057	0.0245224	0.0184673	0.0665387	0.0188144	0.0436343	0.532999	0.812842	0.141515	0.195685	0.647496	0.196523	0.186469	0.0193554	0.29481	0.172113
阳泉市	0.892342	0.0816367	0.0383055	0.292887	0.145804	0.740604	1.00001	0.232562	0.284794	0.0830375	0.0297215	0.0383144	0.0730145	0.0633149	0.0978928	0.827719	1.00001	0.134721	0.26963	0.689954	0.0602319	0.0637319	0.0488009	0.377267	0.356707
长治市	0.780542	0.00258842	0.030214	0.156795	0.0891956	0.680913	0.903559	0.143226	0.180428	0.0549692	0.0177058	0.0219715	0.0506954	0.0150843	0.0287569	0.814746	1.00001	0.0407922	0.38264	0.843958	0.179883	0.262682	0.037822	0.265082	0.163091
晋城市	0.997299	0.0204819	0.011912	0.146846	0.221639	0.681297	1.00001	0.277509	0.113156	0.0825753	0.00940831	0.0200135	0.0716955	0.0573565	0.0591635	0.952275	0.933306	0.0600717	0.439145	0.783623	0.118077	0.146281	0.0112819	0.235288	0.120066
朔州市	0.85813	0.00567831	0.0253719	0.100289	0.308421	0.829427	0.963552	0.397832	0.110734	0.0248165	0.00430824	0.0105882	0.0456673	0.0244693	0.0744596	0.963322	0.72866	0.0420071	0.280443	0.747682	0.0760797	0.0818348	0.0187039	0.244141	0.0846734
晋中市	0.961151	0.00151596	0.0147129	0.150826	0.298274	0.802082	0.932495	0.380524	0.176518	0.0612994	0.00775316	0.0233233	0.0514194	0.0188839	0.0442053	0.959572	0.236846	0.0173914	0.327879	0.696472	0.183053	0.156237	0.370779	0.236338	0.172807
运城市	0.96993	0.000510736	0.0272219	0.0750199	0.233922	0.717299	0.865365	0.17226	0.172883	0.0439862	0.000738582	0.0188737	0.0521653	0.0418848	0.0269338	0.807854	0.889391	0.00810081	0.277652	0.722729	0.309043	0.238786	0.0230309	0.326511	0.314375
忻州市	0.935461	0.00387931	0.00538758	0.146647	0.0921328	0.909346	0.807109	0.202411	0.102895	0.0173188	0.00250262	0.0240357	0.0516312	0.0151333	0.0402858	0.938289	0.875674	0.0161417	0.0320993	0.271705	0.270216	0.389764	0.0259205	0.23406	0.51146
临汾市	0.866522	0.00396573	0.0162841	0.145056	1e-05	0.835363	0.848004	0.2803	0.165332	0.0333336	0.00683451	0.0318158	0.0591824	0.045752	0.0859468	0.861366	0.469037	0.019423	0.432518	0.738185	0.248029	0.282414	0.0284155	0.223495	0.211669
吕梁市	0.828438	0.00207589	0.00295997	0.131327	0.271572	0.832313	0.893529	0.249312	0.207062	0.0904024	0.00357965	0.0162413	0.0515104	0.0446073	0.050048	0.751404	1.00001	0.0109367	0.431123	0.626453	0.272593	0.333283	0.0169234	0.193871	0.442064
呼和浩特（内蒙）	0.901895	0.0425571	0.0973312	0.0274672	0.129516	0.866061	0.913204	0.242333	0.0977008	0.150378	0.0889306	0.0309887	0.120119	0.112794	0.0882753	0.767923	0.976559	0.0983355	0.493906	0.614535	0.0903428	0.0617406	0.133819	0.38134	0.0936949
包头市	0.931071	0.0428462	0.146732	0.110237	0.22965	0.890988	0.823698	0.314918	0.227739	0.0885182	0.0482845	0.0251617	0.12113	0.109788	0.0569696	0.82184	0.915939	0.0973662	0.375664	0.694423	0.0673634	0.0298797	0.153647	0.405074	0.0777338
乌海市	0.592703	0.00201058	0.0904107	0.530452	0.0851902	0.950377	0.996924	0.335018	0.252107	0.0708734	0.00785413	0.0318471	0.182587	0.0364231	0.101637	0.896432	0.808417	0.119139	0.288814	0.59163	0.00951872	0.00182028	0.0852803	0.431937	0.186686
赤峰市	0.935073	0.000204376	0.034325	0.146051	0.129516	0.812635	0.704871	0.213019	0.114114	0.0348824	0.00267685	0.00858249	0.21418	0.0435016	0.0276208	0.820928	0.841824	0.017081	0.248702	0.587347	0.133924	0.117859	0.0149223	0.216103	0.206117
通辽市	0.841606	0.000997996	0.0453617	0.105661	0.212827	0.819039	0.603405	0.436358	0.164463	0.0298792	0.00426072	0.010205	0.0572648	0.0439286	0.0164031	0.859947	0.90709	0.0166655	0.470537	0.538371	0.122039	0.101748	0.0257207	0.125714	0.139496
鄂尔多斯市	0.616974	0.00669107	0.0578281	0.0622862	0.40722	0.923637	0.946191	0.818547	0.255333	0.121403	0.00916083	0.0138645	0.203972	0.0420606	0.0438573	0.924607	0.984302	0.108777	0.454492	0.631667	0.0467612	0.0175697	0.0453032	0.521857	0.102716
呼伦贝尔市	0.561332	0.000550001	0.00591913	0.0384103	0.187193	0.726918	0.458343	0.321897	0.146819	0.0965135	0.00544862	0.0194748	0.0867638	0.0178994	0.0316772	0.803395	0.798904	0.026621	0.622612	0.411369	0.142641	0.0327761	0.0239948	0.274593	0.156152
巴彦淖尔市	0.626527	8.27346e-05	0.00783048	0.0161262	0.366365	0.818049	0.624238	0.491635	0.353644	0.016038	0.00184531	0.011508	0.0502051	0.0662081	0.0373692	0.861163	0.95886	0.0302082	0.192895	0.5596	0.0388373	0.0179318	0.0211642	0.19943	0.0902251
乌兰察布市	0.390663	0.00102342	0.00716	0.0849682	0.136192	0.958759	0.748467	0.419608	0.197334	0.0342816	0.00186511	0.00668907	0.0212349	0.0116463	0.0214157	0.849103	1.00001	0.01965	0.606916	0.655503	0.0491384	0.0380259	0.0170445	0.032517	0.141578
沈阳市（辽宁）	1.00001	0.0443161	0.156288	0.0782034	0.217099	0.687673	1.00001	0.289513	0.223908	0.0915194	0.237486	0.0489381	0.118567	0.0449994	0.0501016	0.728195	1.00001	0.235939	0.400777	0.732226	0.245652	0.0715162	0.16871	0.481772	0.201953
大连市	0.999752	0.0142211	0.153449	0.18465	0.143401	0.814669	1.00001	0.35149	0.242922	0.147049	0.204041	0.0513164	0.114248	0.0470382	0.0667247	0.819408	1.00001	0.0976784	0.375664	0.791071	0.213164	0.123109	0.199188	0.399541	0.144354
鞍山市	0.968639	0.0020374	0.121387	0.270404	0.12017	0.658102	0.956221	0.186498	0.0585887	0.0968012	0.0468055	0.0391749	0.0739055	0.0249396	0.0696501	0.701946	1.00001	0.0380856	0.319159	0.668539	0.122039	0.115506	0.0650944	0.341727	0.0971648
抚顺市	0.94553	0.0105227	0.0810608	0.272195	0.147407	0.904536	0.972811	0.208274	0.162712	0.0795236	0.0648835	0.0366226	0.0725234	0.0211425	0.0394756	0.878697	0.921028	0.0782298	0.270676	0.685112	0.0847961	0.0315089	0.0510724	0.253889	0.0638546
本溪市	0.809847	4.83611e-05	0.0962727	0.102278	0.059022	0.846521	0.952942	0.237587	0.243947	0.0721674	0.0487438	0.0380276	0.0669241	0.0220304	0.0480378	0.843225	0.833749	0.104231	0.271374	0.824405	0.0451764	0.0083373	0.0678922	0.462425	0.0430357
丹东市	0.930168	0.000247447	0.0186756	0.358546	0.316966	0.849242	0.89565	0.355398	0.299915	0.0863728	0.0237998	0.0314938	0.0681194	0.0697287	0.0776467	0.0759196	1.00001	0.12036	0.248353	0.653641	0.0919276	0.0821968	0.0574358	0.372186	0.0721821
锦州市	0.982323	0.000178658	0.0382578	0.234192	0.152747	0.730271	1.00001	0.228374	0.23109	0.0584917	0.0206993	0.0319279	0.058017	0.0178928	0.0318921	0.44736	0.852775	0.0499233	0.276606	0.676546	0.114907	0.0744126	0.043081	0.254453	0.0680183
营口市	0.940366	0.0019603	0.0679863	0.309401	0.116432	0.855425	0.733613	0.165281	0.147993	0.067919	0.0166882	0.0323725	0.0667408	0.0237379	0.0359484	0.741167	0.987399	0.0534553	0.307649	0.722543	0.0689482	0.0358536	0.0443758	0.267161	0.0707942
阜新市	0.637242	0.00428918	0.0253029	0.421817	0.0654306	0.807111	0.993066	0.122009	0.102465	0.0414241	0.0103982	0.0278963	0.0552322	0.0154583	0.0284939	0.536343	0.899236	0.0563161	0.322298	0.663697	0.0840037	0.0349485	0.020812	0.253693	0.0638546
辽阳市	0.864327	0.0016493	0.0586128	0.198378	0.177313	0.650792	1.00001	0.308497	0.305568	0.0665745	0.0162922	0.0294639	0.0613848	0.0214893	0.0651513	0.813834	0.749789	0.0856372	0.253934	0.67487	0.0570623	0.0465343	0.0593542	0.421599	0.426103
盘锦市	1.00001	0.00176466	0.0365416	0.214694	0.218435	0.787901	1.00001	0.376615	0.266919	0.0637021	0.0179711	0.0320469	0.0786584	0.0260768	0.128212	0.624719	1.00001	0.0896156	0.21731	0.667235	0.0499308	0.00652702	0.0380587	0.384144	0.439982
铁岭市	0.966315	0.00518256	0.00667718	0.321936	0.255017	0.789056	0.951785	0.458971	0.235961	0.0841704	0.00806399	0.0179814	0.038117	0.0138017	0.043721	0.851738	0.835851	0.0201801	0.294046	0.681016	0.107775	0.0825589	0.0206045	0.129859	0.0756519
朝阳市	0.905381	0.000188259	0.0111627	0.204944	0.1426	0.792408	0.829871	0.152997	0.191065	0.0308555	0.00968746	0.0164733	0.0412218	0.0127253	0.0577606	0.680663	0.204988	0.0212171	0.264049	0.503548	0.137094	0.123471	0.0194496	0.174143	0.11035
葫芦岛市	0.876075	0.00846771	0.0415884	0.165947	0.0373932	0.867985	1.00001	0.276113	0.0946049	0.0367105	0.0111466	0.0198704	0.0456765	0.0159277	0.0376032	0.839779	0.995143	0.012905	0.407404	0.663138	0.101436	0.112791	0.0239127	0.208141	0.10341
长春市（吉林）	0.97419	0.0365252	0.0985731	0.0368186	0.232587	0.723703	0.989593	0.520111	0.330083	0.115786	0.128042	0.0181645	0.0687088	0.024789	0.0453533	0.868258	0.861183	0.105357	0.434959	0.668353	0.25833	0.263225	0.099203	0.347526	0.209587
吉林市	0.942561	0.00919096	0.0766795	0.0847693	0.106552	0.778145	0.958343	0.237866	0.186087	0.0472746	0.0420302	0.0212724	0.0943688	0.0170587	0.0682893	0.913864	0.779103	0.0505725	0.370432	0.801314	0.141056	0.128902	0.0492209	0.319638	0.164479
四平市	0.755884	0.00384982	0.0288582	0.109043	0.081986	0.9606	0.331414	0.1114	0.108267	0.0406943	0.00677116	0.0162313	0.0512694	0.0119651	0.0309776	0.989166	0.927222	0.105225	0.208939	0.534833	0.140264	0.175426	0.0194958	0.216503	0.0971648
辽源市	0.616328	0.000152274	0.0115685	0.0694489	0.0405974	0.930919	0.659154	0.318826	0.210433	0.0680298	0.0106002	0.0173981	0.0547056	0.0155722	0.0411727	0.831063	0.921138	0.0345209	0.211381	0.603921	0.044384	0.0646371	0.102871	0.237196	0.0381779
通化市	0.728644	0.000351512	0.0159646	0.157591	0.0427336	0.831901	0.773544	0.111121	0.105183	0.0612354	0.0132195	0.0206518	0.0795792	0.0158298	0.0620121	0.506446	0.997576	0.0371372	0.276606	0.519749	0.105398	0.0684387	0.0366633	0.28337	0.0853674
白山市	0.727482	0.000154358	0.0157089	0.112425	0.0683678	0.891317	0.836237	0.213299	0.218455	0.0508661	0.00438545	0.0291468	0.0570006	0.014957	0.0755862	0.210712	1e-05	0.0594325	0.308346	0.506341	0.0800417	0.0409224	0.0417883	0.384266	0.0596908
松原市	0.920356	0.00751257	0.0143337	0.132521	0.0956041	0.589836	0.850319	0.253779	0.0998603	0.081625	0.0141599	0.0132876	0.0843963	0.0120888	0.0277716	0.812719	0.79105	0.0159568	0.32474	0.695727	0.103813	0.128359	0.0173418	0.0721105	0.0673244
白城市	0.775249	0.000371381	0.00297287	0.128144	0.143134	0.707708	0.846075	0.207994	0.134249	0.040376	0.00485467	0.0192154	0.0490054	0.0126015	0.0306773	0.094973	0.927554	0.0113856	0.230565	0.535764	0.0903428	0.11967	0.0204362	0.180238	0.0784278
哈尔滨（黑龙江）	0.968639	0.0404172	0.10145	0.0316455	0.108421	0.700672	0.791098	0.177564	0.080924	0.103569	0.215862	0.0307327	0.0942035	0.0263446	0.0656455	0.566038	0.810961	0.0923706	0.308346	0.664628	0.437411	0.284405	0.0776301	0.353953	0.305354
齐齐哈尔市	0.939334	0.0251433	0.0340086	0.0943196	0.11216	0.834456	0.955257	0.179519	0.0782515	0.0571236	8.32541e-05	0.0148052	0.0535792	0.012089	1e-05	0.670224	0.457532	0.0411326	0.304161	0.694982	0.209994	0.208555	0.0328679	0.177874	0.543383
鸡西市	0.717025	2.49498e-05	0.0228282	0.100289	0.0723732	0.655519	0.946576	0.159697	0.109437	0.0750379	0.0178325	0.0206817	0.0559725	0.0268676	0.20508	0.322803	0.702001	0.0950128	0.281838	0.678595	0.0871732	0.0123199	0.0171943	0.308283	0.0805097
鹤岗市	0.338249	0.00146316	0.0171718	0.190221	0.138328	0.866886	0.738629	0.131222	0.241234	0.057056	0.0193095	0.0180826	0.0649039	0.0341133	0.0836097	0.108858	0.67866	0.105641	0.476466	0.730736	0.040422	0.0135871	0.0321775	0.447913	0.0430357
双鸭山市	0.809073	0.000146855	0.0141966	0.0650717	0.0830541	0.818764	0.995766	0.146855	0.182378	0.0600021	0.00960629	0.0128651	0.0787114	0.0146466	0.0724108	0.704986	0.312952	0.0701235	0.516229	0.74582	0.0911352	0.0286125	0.0203113	0.297149	0.0541391
大庆市	0.970446	0.0306251	0.127181	0.0821827	0.13726	0.641393	0.67555	0.526811	0.394562	0.187602	0.0336119	0.0344068	0.102719	0.0288219	0.105635	0.319661	0.810408	0.156239	0.426937	0.665746	0.0871732	0.0881708	0.119888	0.325792	0.0943889
伊春市	0.668484	1e-05	0.0126326	0.069051	0.0189686	0.857954	0.41224	0.228932	0.124017	0.0255394	0.00501306	0.072709	0.0443761	0.021665	0.0780533	0.211929	0.310298	0.213073	0.660631	0.44731	0.0451764	0.0177508	0.0510858	0.3371	0.0333202
佳木斯市	0.651056	0.00312626	0.00906448	0.0652706	0.0737083	0.764734	0.81116	0.166677	0.040844	0.0403233	0.0174979	0.0208655	0.0753285	0.0320732	0.0936383	0.533708	0.727554	0.0336244	0.371827	0.700382	0.11253	0.0669904	0.0296321	0.284173	0.170031
七台河市	0.83089	3.15356e-05	0.0205194	0.162963	0.035257	0.887058	0.737857	0.262992	0.291515	0.0606688	0.00881435	0.021527	0.0541337	0.0307504	0.0362291	0.228246	1.00001	0.195359	0.370432	0.710066	0.0332905	0.0125009	0.0221016	0.220513	0.0249927
牡丹江市	0.817335	6.65482e-05	0.0243294	0.0971051	0.110824	0.847675	0.847232	0.302355	0.36387	0.08199	0.0263696	0.0266186	0.0393355	0.0323293	0.124308	0.247299	1.00001	0.0477261	0.322298	0.667794	0.106191	0.0624647	0.0271283	0.309026	0.0895312
黑河市	0.62459	9.13766e-05	0.00382714	0.123965	0.105751	0.906982	0.6443	0.26355	0.0850158	0.0450116	2.58387e-05	0.0129095	0.0442426	0.0222679	0.0531575	1.00001	0.739722	0.0150982	0.540994	0.395913	0.102229	0.0488876	0.0188199	0.234405	0.0874493
绥化市	0.454954	0.000383302	0.00392893	0.191614	0.106552	0.815274	0.928829	0.147693	0.15767	0.0266505	0.00553772	0.00631781	0.00212793	1e-05	0.0247347	0.555599	0.741714	0.00484673	0.108137	0.43893	0.244859	0.317715	0.0172826	0.0722839	0.195707
上海市	1.00001	0.62528	1.00001	0.588948	0.281986	0.626195	1.00001	0.0695242	0.11588	0.123305	0.555844	1.00001	0.173245	0.225415	0.320618	0.830658	0.799346	0.358502	0.200219	0.660345	0.58955	0.135057	0.544268	0.622974	0.412224
南京市（江苏）	0.993555	0.0804427	0.273217	0.22126	0.188528	0.241525	1.00001	0.496939	0.318675	0.106502	0.205197	0.0611919	0.150692	0.0474581	0.0960541	0.585902	0.764833	0.162359	0.434611	0.77636	0.161658	0.0588442	0.237284	0.299141	0.118678
无锡市	0.994846	0.0578571	0.192924	0.483695	1.00001	0.479247	1.00001	0.613634	0.827899	0.124717	0.0787839	0.0749636	0.170105	0.0580052	0.10528	0.870589	1.00001	0.166753	0.459724	0.743585	0.133924	0.0340433	0.0846317	0.368911	0.0999406
徐州市	0.987617	0.0187999	0.115051	0.172115	0.123909	0.656261	0.989208	0.410954	0.208446	0.0637542	0.0693262	0.0169686	0.0539842	0.0145872	0.042604	0.720594	0.943926	0.0323367	0.471234	0.71826	0.253576	0.154065	0.0282797	0.163589	0.172113
常州市	0.9871	0.0668379	0.165428	0.915848	0.607754	0.450665	1.00001	0.595487	0.431107	0.104457	0.0770159	0.0566056	0.141306	0.0457255	0.128958	0.741573	1.00001	0.0682846	0.387872	0.734833	0.120454	0.0307848	0.0730515	0.289231	0.0576089
苏州市	1.00001	0.077676	0.207223	0.326313	0.409623	0.295747	1.00001	0.728374	0.307764	0.125446	0.106939	0.0781451	0.216265	0.0809725	0.217356	0.703061	1.00001	0.25715	0.545179	0.745075	0.195731	0.0543185	0.139743	0.463926	0.144354
南通市	1.00001	0.00113457	0.0840078	0.285525	0.349543	0.457591	1.00001	0.484935	0.261757	0.0301053	0.0206182	0.0270093	0.0720403	0.0224644	0.069232	0.827719	1.00001	0.0223975	0.323344	0.705969	0.189392	0.0592062	0.0395075	0.215321	0.225548
连云港市	0.996524	0.0100456	0.0248802	0.141474	0.248074	0.842344	1.00001	0.582925	0.293915	0.0565667	0.0161398	0.0215891	0.053837	0.0156388	0.045901	0.616813	1.00001	0.0334031	0.376362	0.671146	0.141056	0.0765849	0.0361217	0.0978723	0.0916131
淮安市	0.960764	0.0103372	0.0530574	0.587157	0.330851	0.401225	0.883112	0.434404	0.267656	0.0262948	0.0216833	0.012226	0.0430568	0.0121002	0.0347773	0.583571	1.00001	0.0220685	0.339738	0.687347	0.148187	0.0695248	0.0247589	0.121916	0.11729
盐城市	0.992651	0.00792336	0.0275528	0.369091	0.212026	0.71532	1.00001	0.492751	0.194947	0.0228791	0.0100023	0.0169289	0.0169318	0.0137358	0.0392662	0.621881	1.00001	0.00636338	0.364503	0.679898	0.22505	0.0852743	0.0221953	0.107937	0.165173
扬州市	0.961409	0.00957582	0.0463372	0.437734	0.490798	0.692867	0.996345	0.537419	0.497028	0.104446	0.0266012	0.0381546	0.0850038	0.0238958	0.076118	0.798226	1.00001	0.0281849	0.624705	0.761835	0.131547	0.0373018	0.0519951	0.198829	0.119372
镇江市	1.00001	0.0284882	0.0648185	0.314773	0.379716	0.558231	1.00001	0.537698	0.422067	0.0938744	0.0181255	0.0409423	0.100196	0.027551	0.0746872	0.718972	1.00001	0.078734	0.513439	0.734647	0.0776645	0.0199231	0.0801835	0.199677	0.0624666
泰州市	0.973674	0.00356531	0.0301131	0.311391	0.319102	0.800048	1.00001	0.577062	0.544652	0.0532347	0.005215	0.0245896	0.0601955	0.019527	0.0607335	0.514756	1.00001	0.0126147	0.282884	0.710066	0.152149	0.0237247	0.033152	0.147957	0.104798
宿迁市	0.910157	0.00519924	0.0254457	0.191216	0.240597	0.778118	1.00001	0.704365	0.349517	0.0274684	0.00493782	0.0127328	0.0456139	0.0105613	0.0300873	0.74664	1.00001	0.00499092	0.380547	0.70541	0.156111	0.0637319	0.00984165	0.119982	0.137415
杭州市（浙江）	1.00001	0.0636981	0.30248	0.256277	0.227513	0.403918	1.00001	0.356515	0.143899	0.161232	0.252978	0.0837929	0.158398	0.0630452	0.14946	0.95339	1.00001	0.135847	0.484489	0.693865	0.242482	0.070249	0.203439	0.426334	0.197789
宁波市	1.00001	0.0312211	0.195213	0.139286	0.309756	0.308912	1.00001	0.360423	0.143	0.147388	0.0900017	0.0792539	0.150706	0.124983	0.0992837	0.664447	1.00001	0.0700136	0.322996	0.658297	0.229804	0.0892569	0.141985	0.305467	0.138109
温州市	0.94837	0.00148623	0.0887782	0.168136	0.210157	0.504558	1.00001	0.403137	0.178825	0.132912	0.0534004	0.0573488	0.124609	0.0439725	0.0557546	0.695966	1.00001	0.0394586	0.167781	0.357552	0.366888	0.124195	0.0436956	0.157752	0.271349
嘉兴市	0.983227	0.00710763	0.0562526	0.104268	0.182387	0.68825	1.00001	0.445292	0.220883	0.113757	0.0170921	0.059825	0.147527	0.0637315	0.10788	0.870893	1.00001	0.0232015	0.407753	0.715094	0.114115	0.0353105	0.136779	0.293232	0.074958
湖州市	0.993813	0.0105314	0.0452982	0.551343	0.540998	0.682809	1.00001	0.585158	0.241813	0.0566651	0.012582	0.0483331	0.108965	0.0326745	0.0600507	0.849103	1.00001	0.0327818	0.490069	0.876919	0.0943048	0.0219144	0.0889547	0.251164	0.0784278
绍兴市	0.995104	0.0187791	0.0367235	0.342429	0.236859	0.689927	1.00001	0.434404	0.119341	0.110129	0.0225703	0.0452174	0.116334	0.0338156	0.0648262	0.848089	1.00001	0.0197634	0.493557	0.701314	0.140264	0.0782142	0.0640329	0.235635	0.0985527
金华市	0.993813	0.00110808	0.0267159	0.248518	0.465698	0.769488	0.997309	0.623684	0.279546	0.0927334	0.0174267	0.0508814	0.154075	0.0415201	0.102501	0.666069	1.00001	0.0210359	0.380896	0.691071	0.18226	0.0789383	0.0404451	0.214033	0.172807
衢州市	0.935719	0.00150198	0.0402336	0.276174	0.411492	0.596844	1.00001	0.671143	0.244652	0.0737071	0.0106338	0.0223341	0.0608975	0.0412917	0.0279542	0.278818	1.00001	0.023056	0.412985	0.735206	0.0697406	0.0347674	0.0512539	0.136063	0.0916131
舟山市	0.984131	0.00233804	0.0236132	0.380631	0.333254	0.748821	0.989208	0.281138	0.16339	0.0835521	0.00941821	0.0618397	0.134823	0.0458747	0.0916165	0.541816	1.00001	0.122155	0.483093	0.699265	0.0324981	0.00743216	0.086797	0.301217	0.0506693
台州市	0.987358	4.4568e-05	0.0580751	0.290897	0.335123	0.595965	0.987086	0.6114	0.675311	0.0273637	0.00916479	0.0377795	0.123705	0.0346463	0.0632623	0.75343	1.00001	0.0475599	0.327181	0.774312	0.195731	0.0979463	0.0318016	0.153632	0.14713
丽水市	1.00001	5.27238e-05	0.0101331	0.441514	0.332453	0.670689	1.00001	0.309893	0.133065	0.0446882	0.00417757	0.0236541	0.0823218	0.0231963	0.0468867	0.721101	1.00001	0.0278921	0.322647	0.719563	0.0697406	0.0441809	0.0546944	0.155003	0.199177
合肥市（安徽）	0.971221	0.0311472	0.0653979	0.0929268	0.270771	0.451627	0.946383	0.444454	0.184071	0.115493	0.115884	0.0269762	0.0766779	0.0321013	0.0549316	0.849103	0.999678	0.0594813	0.417868	0.672822	0.186222	0.116411	0.0680748	0.386571	0.267186
芜湖市	1.00001	0.0259595	0.0399794	0.118991	0.234189	0.686436	1.00001	0.565337	0.292588	0.121285	0.0338296	0.0273334	0.0662498	0.0599741	0.0777902	0.59097	1.00001	0.0397546	0.286721	0.661276	0.088758	0.0335002	0.0275649	0.317687	0.0596908
蚌埠市	0.870137	0.0155405	0.0212988	0.0889475	0.169302	0.572989	0.993644	0.33781	0.191038	0.0782598	0.0371855	0.0124782	0.0472997	0.0116165	0.0251346	0.749073	1.00001	0.0164782	0.202312	0.63893	0.133132	0.151531	0.0102048	0.216767	0.0846734
淮南市	0.873235	0.0108481	0.0361376	0.242748	0.151946	0.772016	0.947541	0.237587	0.223029	0.0414941	0.0268566	0.0165518	0.0414456	0.0147371	0.0342326	0.392936	0.322355	0.0474175	0.356829	0.69163	0.0990591	0.0785763	0.0120065	0.255792	0.0624666
马鞍山市	1.00001	0.0182605	0.0743227	0.233595	0.177313	0.502277	1.00001	0.433287	0.124912	0.0666615	0.0184067	0.0370102	0.0832453	0.022846	0.0527151	0.561072	1.00001	0.0436507	0.444028	0.745634	0.0364601	0.0220954	0.0460472	0.184553	0.0326262
淮北市	0.897635	0.00334162	0.0230933	0.14804	0.0280474	0.814504	0.942333	0.24317	0.321716	0.0884338	0.0137244	0.0154376	0.0399961	0.0176108	0.0308357	0.847988	0.874899	0.0153774	0.419612	0.753641	0.103021	0.063913	0.0102345	0.296563	0.0638546
铜陵市	0.986971	0.0133425	0.0347485	0.210913	0.117767	0.753274	0.935002	0.276671	0.174772	0.06222	0.0117049	0.0335192	0.0692357	0.0211902	0.0608954	0.685933	0.936957	0.133048	0.338343	0.697962	0.0293285	0.0143112	0.0819476	0.343953	0.0159711
安庆市	0.886274	0.00128527	0.0242877	0.130929	0.190397	0.711693	0.842988	0.395878	0.179288	0.0393022	0.0102537	0.00919806	0.0240376	0.00851603	0.0598882	0.892581	0.894922	0.00646572	0.295441	0.66649	0.298742	0.301784	0.014514	0.0993086	0.136721
黄山市	0.985809	0.000647077	0.00651872	0.12894	0.319102	0.722603	0.987086	0.465672	0.221454	0.0520726	0.00577134	0.0244058	0.0472667	0.0380981	0.0478286	0.759309	0.701559	0.0236302	0.463561	0.859042	0.0840037	0.089438	0.0346793	0.207273	0.0846734
滁州市	0.994846	0.0133869	0.0118429	0.0963092	0.236592	0.758083	0.995959	0.635409	0.12856	0.0436499	0.00713149	0.00967273	0.0334498	0.010554	0.0160629	0.787889	1.00001	0.00336539	0.399033	0.624777	0.217126	0.10736	0.0108685	0.0917649	0.0825915
阜阳市	0.577082	0.00890196	0.0184571	0.201562	0.134856	0.763634	0.845882	0.390295	0.213535	0.0251994	0.0139817	0.00323031	0.0185993	0.00906931	0.0325715	0.794882	0.986183	0.0065201	0.219054	0.564814	0.373227	0.418366	0.00126462	0.0401327	0.135333
宿州市	0.861229	0.00238433	0.0151746	0.180273	0.278515	0.603192	0.979177	0.460926	0.298481	0.00951654	0.00911133	0.00578164	0.0223174	0.00716471	0.0219314	0.511006	0.997576	0.0152493	0.324042	0.657924	0.21871	0.201675	0.000359253	0.0372984	0.0867553
六安市	0.739876	0.00324503	0.0130187	0.0706427	0.117233	0.891922	0.983806	0.167235	0.100996	0.0140617	0.0128611	0.00425993	0.0283719	0.0233149	0.0209827	0.684109	0.938284	0.00218571	0.376362	0.709507	0.324099	0.327128	0.00434318	0.0780931	0.129087
亳州市	0.832311	0.00179801	0.00556103	0.308008	0.380517	0.687701	0.951013	1.00001	0.775415	0.00111485	0.000207984	0.00418113	0.0181743	0.00704149	0.0170806	0.87667	1.00001	0.00468796	0.337994	0.686044	0.230596	0.251096	0.00315687	0.0245707	0.0770398
池州市	0.866522	0.00130755	0.0119985	0.126353	0.290798	0.759017	0.88099	0.619496	0.381325	0.0202676	0.00538725	0.0164241	0.0385664	0.0122739	0.0376994	0.898662	0.868041	0.027943	0.587732	0.678781	0.0768721	0.0693438	0.0150461	0.126796	0.0527512
宣城市	0.788417	0.00165983	0.00780685	0.170921	0.300411	0.73574	0.972618	0.507269	0.159515	0.0165529	0.00479528	0.0176882	0.0554971	0.0182407	0.0269351	0.561072	0.987731	0.00913846	0.449958	0.603921	0.120454	0.0490687	0.0231823	0.14412	0.0763459
福州市（福建）	0.994975	0.0103087	0.0716796	0.0835755	0.150611	0.391743	0.997309	0.273321	0.12907	0.180851	0.127229	0.221848	0.0985486	0.0425673	0.0998062	0.82934	1.00001	0.0577887	0.346016	0.699824	0.332023	0.226295	0.0950886	0.238044	0.145742
厦门市	1.00001	0.0126321	0.118965	0.214296	0.176512	0.750223	1.00001	0.258525	0.141771	0.178446	0.145475	0.541008	0.257443	0.0980394	0.18784	0.899676	0.96605	0.355736	0.310439	0.702245	0.0657786	0.0497928	0.207831	0.435282	0.0284625
莆田市	0.974061	0.00209734	0.0329916	0.183058	0.581318	0.612729	0.98072	0.371311	0.466305	0.00949989	0.0100755	0.114841	0.0524629	0.0206156	0.0708002	0.865319	1.00001	0.00564408	0.341482	0.752524	0.118077	0.124376	0.00317471	0.0661252	0.0437296
三明市	0.961151	0.000122207	0.0246569	0.580989	0.0833211	0.484057	0.978212	0.360423	0.365318	0.0938407	0.0124929	0.0204192	0.0615306	0.0205209	0.0732741	0.236252	0.957864	0.0110398	0.373571	0.703734	0.129962	0.0503359	0.0549569	0.22886	0.102022
泉州市	0.98852	0.00335121	0.0535833	0.501602	0.154883	0.6149	0.975126	0.281696	0.0463106	0.152482	0.0423944	0.231712	0.0949191	0.0400962	0.0774859	0.720492	1.00001	0.0248621	0.325088	0.703734	0.277348	0.259061	0.0402053	0.158168	0.155458
漳州市	0.975739	0.0012277	0.0207549	0.0833765	0.36236	0.604347	0.988243	0.457296	0.17322	0.079636	0.0103863	0.0188695	0.0704748	0.022059	0.0380355	0.878392	0.992709	0.00981589	0.323344	0.730736	0.16562	0.225028	0.0206501	0.0865134	0.107574
南平市	0.981807	2.45747e-05	0.0257436	0.102278	0.0496762	0.661867	0.992487	0.276671	0.342048	0.0348526	0.00937465	0.105372	0.0485155	0.0171024	0.072067	0.824475	1.00001	0.00791032	0.363805	0.700941	0.127585	0.0903431	0.0454824	0.178356	0.102716
龙岩市	0.982711	0.000509486	0.0261755	0.0388082	0.128715	0.722603	0.987857	0.326364	0.300047	0.0440354	0.0138055	0.018925	0.050966	0.0193695	0.0599643	0.898966	0.996028	0.00469435	0.347411	0.734461	0.130755	0.0852743	0.0250355	0.209158	0.0985527
宁德市	0.984905	0.000272025	0.0054906	0.130531	0.166632	0.559468	0.983228	0.300122	0.262088	0.0660457	0.0165575	0.148877	0.0565209	0.0200044	0.0531583	0.734782	0.933306	0.00422265	0.432518	0.695541	0.138679	0.120937	0.0151577	0.11323	0.0881432
南昌市（江西）	0.922551	0.00196404	0.0771009	0.209521	0.139129	0.37333	0.995959	0.194036	0.119106	0.111163	0.106654	0.041615	0.0905556	0.0274172	0.0749398	0.74664	1.00001	0.0412851	0.271374	0.746192	0.203655	0.185926	0.0961842	0.230094	0.123535
景德镇市	0.958053	0.00221387	0.0135048	0.0885496	0.211759	0.602478	0.993644	0.405091	0.120093	0.0891109	0.0170505	0.0160379	0.0110591	0.0227409	0.03804	0.597963	1.00001	0.0151149	0.502975	0.947496	0.0697406	0.0861794	0.0406361	0.151089	0.0166651
萍乡市	0.931329	0.00255286	0.0286085	0.1174	0.130851	0.780014	1.00001	0.403695	0.140705	0.0336533	0.0121286	0.0170519	0.0655528	0.015398	0.087185	0.803496	1.00001	0.0313706	0.378106	0.819936	0.0808341	0.0733264	0.0420694	0.213855	0.0506693
九江市	0.965153	0.00180151	0.0308405	0.146647	0.229382	0.717656	1.00001	0.545794	0.322208	0.0752066	0.0171495	0.0142262	0.0445138	0.00610326	0.0253111	0.955822	1.00001	0.0142788	0.588779	1.00001	0.234558	0.237519	0.0331425	0.115464	0.178358
新余市	0.984776	0.0100949	0.0485524	0.117201	0.27264	0.556885	1.00001	0.553053	0.209153	0.0398774	0.0119227	0.0234647	0.0544668	0.0132469	0.0517494	0.956329	1.00001	0.0510148	0.508207	0.865559	0.0301209	0.0244488	0.0498103	0.165416	0.0249927
鹰潭市	0.438817	0.000170753	0.00369061	0.0493534	0.0438017	0.598878	0.898158	0.481026	0.146032	0.0586557	0.00436961	0.0174352	0.0409336	0.0122337	0.0641608	0.776031	1.00001	0.0155522	0.399731	0.831481	0.0459688	0.0608355	0.0254754	0.104507	0.037484
赣州市	0.965928	0.00235237	0.0116778	0.261053	0.136993	0.725159	1.00001	0.240099	0.0514631	0.0647561	0.0129007	0.0101295	0.035642	0.0103075	0.0382333	0.638907	1.00001	0.00474559	0.381942	0.789582	0.348663	0.465615	0.0197427	0.0769746	0.256776
吉安市	0.886016	0.00102412	0.0046927	0.225637	0.216565	0.615037	0.896422	0.405091	0.221987	0.0400832	0.00680877	0.00864265	0.0362245	0.0107931	0.0452156	0.800253	1.00001	0.00420574	0.4231	0.736137	0.229012	0.223218	0.0423458	0.104489	0.190156
宜春市	0.935848	0.00169141	0.00782901	0.126751	0.177847	0.697649	0.809231	0.341719	0.158244	0.0212575	0.00916875	0.00893574	0.0265171	0.00832921	0.0403795	0.927344	1.00001	0.005835	0.463561	0.740606	0.180676	0.282233	0.0290686	0.110801	0.149212
抚州市	0.988262	0.000288337	0.00771372	0.182063	0.276913	0.56414	0.997695	0.461763	0.247615	0.0189809	0.00915093	0.0114445	0.0241913	0.0064626	0.0314615	0.928965	1.00001	0.00168872	0.536808	0.843958	0.160073	0.237881	0.02265	0.109716	0.307435
上饶市	0.888081	0.000688273	0.00375154	0.0925289	0.34527	0.695588	0.994223	0.531277	0.263937	0.0527779	0.00719682	0.00547489	0.0287854	0.00319516	0.0261627	0.901094	1.00001	0.00224609	0.493557	0.850289	0.348663	0.395195	0.0127396	0.0877197	0.204729
济南市（山东）	1.00001	0.0289286	0.14557	0.1174	0.142333	0.799664	1.00001	0.541607	0.501826	0.115395	0.171062	0.0503955	0.144701	0.0318503	0.0669239	0.906365	0.898019	0.101744	0.314625	0.639675	0.156904	0.113153	0.173727	0.3779	0.186686
青岛市	1.00001	0.0495851	0.14425	0.289505	0.420304	0.617346	1.00001	0.552215	0.460296	0.161594	0.168689	0.0647379	0.124836	0.0351485	0.0587011	0.825793	1.00001	0.0740169	0.465654	0.757738	0.22505	0.158229	0.0628449	0.319422	0.170725
淄博市	1.00001	0.0873604	0.197748	0.130929	0.187193	0.750196	1.00001	0.411233	0.15639	0.0675327	0.0398008	0.0321683	0.0817807	0.0193985	0.0448364	0.922073	1.00001	0.071731	0.482396	0.735764	0.148187	0.0610165	0.0568539	0.378063	0.145742
枣庄市	0.990715	0.00413128	0.0406844	0.149433	0.183188	0.783696	0.982649	0.48298	0.205176	0.0366199	0.00924398	0.0191045	0.0605213	0.0410046	0.0262418	0.911837	0.591714	0.0237965	0.397638	0.647868	0.0982667	0.101748	0.0270774	0.159548	0.0770398
东营市	0.941657	0.0350778	0.0779805	0.134113	0.161559	0.765915	0.928637	0.756291	0.205012	0.067515	0.0137778	0.0427496	0.19754	0.0318567	0.0563059	0.865724	1.00001	0.045805	0.558782	0.668166	0.0649862	0.0275263	0.0415681	0.410969	0.0687123
烟台市	0.997299	0.0182248	0.0743669	0.145852	0.209089	0.756022	0.996924	0.54384	0.16327	0.09152	0.0702864	0.0340524	0.0966625	0.0396494	0.070982	0.905655	1.00001	0.0424147	0.632727	0.732971	0.228219	0.0885328	0.0862225	0.338178	0.186686
潍坊市	0.998719	0.0122657	0.081021	0.111431	0.248341	0.824123	1.00001	0.643505	0.392963	0.0561444	0.0263162	0.019403	0.0549259	0.0240413	0.0350569	0.932715	0.997687	0.0252032	0.559829	0.696658	0.276555	0.187736	0.0239758	0.273233	0.163785
济宁市	0.992006	0.01206	0.0596035	0.0909372	0.265965	0.601516	1.00001	0.761875	0.317996	0.0848439	0.0279891	0.0121353	0.0508807	0.0100708	0.029488	0.872413	0.880983	0.0121837	0.429727	0.76258	0.228219	0.226838	0.0195792	0.200788	0.170031
泰安市	1.00001	0.0237684	0.027541	0.204148	0.174109	0.639607	1.00001	0.65188	0.224729	0.0378606	0.0136848	0.0193778	0.0730939	0.044034	0.0255528	0.899676	1.00001	0.0120896	0.647725	0.765746	0.131547	0.118221	0.0192745	0.23085	0.105492
威海市	0.997815	0.00756954	0.0329093	0.202557	0.185858	0.77045	1.00001	0.808497	0.159532	0.134913	0.024168	0.0457146	0.0899835	0.0238741	0.0812284	0.922884	1.00001	0.0686442	0.809916	0.827384	0.0800417	0.0201041	0.0496254	0.534029	0.0583029
日照市	0.988262	0.00303179	0.0740725	0.214495	0.273975	0.831928	1.00001	0.654951	0.547704	0.03166	0.00989535	0.0195097	0.0609992	0.0223336	0.0395699	0.879001	1.00001	0.0424643	0.700742	0.71528	0.0832113	0.0722403	0.0107492	0.172723	0.0444236
临沂市	0.99575	0.0178367	0.0925431	0.108048	0.272106	0.710456	1.00001	0.566453	0.435581	0.0751689	0.0418777	0.0130571	0.0617238	0.0134354	0.0211485	0.92481	1.00001	0.0192746	0.6261	0.817328	0.272593	0.293095	0.0550774	0.186945	0.192238
德州市	0.999365	0.00790881	0.0296665	0.157392	0.32738	0.721147	0.997502	0.521506	0.367033	0.107992	0.00955877	0.0134467	0.0557289	0.0412897	0.0622229	0.844745	0.980541	0.0119314	0.627495	0.700941	0.152149	0.170177	0.0160264	0.121404	0.111044
聊城市	0.892858	0.0141678	0.0322152	0.206337	0.313228	0.738763	1.00001	0.761037	0.225587	0.036017	0.00971122	0.0128098	0.0443628	0.00866062	0.0303327	0.946701	1.00001	0.0106945	0.356829	0.773008	0.151357	0.137954	0.0998152	0.17586	0.131863
滨州市	1.00001	0.0113895	0.0431741	0.161968	0.159156	0.827229	1.00001	0.417375	0.216974	0.0554765	0.00456957	0.0192629	0.0756807	0.0156082	0.0325848	0.927141	1.00001	0.0118494	0.54204	0.675429	0.121246	0.0738695	0.0329962	0.312159	0.0916131
荷泽市	0.999106	0.0150347	0.0258045	1e-05	0.152213	0.764294	0.896229	0.369357	0.210383	0.0211018	0.00534369	0.00745031	0.044615	0.00816421	0.019457	0.621273	0.931315	0.00458956	0.31881	0.697403	0.286064	0.306853	0.0285293	0.133121	0.19085
郑州市（河南）	0.852063	0.0724953	0.222226	0.0915341	0.204015	0.815301	1.00001	0.133176	0.0777057	0.0882331	0.16346	0.0384221	0.0865391	0.0279633	0.0542225	0.971633	0.885076	0.0385772	0.173013	0.599451	0.28131	0.182305	0.0619646	0.341667	0.182522
开封市	0.778476	0.00850553	0.0269675	0.16734	0.151412	0.877741	0.954678	0.2803	0.0861965	0.0592029	0.0117841	0.013451	0.0268156	0.00849072	0.030348	0.878392	0.97324	0.0207081	0.13918	0.591071	0.213164	0.255079	0.0135651	0.159734	0.102022
洛阳市	0.178166	0.00579667	0.216238	0.0887486	0.15248	0.861389	0.957186	0.146018	0.0380777	0.0718654	0.0562078	0.0229002	0.0460911	0.0143973	0.0420876	0.954809	0.979545	0.0410792	0.207195	0.56407	0.343116	0.398815	0.0185294	0.23998	0.175583
平顶山市	0.71199	0.029119	0.0539867	0.2712	0.122306	0.814669	0.627518	0.22307	0.0668414	0.0532131	0.0192838	0.0156303	0.0342061	0.0112266	0.0349778	0.934539	0.836072	0.0188092	0.257073	0.659042	0.195731	0.264311	0.0142128	0.261799	0.133251
安阳市	0.967606	0.0169118	0.0989925	0.139883	0.24487	0.737828	1.00001	0.312405	0.15675	0.0633489	0.0149519	0.0164739	0.0574773	0.0110561	0.0425557	0.844644	0.940718	0.0274058	0.257073	0.648055	0.244067	0.263225	0.0156942	0.18896	0.104798
鹤壁市	0.741425	0.00253994	0.0199917	0.155601	0.153281	0.73126	0.959115	0.358748	0.144205	0.0493128	0.00509027	0.0237904	0.0396097	0.0111813	0.0298249	0.822752	0.894811	0.0316045	0.445772	0.696286	0.0689482	0.0760419	0.0252387	0.229395	0.0326262
新乡市	0.950694	0.0117915	0.044425	0.063082	0.185324	0.747777	0.945998	0.338648	0.107052	0.0957878	0.0247105	0.0230427	0.0653832	0.0122723	0.048345	0.873122	1.00001	0.0137465	0.288814	0.717887	0.307458	0.29581	0.0165895	0.243968	0.162397
焦作市	0.883563	0.0163353	0.100827	0.114415	0.161292	0.86771	0.996152	0.346464	0.0897058	0.0720196	0.0163793	0.0191857	0.0640543	0.0125872	0.0568148	0.849002	0.842377	0.038071	0.286023	0.687161	0.183053	0.109894	0.0188808	0.224161	0.0916131
濮阳市	0.828308	0.00712354	0.0279332	0.017519	0.166098	0.752586	0.819069	0.215811	0.158834	0.0492553	0.0069533	0.00992085	0.0286398	0.0100195	0.0304142	0.527931	0.895143	0.0366919	0.395545	0.777477	0.154527	0.220502	0.015075	0.168014	0.0860614
许昌市	0.857227	0.00299566	0.0161888	0.0487565	0.118034	0.80516	0.939439	0.295376	0.0412969	0.118329	0.0101606	0.0182237	0.0339996	0.0105961	0.0317594	0.968998	0.9572	0.00670027	0.354387	0.67487	0.190184	0.184297	0.019887	0.154063	0.112432
漯河市	0.904477	0.002467	0.0184968	0.0990948	0.175711	0.694983	0.831993	0.34786	0.156574	0.0505795	0.0226198	0.0120269	0.0346044	0.0104771	0.033685	0.642961	1.00001	0.0245773	0.486581	0.663511	0.0800417	0.0930585	0.0127727	0.139065	0.0444236
三门峡市	0.390663	0.000413173	0.0209702	0.0670613	0.116432	0.82558	0.780295	0.14881	0.101715	0.0775834	0.00933307	0.0211763	0.064526	0.0145801	0.0493961	0.993118	0.96428	0.0272942	0.517275	0.759414	0.100644	0.0883518	0.0314029	0.244665	0.0791217
南阳市	0.60174	0.00020257	0.0482782	0.14426	0.19467	0.85254	0.424971	0.206598	0.221414	0.0206409	0.0123385	0.00700392	0.0183954	0.00802329	0.0252865	0.618739	0.714722	0.0145601	0.317764	0.499451	0.397791	0.677599	0.0100884	0.0926525	0.204035
商丘市	0.455471	0.00110609	0.0663894	0.0622862	0.0803838	0.693142	0.312317	0.164722	0.164923	0.0414237	0.0135561	0.00548284	0.0434702	0.00735576	0.032483	1.00001	0.633196	0.00925493	0.140924	0.660345	0.348663	0.472313	0.00440676	0.0915189	0.155458
信阳市	0.897893	0.00329231	0.0222703	0.321538	0.0867924	0.717189	0.92285	0.422121	0.163317	0.0138271	0.00587825	0.00869721	0.0150192	0.00754577	0.0230193	0.807449	0.922798	0.00628212	0.442284	0.739116	0.295573	0.438279	0.00581704	0.034575	0.177664
周口市	0.668226	0.00590227	0.00864113	0.0487565	0.210424	0.789138	0.878482	0.542444	0.0811967	0.0360982	0.00356777	0.00437182	0.01204	0.0058148	0.0214502	0.74735	0.951116	1e-05	0.306951	0.660159	0.389867	0.732088	0.000867642	0.0551571	0.179746
驻马店市	0.445401	0.00282616	0.0185704	0.0581079	0.21523	0.737114	0.293606	0.525415	0.178149	0.0325003	0.00485863	0.00531591	0.0194943	0.00702215	0.0299104	0.919134	0.909745	0.00397045	0.28393	0.70001	0.252783	0.344145	0.00456584	0.122931	0.155458
武汉市（湖北）	0.906155	0.108999	0.240033	0.343424	0.390931	0.402626	1.00001	0.274159	0.154387	0.127714	0.304017	0.0665964	0.138904	0.0441249	0.0663731	0.919134	0.834191	0.149963	0.267188	0.642096	0.304289	0.112066	0.13749	0.424504	0.155458
黄石市	0.982323	0.0153125	0.0485828	0.166942	0.218435	0.501288	0.999431	0.429379	0.380867	0.116615	0.0272487	0.0179731	0.0497999	0.0168999	0.0552403	0.599686	0.838284	0.0482366	0.37392	0.692561	0.104606	0.102653	0.0436717	0.239311	0.0471995
十堰市	0.921647	0.00226873	0.0282259	0.0837744	0.178114	0.339582	0.77528	0.348419	0.455658	0.150125	0.0355422	0.0160383	0.0578966	0.0100019	0.0367778	0.68573	0.925674	0.0405185	0.305905	0.793865	0.152149	0.12673	0.03058	0.300214	0.109656
宜昌市	0.90693	0.014705	0.0594327	0.155004	0.143401	0.751625	1.00001	0.439988	0.377955	0.0741588	0.0317508	0.0254323	0.0643154	0.0167852	0.0308632	0.894507	0.886957	0.0304322	0.336599	0.711183	0.137094	0.0586631	0.0443432	0.259041	0.102022
襄阳市	0.961022	0.0142289	0.0309019	0.0933248	0.170905	0.426454	0.99268	0.386665	0.246351	0.0320014	0.0339583	0.0140689	0.0408921	0.0103418	0.030863	0.822246	0.784413	0.00819847	0.332064	0.627384	0.189392	0.136324	0.0459723	0.180246	0.127005
鄂州市	0.866264	0.00417803	0.042032	0.321538	0.304149	0.3348	1.00001	0.497777	0.443703	0.0191463	0.00901036	0.0485514	0.0540576	0.0145787	0.0434356	0.716236	1.00001	0.0413156	0.449958	0.63893	0.0372525	0.0434568	0.0353181	0.20934	0.0242987
荆门市	1.00001	0.00762789	0.0168575	0.129536	0.259823	0.554191	1.00001	0.341719	0.242232	0.0578101	0.0185017	0.0152432	0.0371482	0.0122352	0.0349766	0.57293	1.00001	0.0119977	0.314973	0.693306	0.0935124	0.0497928	0.019847	0.173802	0.0569149
孝感市	0.872848	0.000645229	0.00734411	0.146051	0.20268	0.58434	0.949856	0.500289	0.383034	0.0461694	0.0132749	0.00938833	0.0298919	0.00746773	0.0295549	0.849812	0.934966	0.00432157	0.307997	0.698706	0.166413	0.117316	0.0132313	0.0546543	0.0992466
荆州市	0.884079	0.00946189	0.0208159	0.304228	0.129783	0.639662	0.966638	0.252941	0.440696	0.0920621	0.0276228	0.0112171	0.0383608	0.0113153	0.0341834	0.798024	1.00001	0.011498	0.288814	0.690885	0.196523	0.0885328	0.0151452	0.118645	0.105492
黄冈市	0.94553	0.00136869	0.00408531	0.100686	0.155417	0.390864	0.946191	0.657743	0.460577	0.0260842	0.00260755	0.0092051	0.0285263	0.00766115	0.0248402	0.438441	0.988616	0.00852053	0.34497	0.563883	0.265462	0.212175	0.0211081	0.0676407	0.135333
咸宁市	0.865102	0.00202715	0.0173496	0.0185138	0.0518124	0.666457	0.697927	0.307939	0.0497461	0.0258446	0.00275604	0.0316291	0.0359058	0.0127528	0.0555535	0.853056	1.00001	0.01087	0.282884	0.650103	0.114115	0.0827399	0.0231321	0.146347	0.0784278
随州市	0.881885	0.000982435	0.0103821	0.148239	0.121505	0.700315	0.894107	0.282813	0.112695	0.0692388	0.00582479	0.0116042	0.0408969	0.00910133	0.0655975	0.481717	0.973019	0.0135463	0.315322	0.545448	0.0744949	0.0316899	0.0949783	0.0891239	0.0617727
长沙市（湖南）	0.986584	0.0500279	0.0721421	0.0893455	0.0998765	0.105652	1.00001	0.356515	0.201057	0.140051	0.142893	0.0353334	0.119396	0.0395812	0.0724709	0.90677	1.00001	0.0499029	0.305207	0.623846	0.216333	0.181762	0.10699	0.50005	0.171419
株洲市	0.93559	0.0188	0.049312	0.193603	0.0552837	0.374759	0.978598	0.424354	0.327086	0.174447	0.0545111	0.0201412	0.0512502	0.0186384	0.0315393	0.647218	1.00001	0.0379132	0.40008	0.739675	0.140264	0.0856364	0.0311229	0.274354	0.115902
湘潭市	0.941528	0.0121851	0.0575061	0.172314	0.238461	0.605116	0.952556	0.386107	0.2077	0.112238	0.0210498	0.0152068	0.0481641	0.0515237	0.0576373	0.433171	1.00001	0.0328034	0.261259	0.701872	0.139471	0.0841881	0.0290895	0.231876	0.0666304
衡阳市	0.96128	0.0197684	0.0407176	0.126751	0.232053	0.647851	1.00001	0.382757	0.224766	0.077445	0.0343325	0.00848927	0.0240699	0.0330244	0.0370087	0.633435	1.00001	0.00880931	0.27835	0.675243	0.322514	0.331111	0.0185919	0.153805	0.201259
邵阳市	0.652218	0.000840717	0.00806201	0.186441	0.239262	0.6459	0.847232	0.31771	0.238598	0.0442849	0.0100815	0.00392962	0.0249331	0.00799688	0.0261314	0.380673	0.953439	0.00739527	0.250795	0.563883	0.361341	0.298164	0.0170113	0.102986	0.501051
岳阳市	0.928231	0.00940075	0.041724	0.0833765	0.257687	0.603055	0.913976	0.301797	0.230898	0.0808397	0.0332238	0.011281	0.0357096	0.0141698	0.0339476	0.29929	1.00001	0.0138208	0.253934	0.720308	0.246444	0.168185	0.0373434	0.118651	0.199177
常徳市	0.976772	0.0150458	0.0142332	0.157392	0.144202	0.679264	0.934231	0.383595	0.18978	0.033905	0.0229801	1e-05	0.0319662	0.0124872	0.0245799	0.585193	1.00001	0.0103322	0.448911	0.757179	0.22505	0.12673	0.0208256	0.149116	0.188768
张家界市	0.937526	0.000127959	0.0049555	0.203751	0.0656976	0.442091	0.952363	0.394482	0.379563	0.0350329	0.00536943	0.0127023	0.0347199	0.0502729	0.0229514	0.544552	1.00001	0.0299478	0.224984	0.652338	0.0713254	0.0277073	0.0102969	0.179826	0.0694063
益阳市	0.7564	0.00348334	0.012512	0.0543275	0.139663	0.747777	0.699856	0.242054	0.171079	0.0246117	0.0132235	0.00727574	0.0271232	0.0104909	0.0247626	0.874136	1.00001	0.0230693	0.221496	0.697962	0.180676	0.103015	0.0182423	0.102073	0.0916131
郴州市	0.806362	0.000384997	0.0255149	0.337256	0.142867	0.452919	0.850126	0.126755	0.0817535	0.0825528	0.0232672	0.00982377	0.0362658	0.012674	0.037584	0.555295	1.00001	0.0177911	0.237192	0.638371	0.217918	0.253087	0.0157638	0.222443	0.22416
永州市	0.783769	2.05316e-05	0.0139981	0.22126	0.13726	0.541055	0.976283	0.341719	0.151803	0.0345967	0.011208	0.00652171	0.0237659	0.00799145	0.0192454	0.527526	0.758417	0.0242132	0.153829	0.533716	0.248029	0.0840071	0.0131705	0.122437	0.177664
怀化市	0.677521	3.74544e-05	0.0157482	0.278562	0.0883945	0.446488	0.948505	0.215532	0.0931914	0.0929009	0.0126632	0.00877347	0.0261506	0.0111154	0.0240821	0.668805	1.00001	0.0112157	0.240331	0.515652	0.274178	0.25001	0.019378	0.17367	0.238039
娄底市	0.927715	0.000425136	0.0199994	0.0965082	0.213895	0.487464	0.953714	0.315476	0.186996	0.0555586	0.00713545	0.00962661	0.0292379	0.0119511	0.0199105	0.426381	1.00001	0.018789	0.273467	0.690885	0.213164	0.16366	0.0183719	0.0825569	0.0950829
广州市（广东）	0.989811	0.0851592	0.434038	0.275577	0.213361	0.0996885	0.991522	0.269413	0.238509	0.165329	0.495253	0.0821748	0.310838	0.110001	0.228093	0.854576	0.911072	0.211789	0.37113	0.731295	0.36768	0.178142	0.249654	0.594455	0.171419
韶关市	0.825856	0.00192129	0.0347419	0.347404	0.136993	0.405814	0.881954	0.331668	0.216598	0.0410121	0.0105962	0.0192608	0.0578001	0.0666253	0.0764923	0.706709	1.00001	0.0270152	0.367293	0.808762	0.121246	0.0499738	0.0252725	0.221786	0.114514
深圳市	0.948887	0.0561764	0.511685	0.289505	0.387994	0.511951	1.00001	0.197665	0.606439	1.00001	0.451424	0.272681	0.858197	1.00001	1.00001	0.802382	0.940275	0.376792	0.529135	0.788651	0.22505	0.057939	1.00001	0.705742	0.0687123
珠海市	0.995362	0.00360005	0.0782254	0.384013	0.251545	0.586291	0.994223	0.606096	0.457122	0.124798	0.053535	0.0845298	0.244678	0.108141	0.307423	0.785254	0.915275	0.252503	0.433913	0.885671	0.0372525	0.0188369	0.0906818	0.467945	0.0284625
汕头市	0.959602	0.00136996	0.0946565	0.188828	0.228314	0.58335	0.972425	0.258525	0.247524	0.0168014	0.0201885	0.032131	0.0933524	0.0281143	0.0302571	0.706608	0.606315	0.0611397	0.383686	0.7069	0.197316	0.14085	0.0492877	0.0939356	0.0485874
佛山市	0.980516	0.0243688	0.356876	0.519509	0.269436	0.193348	1.00001	0.290351	0.315146	0.0936101	0.0647884	0.0935794	0.312225	0.0905326	0.13737	0.888325	0.951227	0.137924	0.314276	0.640978	0.133132	0.0731454	0.0883072	0.469384	0.0624666
江门市	0.967219	0.000531035	0.0665363	0.239962	0.232587	0.500738	0.938282	0.451713	0.364041	0.0526489	0.0201074	0.0417134	0.111987	0.109451	0.0991568	0.708432	1.00001	0.0691987	0.340784	0.708576	0.14581	0.057939	0.0448428	0.194083	0.0777338
湛江市	0.985293	0.006854	0.0302101	0.100289	0.122573	0.426344	0.987857	0.632897	0.308777	0.0335742	0.0121365	0.0105125	0.0406603	0.0470559	0.0531876	0.929573	0.97136	0.00770254	0.401475	0.802245	0.266254	0.374738	0.0132274	0.135833	0.111044
茂名市	0.929393	5.93928e-05	0.0300483	0.176293	0.0865254	0.426838	1.00001	0.237308	0.0386773	0.0127276	0.00287483	0.00823503	0.0344231	0.0364109	0.0423797	0.825793	0.986625	0.00882274	0.306951	0.777664	0.217918	0.360799	0.00602754	0.0667394	0.0971648
肇庆市	0.945272	0.00279003	0.0248482	0.285525	0.164496	0.355109	0.998853	0.434683	0.212391	0.051099	0.0110615	0.00946597	0.0395386	0.0175501	0.0314094	0.727789	0.820585	0.0180028	0.747481	0.621984	0.12917	0.132704	0.026037	0.0974693	0.093001
恵州市	0.937784	0.000635087	0.0899068	0.0764127	0.15782	0.475042	0.933845	0.405649	0.179124	0.0825001	0.0399157	0.0521822	0.172612	0.0495802	0.0479466	0.807652	1.00001	0.0476649	0.345667	0.509693	0.156904	0.121118	0.0287397	0.201544	0.0832855
梅州市	0.897764	0.000590154	0.00862738	0.110237	0.151679	0.657388	0.925936	0.426587	0.371455	0.0892762	0.000269359	0.010613	0.0372472	0.00907876	0.0559055	0.706	1.00001	0.00593456	0.368688	0.747682	0.18543	0.230278	0.0239888	0.0837477	0.109656
汕尾市	0.939979	1.39181e-05	0.00501512	0.581984	0.374376	0.700123	0.90491	0.229491	0.461856	0.434056	0.000433686	0.0076626	0.0216997	0.0445043	0.0220118	0.509993	0.998572	0.00173913	0.329274	0.717142	0.128378	0.137229	0.00241559	0.0361469	0.0499753
河源市	1.00001	2.93125e-05	0.0154872	0.469767	0.1677	0.372918	0.997888	0.2803	0.101795	0.0655427	0.00422112	0.00956082	0.0173007	0.0119818	0.0174601	0.89177	0.961736	0.0120776	0.378106	0.771332	0.141848	0.224485	0.0142778	0.0397695	0.0777338
阳江市	0.996524	0.00112679	0.0130964	0.230213	0.190664	0.723015	1.00001	0.360423	0.216	0.0172523	0.00292037	0.0127343	0.03459	0.0149959	0.0454205	0.708837	1.00001	0.0118796	0.326484	0.665932	0.0752873	0.0814727	0.0211608	0.0788473	0.0492813
清远市	0.98	0.000900183	0.0343805	0.620384	0.16503	0.252078	0.999624	0.289513	1.00001	0.0519452	0.00668009	0.0619959	0.0365132	0.018774	0.039626	0.60982	1.00001	0.00581517	0.350202	0.69703	0.131547	0.140488	0.0196107	0.10368	0.104104
东莞市	0.964121	0.0325408	0.433269	0.336858	0.165564	0.498347	0.990365	0.515365	0.199779	0.0741307	0.0456632	0.229026	1.00001	0.271441	0.410314	0.567254	0.306205	1.00001	0.491464	0.757552	0.141848	0.0561288	0.434747	1.00001	0.0437296
中山市	1.00001	0.007391	0.14371	0.248916	0.249943	1e-05	1.00001	0.477118	0.155897	0.135476	0.0357739	0.119224	0.323572	0.421277	0.260287	0.876163	1.00001	0.246082	0.370781	0.675615	0.0697406	0.0347674	0.0786971	0.566987	0.0236047
潮州市	1.00001	0.0134915	0.0100918	0.161371	0.171706	0.664698	1.00001	0.240658	0.0769044	0.0454324	0.00537537	0.023065	0.0758563	0.0208323	0.0316907	0.822854	1.00001	0.0326615	0.317764	0.745261	0.0879656	0.119851	0.0154605	1e-05	0.0409538
揭阳市	0.863165	3.47034e-05	0.00300391	0.103074	0.0729072	0.862076	0.953714	0.105538	0.126027	0.0166028	0.00141173	0.0108374	0.0486533	0.0230943	0.0273566	0.570599	0.889391	0.00589542	0.405661	0.605597	0.209202	0.242226	0.00804345	0.00356028	0.0645485
云浮市	0.871944	3.9733e-05	0.00630681	1.00001	0.0558177	0.563508	0.970689	0.06757	0.0728972	0.0242558	0.00252836	0.0346934	0.0204138	0.036796	0.0604814	0.701743	1.00001	0.00735171	0.380198	0.684554	0.0792493	0.133609	0.0228118	0.0529618	0.0437296
南宁市（广西）	0.990457	0.00589393	0.0652113	0.194996	0.0638284	0.224596	0.905488	0.366007	0.17929	0.0903613	0.125819	0.0323868	0.0616029	0.0230783	0.0448844	0.463778	1.00001	0.0703394	0.299975	0.7015	0.267839	0.270647	0.0771544	0.253542	0.131863
柳州市	0.935461	0.00261415	0.0551716	0.266823	0.17491	0.502744	0.996152	0.252941	0.201134	0.0943605	0.0449326	0.0271211	0.0510468	0.0194518	0.0370908	0.368511	1.00001	0.0849558	0.403917	0.659787	0.131547	0.171987	0.0360335	0.304571	0.112432
桂林市	0.896344	0.00173826	0.0175787	0.332282	0.180517	0.215719	0.580836	0.194036	0.222446	0.0842661	0.049217	0.0223529	0.0396754	0.015205	0.0351269	0.923087	1.00001	0.0413112	0.276606	0.774684	0.18543	0.216882	0.0777532	0.150614	0.129087
梧州市	0.988004	0.000260368	0.0149205	0.139087	0.0902637	0.45847	0.881954	0.297051	0.271176	0.0541383	0.0104596	0.0125332	0.0237412	0.0102608	0.0354522	0.408341	1.00001	0.00866643	0.273467	0.678781	0.0998515	0.15841	0.0298497	0.102903	0.0583029
北海市	0.996266	0.00206755	0.00945671	0.291892	0.117233	0.393035	0.943683	0.563382	0.19294	0.0326816	0.00325694	0.0225935	0.0530035	0.020615	0.0392946	0.774105	1.00001	0.0372291	0.257073	0.616211	0.0562699	0.0677146	0.0308201	0.135709	0.0270745
防城港市	0.866651	3.36474e-05	0.0106358	0.181665	0.176245	0.569746	1.00001	0.866007	0.266524	0.0272015	0.00225712	0.0243356	0.0583878	0.0232018	0.0301853	0.34662	0.352112	0.0293791	0.319857	0.579712	0.026159	0.101386	0.0282766	0.134908	0.0201349
钦州市	0.928489	0.000366934	0.0101897	0.11919	0.146605	0.301464	0.991522	0.850373	0.114972	0.0180413	0.00649992	0.00856215	0.0154615	0.00870399	0.0155491	0.566646	1.00001	0.00560822	0.237889	0.363325	0.105398	0.190633	0.0113756	0.0829122	0.0471995
贵港市	0.677779	0.000498927	0.0257585	0.287515	0.128181	0.574199	0.833729	0.451434	0.169277	0.00820279	0.00534963	0.00609968	0.0145659	0.00709194	0.0304909	0.127607	0.973351	0.010344	0.378454	0.43893	0.181468	0.202943	0.00784341	0.0299264	0.0659364
玉林市	0.97703	0.000439447	0.0157714	0.166743	0.266499	0.618775	1.00001	0.354281	0.309667	0.0175617	0.00874308	0.00827532	0.0194555	0.00899372	0.0260527	0.982173	1.00001	0.00846386	0.314625	0.564814	0.22505	0.260872	0.0248663	0.0796151	0.105492
百色市	0.406284	1.09726e-05	0.0312925	0.113022	0.182119	0.347414	1.00001	0.34786	0.140662	0.0258717	0.0070325	0.0117348	0.0239243	0.0110247	0.0196815	0.234833	1.00001	0.0077654	0.277303	0.633343	0.149772	0.246208	0.0293476	0.131747	0.139496
贺州市	0.935977	1.90033e-05	0.0208572	0.237575	0.168234	0.491642	0.983613	0.422958	0.136087	0.00894633	0.00289463	0.00864349	0.0208227	0.00863844	0.0220876	0.614989	1.00001	0.0120138	0.149295	0.373939	0.0832113	0.104644	0.024524	0.0933985	0.0541391
河池市	0.73497	1.38764e-05	0.0100391	0.241753	0.43232	0.594096	0.985735	0.147135	0.181327	0.0359307	0.0095469	0.010394	0.0231371	0.00981617	0.0257562	0.456278	1.00001	0.00310458	0.134646	0.476919	0.162451	0.259786	0.0173547	0.0829898	0.122841
来宾市	0.83812	0.000396945	0.0434493	0.297463	0.168234	0.610888	0.817718	0.207715	0.0365159	0.0138122	0.00288473	0.00779324	0.0255677	0.00992752	0.0211633	0.759613	1.00001	0.0120107	0.187663	0.601686	0.0713254	0.123471	0.0171327	0.0983853	0.0589968
崇左市	0.896085	3.70792e-05	0.00340333	0.0905392	0.0830541	0.554549	1.00001	0.352606	0.253528	0.00654471	0.000394089	0.00700375	0.0306297	0.0112491	0.0414675	0.174227	0.0567578	0.00468309	0.219054	0.505224	0.0800417	0.133066	0.0285665	0.076929	0.0694063
海口市（海南）	0.987358	0.0139468	0.0294726	0.129337	0.311091	0.284919	1.00001	0.353723	0.187075	0.0648173	0.0521551	0.0648771	0.210211	0.218815	0.129822	0.872514	1.00001	0.637065	0.36799	0.771891	0.0657786	0.0555857	0.0279327	0.44032	0.0451176
三亚市	0.755368	0.00426418	0.0119701	0.383217	0.749543	0.321883	0.830836	0.332227	0.249566	0.0721548	0.00833127	0.0372056	0.0582461	0.0207984	0.0774948	0.289764	1.00001	0.24064	0.619124	0.846006	0.0269514	0.0217334	0.0366263	0.251579	0.0125013
重庆市	0.896989	0.352944	0.360702	0.152417	0.191999	0.730848	0.885234	0.218324	0.170905	0.0445228	0.320505	0.0993681	0.0411356	0.0155432	0.0486105	0.906669	0.986957	0.0477596	0.418915	0.70541	1.00001	1.00001	0.0322225	0.169781	1.00001
成都市（四川）	0.927973	0.30486	0.167692	0.169131	0.280384	0.310066	0.918799	0.372428	0.163159	0.119843	0.230359	0.036678	0.154609	0.12356	0.0703682	0.871399	1.00001	0.108338	0.417868	0.684181	0.377189	0.0876277	0.116629	0.439795	0.406672
自贡市	0.65183	0.0207224	0.0205517	0.399532	0.126045	0.798839	0.690018	0.204365	0.247011	0.0455303	0.0307055	0.0152231	0.04338	0.00966222	0.0359747	0.613976	0.839391	0.0274845	0.238587	0.659414	0.0982667	0.0751367	0.0102346	0.19527	0.0950829
攀枝花市	0.834893	1.1306e-05	0.0730404	0.323528	0.241399	0.53652	0.925164	0.20269	0.337835	0.0757035	0.0237899	0.0338905	0.108482	0.0410945	0.0655045	0.210712	0.9447	0.135482	0.243819	0.705038	0.0388373	0.00797524	0.0541902	0.492478	0.0402598
泸州市	0.737681	0.0997517	0.0195688	0.0791982	0.179182	0.759677	0.800936	0.217765	0.140016	0.0458351	0.0323824	0.00842924	0.041717	0.009932	0.0315879	1e-05	0.798129	0.0115883	0.246958	0.676174	0.163243	0.0476204	0.0186482	0.116563	0.124923
德阳市	0.817206	0.0669702	0.0200957	0.110436	0.154616	0.645213	0.974354	0.303472	0.102384	0.0392052	0.012774	0.0187425	0.0622095	0.0133551	0.0356169	0.83532	1.00001	0.0142796	0.293697	0.66258	0.126	0.0425516	0.0160761	0.226673	0.142272
绵阳市	0.976514	0.0503669	0.0215428	0.255283	0.238728	0.664258	0.960658	0.431054	0.232844	0.0773074	0.050587	0.0143962	0.0643241	0.0140628	0.0327752	0.888527	1.00001	0.01619	0.319508	0.655503	0.202863	0.0745936	0.0235494	0.236986	0.265104
广元市	0.725158	0.00786553	0.0235533	0.0887486	0.194136	0.662554	0.825241	0.280021	0.210746	0.0223086	0.00126324	0.00947258	0.0507754	0.0133121	0.0314278	0.728904	0.734745	0.0206589	0.266839	0.630736	0.142641	0.0401983	0.0249865	0.237258	0.199871
遂宁市	0.661642	0.0117784	0.00717591	0.0788003	0.234456	0.767839	0.545149	0.277788	0.165863	0.0117125	0.00904402	0.00822528	0.0295472	0.00694267	0.0223233	0.826198	0.878992	0.0090859	0.220449	0.65122	0.121246	0.0369398	0.0079216	0.128078	0.0992466
内江市	0.64473	0.00722219	0.0066829	0.126552	0.121505	0.748464	0.575627	0.123126	0.0824381	0.0402992	0.0213962	0.00719518	0.0312028	0.00840062	0.0194897	0.774105	0.701337	0.00925732	0.181384	0.594982	0.143433	0.064094	0.00807529	0.164388	0.102716
乐山市	0.758853	0.0209993	0.0587861	0.311988	0.201078	0.674207	0.8318	0.31408	0.351305	0.0217338	0.0107447	0.0180544	0.0677264	0.0476312	0.0385448	0.524891	0.53386	0.0296237	0.204754	0.655876	0.170375	0.0870846	0.0121168	0.240319	0.192932
南充市	0.943206	0.012431	0.0152222	0.0545265	0.224843	0.604704	0.941754	0.295376	0.144034	0.0245649	0.024657	0.00816287	0.0296316	0.0078343	0.0264668	0.599787	0.814944	0.00583774	0.258817	0.659787	0.398584	0.0439999	0.0109268	0.12858	0.375444
眉山市	0.997944	0.0107846	0.016616	0.276373	0.130851	0.627844	0.991908	0.365448	0.226878	0.014772	0.00239373	0.00859793	0.0406596	0.00925984	0.0219047	0.622489	0.937842	0.0155907	0.369734	0.541165	0.179883	0.032052	0.00381342	0.124812	0.112432
宜宾市	0.872718	0.0108666	0.0303432	0.206337	0.047006	0.482682	1.00001	0.186777	0.0242182	0.0529456	0.0391059	0.00883995	0.0362668	0.037572	0.0280418	0.358478	0.918041	0.0140779	0.513787	0.675801	0.24169	0.244217	0.0204253	0.188137	0.137415
广安市	0.669904	0.0038293	0.007981	0.0980999	0.181318	0.839623	0.475704	0.215253	0.0592644	1e-05	0.00287483	0.00479409	0.0231267	0.00648243	0.0282745	0.905756	0.969258	0.0096755	0.491116	0.725895	0.213164	0.0434568	0.0387857	0.0672789	0.140884
达州市	0.912739	0.00920624	0.0150294	0.132521	0.221105	0.617044	0.901823	0.0871122	1e-05	0.0299681	0.0111644	0.00633029	0.0289488	0.00780811	0.25526	0.602827	0.758417	0.00923645	0.460422	0.615839	0.293988	0.0568529	0.0115309	0.0768221	0.245673
雅安市	0.465799	0.00351807	0.00385155	0.0712396	0.203748	0.713946	1.00001	0.199061	0.184766	0.0102667	0.00213239	0.0125158	0.0722974	0.0158162	0.0195084	0.619955	0.848461	0.0420026	0.497743	0.691258	0.0475536	0.0490687	0.0390887	0.328544	0.123535
巴中市	0.902799	0.00418776	0.0019361	0.143265	0.257153	0.885436	0.887741	1e-05	0.084882	0.00537749	0.00461709	0.00602333	0.0294157	0.00775743	0.0242337	0.885284	0.970696	0.00678051	0.265444	0.602245	0.14898	0.0409224	0.00849374	0.104467	0.230406
资阳市	0.773829	0.00902006	0.00626186	0.19042	0.133521	0.728182	0.774701	0.274159	0.103016	0.0126188	0.00410629	0.00517212	0.0237789	0.00600645	0.0321422	0.854677	0.948019	0.00230802	0.155922	0.601686	0.242482	0.0445429	0.0104287	0.137457	0.145742
贵阳市（贵州）	0.942819	0.00254699	0.112834	0.346409	0.271305	0.698501	0.927093	0.129826	0.146946	0.0899651	0.116688	0.038479	0.150798	0.0386273	0.0576429	0.951363	0.930762	0.126926	0.307997	0.643399	0.222672	0.13741	0.0716624	0.458363	0.148518
六盘水市	0.732646	0.00146872	0.0189816	0.0614903	0.023508	0.744781	0.967603	0.240099	0.0895033	0.0736059	0.00955086	0.0057053	0.0348386	0.0107856	0.0147998	0.917817	1.00001	0.00803726	0.0422144	0.409507	0.163243	0.159496	0.00927418	0.140483	0.092307
遵义市	0.671066	0.00123252	0.0269427	0.0330383	0.070504	0.681077	1.00001	0.104142	0.103351	0.05454	0.0251975	0.0602148	0.0333126	0.0102541	0.219384	0.593098	0.93751	0.0180107	0.129414	0.594423	0.389867	0.370032	0.015034	0.089959	0.192932
安顺市	1e-05	1.6947e-05	0.0196864	0.0310486	0.221105	0.907312	0.733999	0.0974416	0.125955	0.0260488	0.00350442	0.00650941	0.0396246	0.00878547	0.012802	0.913763	0.961183	0.00286952	1e-05	0.210625	0.106983	0.168909	0.0117637	0.0733854	0.0798157
昆明市（云南）	0.947983	0.000491827	0.0702423	0.11541	0.0224399	0.694626	0.99403	0.191802	0.120323	0.197567	0.145546	0.176371	0.093455	0.0353234	0.0521793	0.948627	0.964612	0.182545	0.248702	0.720122	0.180676	0.25001	0.0314978	0.397907	0.21722
曲靖市	0.753431	2.77703e-05	0.0851633	0.0734282	0.193334	0.819891	1.00001	0.263271	0.0663209	0.0846935	0.0160883	0.00680574	0.0488507	0.0081732	0.0138155	0.678737	1.00001	0.0133364	0.28114	0.67487	0.183053	0.305043	0.0154599	0.156923	0.11382
玉溪市	0.825468	0.000392777	0.0274284	0.186441	0.520971	0.547238	1.00001	0.408999	0.150896	0.021615	0.00525064	0.021843	0.0666477	0.0142164	0.0242235	0.955316	0.884966	0.0197176	0.310788	0.589582	0.0863808	0.100481	0.0789304	0.300929	0.0881432
保山市	0.268019	1.88921e-05	0.00392646	0.118593	0.142867	0.831406	0.807687	0.302076	0.202603	0.0184124	0.00263725	0.00382001	0.0438118	0.00384577	0.0158843	0.954505	0.944037	0.00770535	0.340436	0.599079	0.0911352	0.221951	0.0206047	0.13774	0.259552
昭通市	0.479871	9.04457e-05	0.00826202	0.126751	0.0838551	0.852182	0.928637	0.317989	0.105688	0.0133729	0.00861637	0.00250515	0.0151568	0.000601603	0.00963232	0.783835	0.92136	0.00498338	0.231262	0.527198	0.161658	0.354825	1e-05	0.0542834	0.131863
丽江市	0.942045	4.48042e-05	0.00280868	0.126751	0.119636	0.728952	0.990365	0.476001	0.0818628	0.109962	0.00818674	0.010858	0.0545412	0.00312601	0.030939	0.895926	1.00001	0.0248808	1.00001	0.608017	0.0586471	0.0916103	0.0266766	0.1557	0.0513632
临沧市	0.171712	2.31436e-05	0.00158426	0.339246	0.346338	0.598053	0.900473	0.25685	0.116706	0.0131159	0.00150874	0.00455432	0.0418643	0.00931838	0.01155	0.516378	0.887842	0.0043113	0.0345409	0.640233	0.0871732	0.28169	0.0244325	0.0930533	0.0687123
西安市（陕西）	0.991231	0.147017	0.125023	0.0638779	0.252079	0.561035	1.00001	0.392249	0.243072	0.119782	0.321431	0.0483639	0.189744	0.0433583	0.0644636	0.738836	0.972134	0.114954	0.288465	0.702803	0.336777	0.273544	0.0615675	0.353287	0.280371
铜川市	0.656349	0.0063038	0.0441142	0.121777	0.0998765	0.904316	0.916484	0.263271	0.233656	0.0222535	0.00584459	0.0301994	0.0692104	0.00387354	0.0581576	0.697486	0.834413	0.0475531	0.296836	0.741537	0.0372525	0.0362156	0.0765361	0.397021	0.0687123
宝鸡市	0.98142	0.01814	0.0235338	0.12695	0.118301	0.744589	0.997116	0.394762	0.129892	0.039344	0.0333208	0.0163001	0.0691094	0.0131598	0.0409006	0.866129	1.00001	0.0343058	0.453446	0.619749	0.178298	0.162573	0.0326652	0.246328	0.175583
咸阳市	0.954567	0.0242422	0.010949	0.0463689	0.0694359	0.56076	0.92285	0.238145	0.0508726	0.0404791	0.0211864	0.0133283	0.0636414	0.0127895	0.0310365	0.512932	0.485076	0.0150044	0.425542	0.696844	0.240105	0.275173	0.0196262	0.216478	0.22416
渭南市	0.828308	0.00640106	0.00639755	0.0437824	0.167967	0.762837	0.98805	0.426308	0.269256	0.027278	1e-05	0.0125861	0.0502016	0.0119298	0.0275727	0.747755	0.907311	0.00694992	0.371478	0.640792	0.300327	0.24295	0.0149344	0.126075	0.428879
延安市	0.922422	0.00947161	0.0076907	0.0535317	0.0664987	0.818764	0.730141	0.0977208	0.0841913	0.0440359	0.012774	0.0576077	0.0885583	0.00409287	0.0401393	0.867852	0.801227	0.0352531	0.291255	0.625895	0.101436	0.0662663	0.023917	0.227648	0.14019
汉中市	0.582246	2.34771e-05	0.00616123	0.086162	0.0795828	0.736757	0.53126	0.132338	0.15554	0.0258206	0.00582479	0.0128631	0.0423719	0.0107234	0.0457342	0.974673	1.00001	0.00860343	0.448562	0.651034	0.169582	0.172349	0.0136038	0.22838	0.717567
榆林市	0.70489	0.0146888	0.00844798	0.0891465	0.217901	0.881011	0.90626	0.313243	0.146585	0.0358972	0.0157062	0.0109017	0.0863842	0.0233686	0.0342579	0.672758	0.831537	0.0196283	0.205102	0.552338	0.179883	0.114601	0.028254	0.239652	0.206811
安康市	0.477934	0.000285794	0.00795644	0.0423896	0.0729072	0.528798	0.705643	0.345069	0.177409	0.00674037	0.00390435	0.0115587	0.0495651	0.0098926	0.0357297	0.10602	0.994479	0.0175319	0.3073	0.597962	0.156904	0.15678	0.0149581	0.130305	0.158927
商洛市	0.713669	0.000382079	0.00146541	0.0714386	0.337794	0.679593	0.902402	0.356515	0.277353	0.00786656	0.00441911	0.00776168	0.0212036	0.00723184	0.0960154	0.795389	0.992488	0.0184722	0.353341	0.690513	0.138679	0.288569	0.0187728	0.151385	0.138803
兰州市（甘肃）	0.875688	0.0975201	0.113018	0.0306507	0.0734412	0.584862	0.902788	0.260758	0.111135	0.096284	0.121774	0.0346314	0.10258	0.0316923	0.0526075	0.569788	1.00001	0.164298	0.25812	0.415839	0.164828	0.122566	0.145893	0.666532	0.107574
嘉峪关市	1.00001	7.00217e-05	0.045109	0.165151	0.160491	0.67374	1.00001	0.426308	0.162038	0.0379571	0.00198786	0.0631848	0.132671	0.0303826	0.0734516	0.727688	1.00001	0.153587	0.536459	0.632785	1e-05	1e-05	0.0566938	0.507578	1e-05
金昌市	0.352708	0.00120042	0.0214636	0.12496	0.0381942	0.643894	1.00001	0.57427	0.100634	0.0917072	0.00140183	0.0311906	0.092766	0.0169725	0.0450867	0.539992	1.00001	0.106562	0.476815	0.552896	0.0134807	0.019018	0.031481	0.263928	0.00903151
白银市	0.51434	0.000196039	0.0580709	0.0447772	0.0488752	0.378992	0.957572	0.340044	0.230994	0.0455628	0.010909	0.00869612	0.037558	0.0128094	0.0181156	0.362836	0.56428	0.0327826	0.189407	0.373194	0.124416	0.136505	0.0301523	0.191318	0.0589968
天水市	0.449532	0.000926859	0.015744	0.0280641	0.179182	0.725846	0.538783	0.200178	0.232556	0.0187171	0.0147578	0.00707101	0.0632222	0.00581734	0.019324	0.645495	0.980652	0.00502762	0.153132	0.60541	0.202863	0.318439	0.0246563	0.108232	0.184604
武威市	0.382401	0.00166267	0.00904626	0.0778055	0.104149	0.778447	0.886584	0.240379	0.132313	0.0136816	0.00467649	0.00327846	0.0208182	0.00618536	0.0221418	0.884271	0.992377	0.0231679	0.0896507	0.348427	0.107775	0.203486	0.018162	0.196385	0.127699
张掖市	0.980516	0.000229704	0.0151569	0.0425886	0.14527	0.702184	0.980913	0.4224	0.0351495	0.030364	0.00156814	0.0133673	0.0694713	0.010796	0.0225661	0.746437	0.895143	0.00878172	0.505068	0.447868	0.0697406	0.0988514	0.0512115	0.265572	0.0714881
平凉市	0.449791	1.95868e-05	0.00546959	0.104467	0.186926	0.871832	0.911083	0.479909	0.0911805	0.0438819	0.00567829	0.00593504	0.0287409	0.00594803	0.00973939	0.564315	0.982422	0.00460631	0.228472	0.507459	0.110945	0.233355	0.0178512	0.189659	0.0874493
酒泉市	0.992522	0.000517683	0.00509582	0.0658675	0.156218	0.780234	1.00001	0.345627	0.238317	0.0621907	0.0112298	0.0227584	0.0767851	0.0262503	0.0528875	0.497122	0.947355	0.051537	0.300324	0.629619	0.0427992	0.0532323	0.050119	0.386388	0.0714881
庆阳市	0.694949	0.00017103	0.00103294	0.265032	0.174109	0.892169	0.920535	0.265504	0.208601	0.091984	0.00525064	0.00674966	0.0526652	0.0145787	0.0225905	0.873832	0.931868	0.0152367	0.112671	0.292561	0.141056	0.239148	0.0223753	0.061475	0.0936949
定西市	0.27654	6.96049e-05	3.32451e-05	0.0730303	0.0833211	1.00001	0.745573	0.206878	0.0327846	0.0110827	0.000598013	0.000616382	1e-05	0.0061395	0.00885723	0.788294	0.778771	0.00103264	0.277303	0.423474	0.22505	0.25526	0.021512	0.121699	0.102716
陇南市	0.0436454	0.00021688	1e-05	0.063082	0.118568	0.96431	1e-05	0.0745494	0.0781548	0.00109394	0.00123354	0.00118116	0.0184771	0.00605653	0.00941205	1.00001	0.928771	0.00608436	0.00314917	1e-05	0.145018	0.399177	0.0225396	0.0594354	0.157539
西宁市（青海）	0.918807	0.0753913	0.0486958	0.189425	0.22244	0.623502	0.997116	0.161931	0.198554	0.182311	0.0763151	0.0268445	0.0865728	0.0730635	0.0432727	0.544451	0.667045	0.106829	0.268932	0.603921	0.101436	0.0568529	0.14466	0.380559	0.0673244
银川市（宁夏）	0.977805	0.120799	0.0319104	0.0811879	0.0747764	0.62331	0.989979	0.383315	0.0914177	0.14058	0.0358808	0.0321254	0.113877	0.0115504	0.0615876	0.916905	1.00001	0.164233	0.459026	0.75122	0.0459688	0.0353105	0.182364	0.440154	0.0631606
石嘴山市	0.990844	0.0164765	0.0865998	0.0539296	0.0558177	0.465863	0.986314	0.398112	0.126866	0.0385123	0.00182749	0.0222973	0.0835494	0.0218908	0.0734022	0.403476	0.834191	0.0924558	0.876536	0.713418	0.0293285	0.0125009	0.0538566	0.360394	0.0319323
吴忠市	0.798228	0.00488245	0.015492	0.0616893	0.0675667	0.608964	0.788976	0.518435	0.0994013	0.0728436	0.00307281	0.0108961	0.0500401	0.0044431	0.0146819	0.898662	1.00001	0.0538451	0.626449	0.667422	0.044384	0.0630078	0.0494845	0.169171	0.607921
固原市	0.580826	0.000204765	0.0022135	0.0417927	0.093735	0.770368	0.984385	0.488843	0.333108	0.0271195	0.000568315	0.00266426	0.0293847	0.00172958	0.0156432	0.726877	0.909745	0.0282848	0.254283	0.483064	0.0586471	0.166737	0.0334174	0.105032	0.178358
中卫市	0.210183	0.00178763	0.00601149	0.00339241	0.0507443	0.690834	0.961237	0.487726	0.0632678	0.0381839	0.00159387	0.00660088	0.0356182	0.0097589	0.0122204	0.937782	0.884523	0.0339239	0.36241	0.434088	0.0451764	0.0716972	0.0407236	0.0760197	0.0312383
乌鲁木齐（新疆）	0.994846	0.0923919	0.0868631	0.0191107	0.0662316	0.715183	0.99866	0.157185	0.117857	0.148252	0.145404	0.139438	0.0975077	0.0567058	0.109791	0.56766	0.860629	0.320568	0.214869	0.597962	0.10936	0.0222765	0.0966446	0.893851	0.11035
克拉玛依市	1.00001	0.00532984	0.0318239	0.295474	0.164229	0.539708	1.00001	0.615588	0.205615	0.0744479	0.00859855	0.0662577	0.137127	0.0869437	0.145956	0.920148	0.943262	0.327599	0.27242	0.7488	0.00555675	0.00200131	0.136054	0.34415	0.0576089
权重	0.0432772	0.0257885	0.0398251	0.0574626	0.0472782	0.0426715	0.0369116	0.0480589	0.0472085	0.0313901	0.038842	0.0614011	0.0326084	0.0348911	0.0358875	0.0362199	0.0202495	0.0301409	0.0469062	0.0443569	0.0397203	0.0489637	0.0420688	0.0358727	0.0319989
综合得分																										综合得分
北京市	0.0432776	0.0257888	0.0242974	0.0176761	0.00964136	0.0267102	0.036912	0.00539403	0.00593432	0.00544573	0.0388424	0.00712063	0.00569183	0.00974683	0.0109788	0.0292384	0.0195665	0.0163075	0.016443	0.0364524	0.0196087	0.00960886	0.0173863	0.0205328	0.012036	0.470638
天津市	0.0432776	0.00607179	0.0207416	0.0145777	0.0266505	0.0317388	0.036912	0.0178985	0.0125446	0.0026128	0.00836391	0.00280086	0.00356297	0.00474301	0.00934461	0.0280747	0.0202497	0.00541184	0.0119929	0.0242605	0.016839	0.00829702	0.00596878	0.011843	0.00954891	0.384327
石家庄市（河北）	0.0432776	0.000479421	0.0040197	0.00472244	0.0117159	0.0336057	0.036912	0.0206087	0.0111099	0.0054875	0.00393872	0.00206091	0.00206987	0.000729611	0.00187929	0.0345243	0.0202497	0.000899228	0.0215312	0.0333218	0.0134084	0.0153349	0.00217733	0.00896147	0.00861625	0.341642
唐山市	0.0432776	0.000707989	0.0143001	0.00608297	0.0107817	0.0268403	0.036912	0.018207	0.0099385	0.00192247	0.00213593	0.00187328	0.00199848	0.000786506	0.00135946	0.0340545	0.0183076	0.00175329	0.0227419	0.0357751	0.0111737	0.0108321	0.00104715	0.0105273	0.00723948	0.330576
秦皇岛市	0.0432776	0.000466049	0.00140968	0.00921564	0.0173337	0.030987	0.036912	0.0240031	0.0122815	0.00356522	0.00108392	0.00212835	0.00256722	0.000839711	0.00156974	0.0333203	0.0202497	0.00128772	0.0305459	0.0390544	0.00541394	0.00399807	0.0013877	0.00930416	0.00310916	0.335311
邯郸市	0.0432776	0.000423554	0.00164746	0.00751211	0.0152633	0.0333254	0.036912	0.0241909	0.0177867	0.00548455	0.00140268	0.000870581	0.00122944	0.000383796	0.000737339	0.0331881	0.0202497	0.000231864	0.0300715	0.0367663	0.0125586	0.0183752	0.000559986	0.00616777	0.00783904	0.356455
邢台市	0.0427524	0.000266796	0.00158797	0.00594578	0.0122461	0.031747	0.036912	0.0247544	0.0111529	0.00954939	0.00102363	0.000938256	0.00122892	0.000374904	0.00045696	0.0305342	0.0180769	0.000562581	0.0237399	0.0313146	0.00978883	0.0126403	0.000456097	0.00571942	0.00646227	0.320232
保定市	0.0430094	0.00029263	0.00163802	0.00365916	0.00895115	0.0345767	0.036912	0.0183546	0.00629079	0.00567917	0.000868524	0.00121478	0.00150157	0.00051025	0.00106698	0.0325054	0.0202497	0.000295301	0.0196661	0.0346021	0.0145099	0.0191375	0.000554884	0.00484618	0.00968214	0.320575
张家口市	0.0356792	1.65348e-06	0.00209382	0.011628	0.00876178	0.0373525	0.036912	0.0173215	0.00750159	0.00411476	0.000856604	0.00116798	0.00139856	0.000507989	0.000970747	0.0316317	0.0157989	0.000788924	0.016034	0.0295965	0.00544541	0.0047249	0.00106746	0.00643681	0.00606256	0.283856
承德市	0.04292	9.1788e-07	0.0015475	0.00234436	0.00304294	0.0310832	0.036912	0.0153627	0.00611445	0.003269	0.0009222	0.000979539	0.00131555	0.000529058	0.00106512	0.0249912	0.0200302	0.000939357	0.0424893	0.0323471	0.00446972	0.00554924	0.00083578	0.00802625	0.00535197	0.292439
沧州市	0.0432776	0.00017224	0.00156778	0.00888408	0.00978435	0.0397824	0.036912	0.0183278	0.0096245	0.00664344	0.00112676	0.000996695	0.00175532	0.00051992	0.000930557	0.0307434	0.0156129	0.000356008	0.0143979	0.0322728	0.0106386	0.0122148	0.000378581	0.00594854	0.00624021	0.309109
廊坊市	0.0432776	0.000291376	0.00108374	0.00791226	0.00734785	0.0312521	0.036912	0.0200988	0.0117592	0.00176811	0.000288229	0.00193677	0.00255826	0.000911359	0.00218188	0.0311178	0.0193067	0.00146228	0.0192734	0.0364359	0.0056972	0.00717131	0.00147243	0.00759689	0.00370872	0.302822
衡水市	0.0429815	4.0026e-05	0.000964237	0.00363629	0.00927938	0.0340584	0.036912	0.0209709	0.0124644	0.00604004	0.000207406	0.0012736	0.00159527	0.000392145	0.000707719	0.0312683	0.0202497	0.000355719	0.0165412	0.0318928	0.0058231	0.00829702	0.00037707	0.00505839	0.00448594	0.295872
太原市（山西）	0.0425177	0.0011584	0.00618129	0.00271021	0.00640102	0.0362619	0.036912	0.00877505	0.0110983	0.00227385	0.0033898	0.00424121	0.00438681	0.00153279	0.00375372	0.0302955	0.0202497	0.0138623	0.0120092	0.0273084	0.00689322	0.00520355	0.0050671	0.0213162	0.00555182	0.319351
大同市	0.0358971	0.000330316	0.00187618	0.00915847	0.00451999	0.0364836	0.036912	0.0164226	0.0106224	0.00149121	0.000952499	0.00113391	0.00216972	0.000656457	0.00156593	0.0193051	0.0164596	0.00426538	0.00917883	0.0287209	0.00780597	0.00913022	0.000814257	0.0105756	0.00550741	0.271956
阳泉市	0.038618	0.00210529	0.00152552	0.0168301	0.00689337	0.0316027	0.036912	0.0111767	0.0134447	0.00260656	0.00115444	0.00235255	0.00238088	0.00220913	0.00351313	0.0299799	0.0202497	0.0040606	0.0126473	0.0306042	0.00239243	0.00312055	0.002053	0.0135336	0.0114142	0.30338
长治市	0.0337796	6.67514e-05	0.00120327	0.00900984	0.00421701	0.0290556	0.0333518	0.00688329	0.00851772	0.00172549	0.000687729	0.00134907	0.00165309	0.000526307	0.00103201	0.02951	0.0202497	0.00122951	0.0179482	0.0374354	0.00714501	0.0128619	0.00159112	0.00950921	0.00521873	0.275757
晋城市	0.0431603	0.000528197	0.000474398	0.00843819	0.0104787	0.029072	0.036912	0.0133368	0.00534192	0.00259205	0.000365437	0.00122885	0.00233787	0.00200123	0.00212323	0.0344913	0.018899	0.00181062	0.0205986	0.0347591	0.00469003	0.00716245	0.000474616	0.00844043	0.00384196	0.293559
朔州市	0.0371374	0.000146435	0.00101044	0.00576285	0.0145816	0.0353929	0.0355662	0.0191194	0.00522758	0.000778994	0.00016734	0.000650124	0.00148914	0.00085376	0.00267217	0.0348914	0.014755	0.00126613	0.0131545	0.0331649	0.00302191	0.00400693	0.000786848	0.00875801	0.00270945	0.277071
晋中市	0.0415959	3.90944e-05	0.000585942	0.00866685	0.0141019	0.0342261	0.0344199	0.0182875	0.00833315	0.00192419	0.000301148	0.00143207	0.0016767	0.000658881	0.00158642	0.0347556	0.00479602	0.000524192	0.0153795	0.0308933	0.00727091	0.00764996	0.0155982	0.00847809	0.00552962	0.298711
运城市	0.0419758	1.31711e-05	0.00108411	0.00431084	0.0110594	0.0306083	0.031942	0.00827863	0.00816154	0.00138073	2.8688e-05	0.00115886	0.00170102	0.00146141	0.000966587	0.0292604	0.0180097	0.000244166	0.0130236	0.032058	0.0122753	0.0116919	0.000968881	0.0117128	0.0100596	0.283435
忻州市	0.0404841	0.000100042	0.000214561	0.00842675	0.00435588	0.0388032	0.0297917	0.00972764	0.00485751	0.000543638	9.72067e-05	0.00147581	0.00168361	0.000528016	0.00144576	0.0339847	0.017732	0.000486524	0.00150566	0.012052	0.0107331	0.0190843	0.00109044	0.00839637	0.0163662	0.263966
临汾市	0.0375006	0.00010227	0.000648514	0.00833529	4.72782e-07	0.0356462	0.0313012	0.0134709	0.00780509	0.00104634	0.000265466	0.00195352	0.00192984	0.00159634	0.00308442	0.0311986	0.00949776	0.000585426	0.0202878	0.0327436	0.00985178	0.013828	0.00119541	0.00801737	0.00677316	0.278665
吕梁市	0.0358524	5.3534e-05	0.000117881	0.00754641	0.0128394	0.0355161	0.0329816	0.0119817	0.00977509	0.00283774	0.000139041	0.000997236	0.00167967	0.0015564	0.0017961	0.0272157	0.0202497	0.000329641	0.0202223	0.0277875	0.0108275	0.0163188	0.000711947	0.00695467	0.0141456	0.300434
呼和浩特（内蒙）	0.0390314	0.00109748	0.00387622	0.00157834	0.00612329	0.0369562	0.0337078	0.0116462	0.00461231	0.00472039	0.00345424	0.00190274	0.00391688	0.00393552	0.00316798	0.0278141	0.0197748	0.00296392	0.0231672	0.0272589	0.00358844	0.00302305	0.00562958	0.0136797	0.00299813	0.289625
包头市	0.0402941	0.00110494	0.00584363	0.0063345	0.0108574	0.0380198	0.030404	0.0151346	0.0107512	0.00277859	0.00187546	0.00154495	0.00394984	0.00383063	0.0020445	0.029767	0.0185473	0.00293471	0.017621	0.0308025	0.00267569	0.00146302	0.00646373	0.0145311	0.00248739	0.302062
乌海市	0.0256505	5.185e-05	0.00360061	0.0304812	0.00402764	0.040554	0.036798	0.0161006	0.0119016	0.00222472	0.00030507	0.00195544	0.00595387	0.00127084	0.00364751	0.0324687	0.01637	0.00359094	0.0135471	0.0262429	0.000378086	8.91278e-05	0.00358764	0.0154947	0.00597374	0.302267
赤峰市	0.0404673	5.27055e-06	0.00136699	0.00839245	0.00612329	0.0346764	0.0260179	0.0102375	0.00538715	0.00109496	0.000103974	0.000526974	0.00698407	0.00151782	0.000991241	0.0297339	0.0170465	0.000514838	0.0116657	0.0260529	0.00531952	0.00577083	0.000627762	0.00775221	0.00659551	0.254973
通辽市	0.0364223	2.57368e-05	0.00180653	0.00607154	0.0100621	0.0349496	0.0222726	0.0209709	0.00776406	0.000937912	0.000165495	0.000626599	0.00186731	0.00153272	0.000588665	0.0311472	0.0183681	0.000502315	0.0220711	0.0238805	0.0048474	0.00498195	0.00108204	0.00450971	0.00446373	0.261918
鄂尔多斯市	0.0267009	0.000172553	0.00230301	0.00357913	0.0192526	0.039413	0.0349254	0.0393385	0.0120539	0.00381084	0.000355825	0.000851293	0.00665118	0.00146754	0.00157393	0.0334892	0.0199316	0.00327862	0.0213185	0.0280188	0.00185737	0.000860279	0.00190585	0.0187204	0.00328681	0.325117
呼伦贝尔市	0.0242928	1.41837e-05	0.00023573	0.00220716	0.00885015	0.0310187	0.0169182	0.01547	0.00693112	0.00302957	0.000211635	0.00119577	0.00282923	0.000624531	0.00113681	0.0290989	0.0161774	0.000802382	0.0292044	0.0182471	0.00566573	0.00160484	0.00100943	0.0098504	0.00499667	0.231623
巴彦淖尔市	0.0271143	2.1336e-06	0.000311849	0.000926654	0.0173211	0.0349074	0.0230416	0.0236274	0.016695	0.000503434	7.16756e-05	0.000706606	0.00163711	0.00231007	0.00134109	0.0311912	0.0194164	0.000910502	0.00904795	0.0248221	0.00154263	0.000878007	0.00089035	0.00715411	0.0028871	0.249258
乌兰察布市	0.0169068	2.63925e-05	0.000285148	0.0048825	0.0064389	0.0409117	0.0276271	0.0201659	0.00931584	0.0010761	7.24446e-05	0.000410716	0.000692437	0.000406351	0.000768557	0.0307544	0.0202497	0.000592269	0.0284681	0.0290761	0.00195179	0.00186189	0.000717039	0.00116647	0.00453035	0.249355
沈阳市（辽宁）	0.0432776	0.00114285	0.0062242	0.00449377	0.0102641	0.0293441	0.036912	0.0139137	0.0105703	0.0028728	0.00922443	0.00300485	0.00386628	0.00157008	0.00179802	0.0263751	0.0202497	0.0071114	0.0187989	0.0324793	0.00975736	0.0035017	0.00709741	0.0172825	0.00646227	0.327595
大连市	0.0432664	0.000366741	0.00611112	0.0106105	0.00677976	0.0347632	0.036912	0.0168922	0.011468	0.00461589	0.00792534	0.00315088	0.00372544	0.00164121	0.00239458	0.0296789	0.0202497	0.00294412	0.017621	0.0350895	0.00846692	0.00602788	0.00837961	0.0143326	0.00461917	0.338033
鞍山市	0.0419199	5.25415e-05	0.00483426	0.0155381	0.00568144	0.0280822	0.0352956	0.00896289	0.00276588	0.0030386	0.00181802	0.00240538	0.00240994	0.000870171	0.00249957	0.0254244	0.0202497	0.00114794	0.0149705	0.0296543	0.0048474	0.0056556	0.00273844	0.0122587	0.00310916	0.276231
抚顺市	0.0409199	0.000271364	0.00322825	0.015641	0.00696912	0.038598	0.035908	0.0100094	0.00768138	0.00249625	0.0025202	0.00224866	0.00236487	0.000737685	0.00141668	0.0318263	0.0186504	0.00235792	0.0126964	0.0303895	0.00336812	0.00154279	0.00214855	0.0091077	0.00204327	0.285142
本溪市	0.0350479	1.24716e-06	0.00383406	0.00587718	0.00279046	0.0361224	0.0351746	0.0114182	0.0115164	0.00226534	0.00189331	0.00233493	0.00218229	0.000768664	0.00172396	0.0305415	0.016883	0.00314161	0.0127291	0.0365681	0.00179442	0.000408225	0.00285614	0.0165885	0.00137709	0.275838
丹东市	0.040255	6.38129e-06	0.000743757	0.020603	0.0149856	0.0362385	0.0330599	0.01708	0.0141585	0.00271125	0.000924431	0.00193375	0.00222126	0.00243291	0.00278655	0.0027498	0.0202497	0.00362777	0.0116493	0.0289935	0.00365139	0.00402466	0.00241625	0.0133513	0.00230975	0.283164
锦州市	0.0425122	4.60733e-06	0.00152362	0.0134573	0.00722161	0.0311618	0.036912	0.0109754	0.0109094	0.00183606	0.000804004	0.0019604	0.00189184	0.0006243	0.00114453	0.0162033	0.0172683	0.00150473	0.0129745	0.0300095	0.00456414	0.00364352	0.00181237	0.00912791	0.00217651	0.262224
营口市	0.0406964	5.05533e-05	0.00270756	0.017779	0.00550469	0.0365023	0.0270788	0.00794321	0.00698655	0.00213198	0.000648202	0.00198771	0.00217631	0.000828242	0.0012901	0.026845	0.0199944	0.00161119	0.0144306	0.0320498	0.00273864	0.00175552	0.00186684	0.0095838	0.00226533	0.267453
阜新市	0.027578	0.000110612	0.00100769	0.0242387	0.00309344	0.0344407	0.0366556	0.00586361	0.00483722	0.00130031	0.000403888	0.00171286	0.00180103	0.000539357	0.00102258	0.0194263	0.0182091	0.00169742	0.0151178	0.0294396	0.00333665	0.00171121	0.000875535	0.00910068	0.00204327	0.245563
辽阳市	0.0374056	4.2533e-05	0.00233426	0.0113994	0.00838305	0.0277703	0.036912	0.014826	0.0144254	0.00208978	0.000632822	0.00180911	0.00200166	0.000749786	0.00233812	0.029477	0.0151829	0.00258118	0.0119111	0.0299352	0.00226653	0.00227849	0.00249696	0.0151239	0.0136348	0.288008
盘锦市	0.0432776	4.5508e-05	0.00145527	0.0123369	0.0103272	0.033621	0.036912	0.0180997	0.0126008	0.00199961	0.000698034	0.00196771	0.00256492	0.000909848	0.00460121	0.0226272	0.0202497	0.0027011	0.0101932	0.0295965	0.00198326	0.000319587	0.00160108	0.0137803	0.0140789	0.298548
铁岭市	0.0418194	0.000133651	0.000265919	0.0184993	0.0120567	0.0336702	0.0351319	0.0220577	0.0111394	0.00264212	0.000313222	0.00110407	0.00124293	0.000481557	0.00156904	0.0308498	0.0169256	0.000608246	0.0137926	0.0302077	0.00428087	0.00404239	0.000866804	0.00465839	0.00242078	0.29078
朝阳市	0.0391823	4.85492e-06	0.000444556	0.0117766	0.00674188	0.0338133	0.0306319	0.00735287	0.00901989	0.000968558	0.00037628	0.00101147	0.00134417	0.000443999	0.00207289	0.0246535	0.0041509	0.000639502	0.0123855	0.0223358	0.00544541	0.00604561	0.000818221	0.00624698	0.00353108	0.231438
葫芦岛市	0.037914	0.00021837	0.00165626	0.00953576	0.00176788	0.0370383	0.036912	0.0132697	0.00446615	0.00115235	0.000432956	0.00122006	0.00148944	0.000555735	0.00134949	0.0304167	0.0201512	0.000388967	0.0191098	0.0294148	0.00402908	0.00552264	0.00100598	0.00746657	0.00330902	0.269793
长春市（吉林）	0.0421602	0.000941931	0.00392568	0.00211569	0.0109963	0.0308815	0.0365275	0.0249959	0.0155827	0.00363454	0.00497342	0.00111532	0.00224048	0.000864917	0.00162762	0.0314482	0.0174385	0.00317554	0.0204023	0.0296461	0.0102609	0.0128885	0.00417335	0.0124667	0.00670654	0.33119
吉林市	0.0407914	0.000237021	0.00305377	0.00487107	0.00503759	0.0332046	0.035374	0.0114316	0.00878488	0.00148395	0.00163253	0.00130615	0.00307721	0.000595199	0.00245074	0.0331	0.0157765	0.0015243	0.0173756	0.0355438	0.00560278	0.00631152	0.00207066	0.0114663	0.00526315	0.287366
四平市	0.0327125	9.92811e-05	0.00114928	0.0062659	0.00387615	0.0409903	0.012233	0.00535377	0.00511111	0.0012774	0.000263005	0.000996619	0.00167181	0.000417477	0.00111171	0.0358275	0.0187758	0.00317159	0.00980054	0.0237235	0.00557131	0.00858952	0.000820165	0.00776655	0.00310916	0.230685
辽源市	0.0266729	3.92691e-06	0.000460715	0.00399072	0.00191938	0.0397238	0.0243304	0.0153224	0.00993422	0.00213546	0.000411732	0.00106826	0.00178386	0.00054333	0.00147759	0.030101	0.0186526	0.00104049	0.00991507	0.0267881	0.00176295	0.00316487	0.00432765	0.00850886	0.00122165	0.235262
通化市	0.0315336	9.06498e-06	0.00063579	0.00905557	0.00202037	0.0354985	0.0285527	0.00534036	0.00496551	0.00192219	0.000513472	0.00126805	0.00259495	0.000552318	0.00222546	0.0183434	0.0202004	0.00111935	0.0129745	0.0230545	0.00418645	0.00335101	0.00154238	0.0101653	0.00273166	0.224357
白山市	0.0314834	3.98066e-06	0.000625607	0.00646026	0.00323231	0.0380339	0.0308668	0.0102509	0.0103129	0.00159669	0.00017034	0.00178965	0.0018587	0.000521868	0.0027126	0.00763197	2.02495e-07	0.00179135	0.0144633	0.0224597	0.00317928	0.00200371	0.00175798	0.0137847	0.00191004	0.208902
松原市	0.0398304	0.000193738	0.000570841	0.007615	0.00451999	0.0251692	0.0313866	0.0121963	0.00471425	0.00256222	0.00055	0.000815875	0.00275203	0.000421792	0.000996654	0.0294366	0.0160184	0.000480953	0.0152323	0.0308603	0.0041235	0.00628493	0.000729549	0.0025868	0.0021543	0.242203
白城市	0.0335506	9.57735e-06	0.000118395	0.00736348	0.00676713	0.030199	0.03123	0.00999598	0.00633768	0.00126741	0.000188565	0.00117985	0.00159799	0.000439681	0.00110093	0.00343991	0.0187825	0.000343173	0.0108149	0.0237648	0.00358844	0.00585947	0.000859725	0.00646563	0.0025096	0.207774
哈尔滨（黑龙江）	0.0419199	0.0010423	0.00404027	0.00181843	0.00512596	0.0298988	0.0292007	0.00853355	0.0038203	0.00325103	0.00838452	0.00188702	0.00307182	0.000919194	0.00235586	0.0205018	0.0164216	0.00278413	0.0144633	0.0294809	0.0173741	0.0139255	0.0032658	0.0126973	0.00977097	0.285955
齐齐哈尔市	0.0406517	0.000648407	0.00135439	0.00541985	0.00530271	0.0356075	0.03526	0.00862747	0.00369414	0.00179311	3.23376e-06	0.000909056	0.00174713	0.000421798	3.58875e-07	0.0242754	0.0092648	0.00123977	0.014267	0.0308273	0.00834103	0.0102116	0.00138271	0.00638081	0.0173876	0.265019
鸡西市	0.0310308	6.43419e-07	0.000909132	0.00576285	0.00342168	0.027972	0.0349396	0.00767488	0.00516638	0.00235545	0.000692651	0.00126988	0.00182517	0.000937439	0.00735981	0.0116919	0.0142152	0.00286377	0.0132199	0.0301004	0.00346255	0.000603229	0.000723342	0.011059	0.00257622	0.221834
鹤岗市	0.0146385	3.77328e-05	0.000683867	0.0109306	0.00653989	0.0369913	0.027264	0.00630637	0.0113883	0.00179099	0.000750019	0.00111029	0.00211641	0.00119025	0.00300055	0.00394281	0.0137425	0.00318411	0.0223492	0.0324132	0.00160558	0.000665276	0.00135367	0.0160679	0.00137709	0.22144
双鸭山市	0.0350144	3.78717e-06	0.000565379	0.00373919	0.00392665	0.0349379	0.0367553	0.00705771	0.00860977	0.00188347	0.000373127	0.000789931	0.00256665	0.000511036	0.00259864	0.0255345	0.00633713	0.00211359	0.0242143	0.0330823	0.00361992	0.00140097	0.000854471	0.0106595	0.00173239	0.248882
大庆市	0.0419982	0.000789776	0.005065	0.00472244	0.0064894	0.0273692	0.0249356	0.0253179	0.0186267	0.00588883	0.00130555	0.00211261	0.00334949	0.00100563	0.00379098	0.0115781	0.0164104	0.00470919	0.020026	0.0295304	0.00346255	0.00431717	0.00504354	0.011687	0.00302034	0.282552
伊春市	0.0289301	2.57885e-07	0.000503093	0.00396785	0.000896803	0.0366102	0.0152164	0.0110022	0.00585464	0.000801684	0.000194717	0.00446441	0.00144703	0.000755915	0.00280114	0.00767602	0.00628337	0.00642223	0.0309877	0.0198413	0.00179442	0.000869143	0.00214912	0.0120927	0.00106621	0.202629
佳木斯市	0.0281758	8.06217e-05	0.000360994	0.00375062	0.0034848	0.0326324	0.0299412	0.0080103	0.00192818	0.00126575	0.000679655	0.00128116	0.00245634	0.00111907	0.00336045	0.0193308	0.0147326	0.00101347	0.017441	0.0310668	0.00446972	0.0032801	0.00124658	0.0101941	0.00544079	0.226743
七台河市	0.0359586	8.13255e-07	0.000817186	0.00936427	0.00166689	0.0378521	0.0272355	0.0126391	0.013762	0.0019044	0.000342367	0.00132178	0.00176521	0.00107292	0.00130017	0.00826702	0.0202497	0.0058883	0.0173756	0.0314963	0.00132231	0.000612093	0.000929787	0.00791039	0.000799737	0.241854
牡丹江市	0.0353719	1.71618e-06	0.000968918	0.00557992	0.00523958	0.0361716	0.0312727	0.0145309	0.0171778	0.00257367	0.00102425	0.00163441	0.00128267	0.001128	0.0044611	0.00895714	0.0202497	0.00143851	0.0151178	0.0296213	0.00421792	0.0030585	0.00114126	0.0110856	0.0028649	0.256172
黑河市	0.0270305	2.35647e-06	0.000152416	0.00712338	0.00499972	0.0387023	0.0237821	0.0126659	0.00401347	0.00141292	1.00363e-06	0.000792659	0.00144268	0.000776953	0.00190769	0.0362202	0.014979	0.000455074	0.0253759	0.0175615	0.00406055	0.00239372	0.00079173	0.00840876	0.00279828	0.237851
绥化市	0.0196891	9.88478e-06	0.00015647	0.0110106	0.00503759	0.034789	0.0342846	0.00709796	0.00744335	0.00083656	0.000215096	0.00038792	6.93884e-05	3.48911e-07	0.000887668	0.0201237	0.0150193	0.000146085	0.00507229	0.0194696	0.00972589	0.0155565	0.000727056	0.00259302	0.00626242	0.216611
上海市	0.0432776	0.016125	0.0398255	0.0338425	0.0133318	0.0267207	0.036912	0.00334126	0.00547052	0.00387057	0.0215901	0.0614017	0.00564925	0.00786499	0.0115062	0.0300863	0.0161864	0.0108056	0.00939152	0.0292909	0.0234171	0.00661289	0.0228967	0.0223478	0.0131907	0.514955
南京市（江苏）	0.0429982	0.0020745	0.0108809	0.0127142	0.00891327	0.0103062	0.036912	0.0238823	0.0150442	0.00334309	0.00797025	0.00375725	0.00491381	0.00165587	0.00344714	0.0212213	0.0154875	0.00489364	0.0203859	0.0344369	0.00642111	0.00288123	0.00998225	0.010731	0.00379755	0.319052
无锡市	0.0430541	0.00149205	0.0076832	0.0277944	0.0472787	0.0204502	0.036912	0.0294906	0.0390838	0.00391489	0.00306012	0.00460284	0.00554684	0.00202387	0.00377823	0.0315326	0.0202497	0.00502608	0.0215639	0.0329832	0.00531952	0.00166689	0.00356035	0.0132339	0.00319799	0.4145
徐州市	0.0427412	0.000484821	0.0045819	0.00989019	0.00585818	0.0280037	0.0365132	0.01975	0.00984044	0.00200125	0.00269277	0.00104189	0.00176034	0.000508962	0.00152895	0.0260998	0.019114	0.000974656	0.0221038	0.0318598	0.0100721	0.00754359	0.00118969	0.0058684	0.00550741	0.297531
常州市	0.0427189	0.00172365	0.0065882	0.052627	0.0287335	0.0192306	0.036912	0.0286185	0.0203519	0.00327892	0.00299145	0.00347564	0.00460776	0.00159541	0.00462797	0.0268597	0.0202497	0.00205816	0.0181936	0.0325949	0.00478446	0.00150734	0.00307319	0.0103755	0.00184342	0.379621
苏州市	0.0432776	0.00200315	0.00825269	0.0187508	0.0193662	0.01262	0.036912	0.0350049	0.0145291	0.00393775	0.00415373	0.00479819	0.00705205	0.00282522	0.00780038	0.0254648	0.0202497	0.00775072	0.0255723	0.0330492	0.00777449	0.00265963	0.0058788	0.0166423	0.00461917	0.370945
南通市	0.0432776	2.9259e-05	0.00334562	0.016407	0.0165258	0.0195261	0.036912	0.0233054	0.0123571	0.000945007	0.000800851	0.0016584	0.00234912	0.000783808	0.00248457	0.0299799	0.0202497	0.000675082	0.0151669	0.0313146	0.0075227	0.00289896	0.00166203	0.00772417	0.00721728	0.305119
连云港市	0.0431267	0.000259061	0.000990856	0.00812949	0.0117285	0.0359441	0.036912	0.0280147	0.0138753	0.00177563	0.000626901	0.00132559	0.00175554	0.000545657	0.00164727	0.0223409	0.0202497	0.0010068	0.0176537	0.02977	0.00560278	0.00374988	0.0015196	0.00351095	0.00293151	0.294993
淮安市	0.0415791	0.000266581	0.00211301	0.0337396	0.0156421	0.0171209	0.0325971	0.020877	0.0126356	0.000825397	0.000842223	0.000750692	0.00140401	0.000422188	0.00124807	0.0211369	0.0202497	0.000665165	0.0159358	0.0304886	0.00588605	0.00340419	0.00104158	0.00437347	0.00375314	0.288998
盐城市	0.0429591	0.000204332	0.00109729	0.0212089	0.0100242	0.0305238	0.036912	0.0236811	0.00920315	0.000718176	0.000388508	0.00103945	0.000552118	0.000479258	0.00140917	0.0225244	0.0202497	0.000191798	0.0170974	0.0301582	0.00893903	0.00417534	0.000933731	0.00387199	0.00528535	0.293828
扬州市	0.0416071	0.000246946	0.00184538	0.0251533	0.0232041	0.0295657	0.0367767	0.0258278	0.0234639	0.00327858	0.00103325	0.00234273	0.00277184	0.000833752	0.00273169	0.0289117	0.0202497	0.000849518	0.0293025	0.0337926	0.00522509	0.00182643	0.00218737	0.00713255	0.00381975	0.35398
镇江市	0.0432776	0.000734668	0.0025814	0.0180877	0.0179523	0.0238206	0.036912	0.0258412	0.0199251	0.00294673	0.000704032	0.0025139	0.00326722	0.000961284	0.00268034	0.0260411	0.0202497	0.00237312	0.0240834	0.0325867	0.00308486	0.000975509	0.00337322	0.00716294	0.00199886	0.324135
泰州市	0.0421378	9.19441e-05	0.00119925	0.0178933	0.0150866	0.0341393	0.036912	0.027733	0.0257122	0.00167104	0.000202561	0.00150983	0.00196288	0.00068132	0.00217957	0.0186444	0.0202497	0.00038022	0.013269	0.0314963	0.00604342	0.00116165	0.00139466	0.00530762	0.00335343	0.310413
宿迁市	0.039389	0.000134081	0.00101337	0.0109878	0.011375	0.0332035	0.036912	0.033851	0.0165002	0.000862237	0.000191795	0.000781809	0.0014874	0.000368495	0.00107976	0.0270432	0.0202497	0.000150431	0.01785	0.0312898	0.00620079	0.00312055	0.000414026	0.0043041	0.00439711	0.303157
杭州市（浙江）	0.0432776	0.00164268	0.0120463	0.0147264	0.0107564	0.0172358	0.036912	0.0171337	0.00679325	0.00506108	0.00982618	0.00514497	0.00516509	0.00219972	0.00536376	0.0345317	0.0202497	0.00409456	0.0227255	0.0307777	0.00963146	0.00343965	0.00855844	0.0152938	0.00632903	0.348916
宁波市	0.0432776	0.000805147	0.00777439	0.00800373	0.0146447	0.0131817	0.036912	0.0173215	0.00675081	0.00462653	0.00349585	0.00486627	0.00491429	0.00436079	0.00356305	0.0240662	0.0202497	0.00211027	0.0151505	0.0292	0.00912788	0.00437035	0.00597314	0.0109579	0.00441932	0.300124
温州市	0.0410428	3.83276e-05	0.0035356	0.00966153	0.00993585	0.0215303	0.036912	0.0193743	0.00844205	0.00417211	0.00207418	0.00352128	0.00406329	0.00153425	0.0020009	0.0252078	0.0202497	0.00118932	0.00786998	0.0158599	0.0145729	0.00608106	0.00183822	0.00565898	0.00868287	0.275049
嘉兴市	0.0425513	0.000183295	0.00224027	0.00599151	0.00862291	0.0293687	0.036912	0.0214002	0.0104276	0.00357084	0.00066389	0.00367332	0.00481061	0.00222366	0.00387154	0.0315436	0.0202497	0.000699315	0.0191262	0.0317194	0.00453266	0.00172893	0.00575414	0.010519	0.00239857	0.304783
湖州市	0.0430094	0.00027159	0.001804	0.0316816	0.0255774	0.0291365	0.036912	0.028122	0.0114156	0.00177872	0.00048871	0.0029677	0.00355316	0.00114005	0.00215507	0.0307544	0.0202497	0.000988073	0.0229873	0.0388974	0.00374581	0.00107301	0.00374221	0.00900994	0.0025096	0.353971
绍兴市	0.0430653	0.000484286	0.00146252	0.0196769	0.0111983	0.0294402	0.036912	0.020877	0.00563392	0.00345696	0.000876675	0.0027764	0.00379345	0.00117986	0.00232645	0.0307177	0.0202497	0.000595686	0.0231509	0.0311081	0.00557131	0.00382966	0.00269379	0.00845288	0.00315357	0.312683
金华市	0.0430094	2.85757e-05	0.00106396	0.0142805	0.0220174	0.0328352	0.0368123	0.0299736	0.0131969	0.00291091	0.000676886	0.00312417	0.00502414	0.00144868	0.00367852	0.0241249	0.0202497	0.000634042	0.0178664	0.0306538	0.00723943	0.00386511	0.00170147	0.00767795	0.00552962	0.329624
衢州市	0.0404952	3.87339e-05	0.0016023	0.0158697	0.0194546	0.0254683	0.036912	0.0322544	0.0115496	0.00231367	0.000413039	0.00137134	0.00198577	0.00144071	0.00100321	0.0100988	0.0202497	0.000694928	0.0193716	0.0326114	0.00277012	0.00170234	0.00215619	0.00488097	0.00293151	0.28964
舟山市	0.0425904	6.02945e-05	0.000940395	0.0218721	0.0157557	0.0319534	0.0365132	0.0135112	0.0077134	0.00262271	0.000365822	0.00379702	0.00439637	0.00160062	0.00328789	0.0196245	0.0202497	0.00368187	0.0226601	0.0310172	0.00129083	0.000363906	0.00365144	0.0108055	0.00162136	0.301947
台州市	0.0427301	1.14934e-06	0.00231284	0.0167157	0.015844	0.0254307	0.0364349	0.0293832	0.0318804	0.00085895	0.000355979	0.0023197	0.00403381	0.00120885	0.00227033	0.0272892	0.0202497	0.0014335	0.0153468	0.0343461	0.00777449	0.00479581	0.00133785	0.00551119	0.004708	0.334573
丽水市	0.0432776	1.35967e-06	0.00040355	0.0253706	0.0157178	0.0286193	0.036912	0.0148931	0.00628179	0.00140277	0.000162265	0.00145238	0.00268438	0.000809344	0.00168265	0.0261182	0.0202497	0.000840694	0.0151341	0.0319176	0.00277012	0.00216326	0.00230093	0.00556037	0.00637345	0.293099
合肥市（安徽）	0.0420317	0.000803241	0.00260447	0.00533982	0.0128016	0.0192716	0.0349325	0.02136	0.00868973	0.00362533	0.00450117	0.00165637	0.00250034	0.00112005	0.00197136	0.0307544	0.020243	0.00179282	0.0196006	0.0298443	0.0073968	0.00569992	0.00286382	0.0138674	0.00854964	0.303822
芜湖市	0.0432776	0.000669457	0.00159218	0.00683756	0.011072	0.0292913	0.036912	0.0271695	0.0138126	0.00380716	0.00131401	0.0016783	0.0021603	0.00209257	0.0027917	0.0214048	0.0202497	0.00119824	0.013449	0.0293322	0.00352549	0.00164029	0.00115962	0.0113963	0.00191004	0.289744
蚌埠市	0.037657	0.000400766	0.000848227	0.00511116	0.00800432	0.0244503	0.036677	0.0162348	0.00901862	0.00245658	0.00144436	0.000766174	0.00154237	0.000405312	0.000902018	0.0271313	0.0202497	0.000496669	0.00948969	0.028341	0.00528804	0.0074195	0.000429302	0.00777601	0.00270945	0.25525
淮南市	0.0377911	0.000279756	0.00143918	0.0139489	0.00718374	0.0329431	0.0349752	0.0114182	0.0105289	0.0013025	0.00104317	0.0010163	0.00135147	0.000514192	0.00122852	0.0142321	0.00652753	0.00142921	0.0167375	0.0306786	0.00393466	0.00384738	0.000505097	0.00917597	0.00199886	0.246031
马鞍山市	0.0432776	0.000470911	0.00295991	0.013423	0.00838305	0.0214329	0.036912	0.0208233	0.0058969	0.00209251	0.000714952	0.00227247	0.00271449	0.000797123	0.00189181	0.020322	0.0202497	0.00131567	0.0208277	0.033074	0.0014482	0.00108187	0.00193715	0.00662043	0.001044	0.271984
淮北市	0.0388471	8.61754e-05	0.000919691	0.00850678	0.00132603	0.0347561	0.034783	0.0116865	0.0151877	0.00277595	0.000533081	0.000947885	0.00130421	0.000614459	0.00110662	0.030714	0.0177163	0.000463488	0.0196824	0.0334292	0.00409203	0.00312942	0.000430553	0.0106385	0.00204327	0.275721
铜陵市	0.0427133	0.000344082	0.00138386	0.0121196	0.00556782	0.0321433	0.0345124	0.0132965	0.00825071	0.00195309	0.000454642	0.00205811	0.00225766	0.000739348	0.00218539	0.0248444	0.0189729	0.00401019	0.0158704	0.0309594	0.00116494	0.000700731	0.00344743	0.0123385	0.000511058	0.2728
安庆市	0.0383554	3.31451e-05	0.00096726	0.00752354	0.00900164	0.030369	0.031116	0.0190255	0.0084639	0.0012337	0.000398274	0.00056477	0.000783828	0.000297134	0.00214924	0.0323292	0.0181217	0.000194883	0.013858	0.0295635	0.0118661	0.0147765	0.000610588	0.00356247	0.00437491	0.27954
黄山市	0.042663	1.66872e-05	0.000259608	0.00740921	0.0150866	0.0308346	0.0364349	0.0223797	0.0104545	0.00163456	0.00022417	0.00149854	0.00154129	0.00132928	0.00171645	0.0275021	0.0142062	0.000712236	0.0217439	0.0381044	0.00333665	0.00437921	0.00145892	0.00743546	0.00270945	0.295072
滁州市	0.0430541	0.000345229	0.000471645	0.00553418	0.0111857	0.0323486	0.0367624	0.0305371	0.00606912	0.00137017	0.000277001	0.000593916	0.00109074	0.000368242	0.000576458	0.0285372	0.0202497	0.000101436	0.0187171	0.0277132	0.00862429	0.00525673	0.000457226	0.00329186	0.00264284	0.286176
阜阳市	0.0249745	0.000229568	0.000735054	0.0115823	0.00637578	0.0325855	0.0312228	0.0187571	0.0100807	0.000791012	0.000543079	0.000198345	0.000606493	0.000316438	0.00116891	0.0287905	0.0199697	0.000196522	0.010275	0.0250534	0.0148247	0.0204848	5.32011e-05	0.00143967	0.00433049	0.265586
宿州市	0.0372715	6.14883e-05	0.000604331	0.0103589	0.0131677	0.0257392	0.036143	0.0221516	0.0140908	0.000298725	0.000353902	0.000354999	0.000727735	0.000249985	0.000787065	0.0185086	0.0202004	0.000459629	0.0151996	0.0291835	0.00868724	0.00987478	1.51133e-05	0.001338	0.00277607	0.268604
六安市	0.0320197	8.36845e-05	0.000518471	0.00405932	0.00554257	0.0380597	0.0363138	0.00803713	0.00476789	0.000441397	0.000499553	0.000261564	0.000925161	0.000813482	0.000753016	0.0247783	0.0189998	6.58793e-05	0.0176537	0.0314715	0.0128733	0.0160174	0.000182712	0.00280141	0.00413064	0.262071
亳州市	0.03602	4.63679e-05	0.000221468	0.017699	0.0179902	0.0293452	0.0351034	0.0480594	0.0366062	3.49951e-05	8.07852e-06	0.000256726	0.000592633	0.000245685	0.000612981	0.0317529	0.0202497	0.000141299	0.015854	0.0304308	0.00915935	0.0122946	0.000132806	0.000881417	0.00246519	0.346204
池州市	0.0375006	3.37198e-05	0.000477843	0.00726058	0.0137484	0.0323884	0.0325187	0.0297723	0.0180018	0.000636201	0.000209251	0.00100846	0.00125759	0.00042825	0.00135294	0.0325494	0.0175774	0.000842227	0.0275683	0.0301086	0.00305338	0.00339533	0.00063297	0.00454853	0.00168798	0.298559
宣城市	0.0341204	4.28046e-05	0.000310908	0.00982159	0.0142029	0.0313952	0.0359009	0.0243788	0.00753048	0.000519597	0.000186258	0.00108607	0.00180967	0.000636437	0.000966634	0.020322	0.0200011	0.000275442	0.0211058	0.0267881	0.00478446	0.00240258	0.000975253	0.00516997	0.00244298	0.267176
福州市（福建）	0.0430597	0.000265847	0.00285465	0.00480247	0.00712061	0.0167163	0.0368123	0.0131355	0.00609319	0.00567692	0.00494181	0.0136217	0.00321351	0.00148522	0.0035818	0.0300386	0.0202497	0.0017418	0.0162303	0.031042	0.013188	0.0110803	0.00400026	0.00853928	0.00466358	0.304155
厦门市	0.0432776	0.000325763	0.0047378	0.012314	0.00834518	0.0320132	0.036912	0.0124244	0.00669278	0.00560144	0.00565053	0.0332185	0.00839479	0.0034207	0.00674113	0.0325861	0.019562	0.0107222	0.0145615	0.0311494	0.00261275	0.00243804	0.00874321	0.0156148	0.000910767	0.358971
莆田市	0.0421546	5.40872e-05	0.00131389	0.010519	0.0274837	0.0261461	0.0361999	0.0178448	0.0220135	0.000298202	0.000391353	0.00705135	0.00171073	0.0007193	0.00254084	0.0313417	0.0202497	0.000170118	0.0160176	0.0333796	0.00469003	0.00608993	0.000133556	0.00237209	0.0013993	0.312285
三明市	0.0415959	3.15154e-06	0.000981961	0.0333852	0.00393927	0.0206554	0.0361074	0.0173215	0.0172461	0.00294567	0.000485249	0.00125376	0.00200641	0.000715996	0.00262963	0.00855702	0.0193963	0.000332751	0.0175228	0.0312155	0.00516215	0.00246463	0.00231197	0.00820983	0.0032646	0.27971
泉州市	0.0427803	8.64227e-05	0.00213396	0.0288234	0.0073226	0.0262387	0.0359934	0.013538	0.00218625	0.00478643	0.00164668	0.0142274	0.00309516	0.001399	0.00278078	0.0260961	0.0202497	0.000749365	0.0152487	0.0312155	0.0110163	0.0126846	0.00169139	0.00567392	0.00497447	0.316639
漳州市	0.0422272	3.16607e-05	0.000826563	0.00479103	0.0171317	0.0257884	0.0364776	0.0219772	0.00817744	0.00249978	0.000403426	0.00115861	0.00229807	0.000769665	0.001365	0.0318153	0.0201019	0.00029586	0.0151669	0.0324132	0.00657848	0.0110182	0.000868726	0.00310347	0.00344225	0.290728
南平市	0.0424898	6.33745e-07	0.00102524	0.00587718	0.0023486	0.0282429	0.0366343	0.0132965	0.0161475	0.00109403	0.00036413	0.00646997	0.00158201	0.00059672	0.00258631	0.0298624	0.0202497	0.000238424	0.0170647	0.0310916	0.00506772	0.00442353	0.00191339	0.00639813	0.00328681	0.278352
龙岩市	0.0425289	1.31389e-05	0.00104244	0.00223002	0.00608542	0.0308346	0.0364634	0.0156847	0.0141647	0.00138227	0.000536234	0.00116202	0.00166192	0.000675823	0.00215197	0.0325604	0.0201691	0.000141492	0.0162957	0.0325784	0.00519362	0.00417534	0.00105321	0.00750305	0.00315357	0.279442
宁德市	0.0426239	7.01513e-06	0.000218663	0.00750067	0.00787807	0.0238734	0.0362925	0.0144235	0.0123728	0.00207318	0.000643127	0.00914118	0.00184305	0.000697977	0.00190772	0.0266137	0.018899	0.000127274	0.0202878	0.030852	0.00550836	0.00592152	0.000637664	0.00406187	0.00282048	0.277226
南昌市（江西）	0.0399254	5.06497e-05	0.00307055	0.0120396	0.00657777	0.0159306	0.0367624	0.00932514	0.00562279	0.00348942	0.00414266	0.0025552	0.00295287	0.000956617	0.0026894	0.0270432	0.0202497	0.00124437	0.0127291	0.0330988	0.00808923	0.00910362	0.00404635	0.00825411	0.00395299	0.273903
景德镇市	0.0414618	5.70923e-05	0.000537828	0.00508829	0.0100116	0.0257087	0.036677	0.0194682	0.00566939	0.0027972	0.000662275	0.000984745	0.000360618	0.000793456	0.00136516	0.0216581	0.0202497	0.000455577	0.0235926	0.042028	0.00277012	0.00421966	0.00170951	0.00541999	0.000533264	0.27428
萍乡市	0.0403053	6.58345e-05	0.00113934	0.00674609	0.00618641	0.0332844	0.036912	0.0194011	0.00664246	0.00105638	0.000471099	0.001047	0.00213757	0.000537253	0.00312886	0.0291025	0.0202497	0.000945538	0.0177355	0.0363698	0.00321075	0.00359033	0.00176981	0.00767157	0.00162136	0.281328
九江市	0.0417691	4.64582e-05	0.00122823	0.00842675	0.0108448	0.0306235	0.036912	0.0262303	0.015211	0.00236074	0.00066612	0.000873501	0.00145152	0.00021295	0.000908352	0.0346198	0.0202497	0.000430375	0.0276174	0.0443574	0.00931672	0.0116298	0.00139426	0.00414199	0.00570727	0.33723
新余市	0.0426183	0.000260332	0.0019336	0.00673466	0.0128899	0.0237631	0.036912	0.0265791	0.00987379	0.00125176	0.000463102	0.00144076	0.00177607	0.000462199	0.00185716	0.0346381	0.0202497	0.00153763	0.023838	0.0383935	0.00119641	0.0011971	0.00209546	0.00593392	0.000799737	0.298696
鹰潭市	0.0189908	4.40345e-06	0.000146979	0.00283598	0.00207087	0.025555	0.0331524	0.0231176	0.00689393	0.00184121	0.000169724	0.00107054	0.00133478	0.000426847	0.00230257	0.0281077	0.0202497	0.000468758	0.0187499	0.0368819	0.00182589	0.00297873	0.00107172	0.00374896	0.00119944	0.235196
赣州市	0.0418026	6.06642e-05	0.00046507	0.0150008	0.00647677	0.0309437	0.036912	0.0115389	0.0024295	0.0020327	0.000501091	0.000621965	0.00116223	0.000359642	0.0013721	0.0231411	0.0202497	0.000143036	0.0179155	0.0350234	0.013849	0.0227982	0.000830553	0.00276129	0.00821655	0.296608
吉安市	0.0383442	2.64104e-05	0.000186887	0.0129657	0.0102388	0.0262446	0.0330884	0.0194682	0.0104797	0.00125822	0.000264466	0.000530668	0.00118122	0.000376582	0.00162268	0.0289851	0.0202497	0.000126765	0.019846	0.0326527	0.00909641	0.0109296	0.00178144	0.0037483	0.00608477	0.289778
宜春市	0.0405008	4.3619e-05	0.000311791	0.00728345	0.0084083	0.0297698	0.02987	0.0164226	0.00747044	0.000667274	0.000356132	0.000548664	0.000864681	0.000290615	0.00144912	0.0335883	0.0202497	0.000175872	0.0217439	0.032851	0.00717649	0.0138192	0.00122288	0.00397475	0.00477461	0.283834
抚州市	0.0427692	7.43577e-06	0.000307199	0.0104618	0.0130919	0.0240727	0.0368265	0.0221918	0.0116895	0.000595813	0.00035544	0.000702705	0.000788839	0.000225487	0.00112908	0.033647	0.0202497	5.08995e-05	0.0251796	0.0374354	0.00635816	0.0116475	0.000952858	0.0039358	0.00983759	0.31451
上饶市	0.0384336	1.77495e-05	0.000149405	0.00531696	0.0163238	0.0296818	0.0366983	0.0255326	0.0124601	0.0016567	0.000279539	0.000336164	0.000938643	0.000111483	0.000938916	0.0326375	0.0202497	6.76992e-05	0.0231509	0.0377162	0.013849	0.0193502	0.00053594	0.00314674	0.00655109	0.326131
济南市（山东）	0.0432776	0.000746027	0.00579734	0.00674609	0.00672926	0.0341229	0.036912	0.026029	0.0236905	0.00362227	0.0066444	0.00309434	0.00471845	0.00111129	0.00240174	0.0328284	0.0181844	0.00306665	0.0147578	0.028374	0.00623226	0.00554037	0.00730846	0.0135563	0.00597374	0.341466
青岛市	0.0432776	0.00127873	0.00574478	0.0166357	0.0198712	0.0263431	0.036912	0.0265389	0.0217299	0.00507243	0.0065522	0.00397498	0.0040707	0.00122637	0.00210664	0.0299101	0.0202497	0.00223094	0.021842	0.0336109	0.00893903	0.00774746	0.00264381	0.0114585	0.005463	0.365431
淄博市	0.0432776	0.0022529	0.00787533	0.00752354	0.00885015	0.032012	0.036912	0.0197634	0.00738293	0.00211986	0.00154594	0.00197517	0.00266673	0.000676837	0.00160907	0.0333974	0.0202497	0.00216204	0.0226273	0.0326362	0.00588605	0.00298759	0.00239177	0.0135622	0.00466358	0.317007
枣庄市	0.0428753	0.00010654	0.00162026	0.00858682	0.00866079	0.0334415	0.0362711	0.0232115	0.00968605	0.0011495	0.000359055	0.00117304	0.0019735	0.0014307	0.000941755	0.0330266	0.0119819	0.000717248	0.0186517	0.0287374	0.00390318	0.00498195	0.00113911	0.00572343	0.00246519	0.282815
东营市	0.0407522	0.000904603	0.00310558	0.00770647	0.00763821	0.0326828	0.0342774	0.0363465	0.00967829	0.0021193	0.000535158	0.00262487	0.00644145	0.00111151	0.00202068	0.0313564	0.0202497	0.0013806	0.0262103	0.0296378	0.00258127	0.00134779	0.00174872	0.0147426	0.00219872	0.319399
烟台市	0.0431603	0.00046999	0.00296166	0.00838102	0.00988535	0.0322606	0.036798	0.0261364	0.00770771	0.00287282	0.00273007	0.00209085	0.00315201	0.00138341	0.00254737	0.0328027	0.0202497	0.00127842	0.0296788	0.0325123	0.00906493	0.00433489	0.00362727	0.0121314	0.00597374	0.334192
潍坊市	0.0432217	0.000316314	0.00322667	0.0064031	0.0117411	0.0351666	0.036912	0.0309262	0.0185512	0.00176238	0.00102217	0.00119137	0.00179104	0.000838828	0.0012581	0.0337828	0.0202027	0.000759646	0.0262594	0.0309016	0.0109848	0.00919226	0.00100863	0.00980163	0.00524094	0.342463
济宁市	0.0429312	0.000311011	0.00237371	0.00522549	0.0125743	0.0256676	0.036912	0.0366149	0.0150121	0.00266326	0.00108715	0.000745119	0.00165914	0.00035138	0.00105825	0.0315987	0.0178395	0.000367228	0.0201569	0.0338257	0.00906493	0.0111068	0.000823672	0.0072028	0.00544079	0.322614
泰安市	0.0432776	0.000612953	0.00109682	0.0117309	0.00823156	0.027293	0.036912	0.0313287	0.0106091	0.00118845	0.000531543	0.00118982	0.00238347	0.0015364	0.000917027	0.0325861	0.0202497	0.000364393	0.0303823	0.0339661	0.00522509	0.00578856	0.000810854	0.00828123	0.00337563	0.319869
威海市	0.0431826	0.000195207	0.00131061	0.0116394	0.00878703	0.0328763	0.036912	0.0388555	0.00753126	0.00423492	0.000938734	0.00280692	0.00293421	0.000832994	0.00291509	0.0334267	0.0202497	0.002069	0.0379901	0.0367002	0.00317928	0.000984373	0.00208768	0.0191571	0.00186563	0.353663
日照市	0.0427692	7.81853e-05	0.00294994	0.0123254	0.0129531	0.0354996	0.036912	0.0314762	0.0258563	0.000993809	0.000384355	0.00119792	0.00198909	0.000779245	0.00142007	0.0318373	0.0202497	0.00127991	0.0328692	0.0317276	0.00330518	0.00353715	0.000452205	0.00619606	0.00142151	0.34046
临沂市	0.0430932	0.000459982	0.00368553	0.00620874	0.0128647	0.0303163	0.036912	0.0272231	0.0205631	0.00235956	0.00162661	0.000801718	0.00201271	0.000468776	0.000758968	0.0334965	0.0202497	0.000580953	0.029368	0.0362542	0.0108275	0.014351	0.00231704	0.00670621	0.00615139	0.349657
德州市	0.0432496	0.000203957	0.00118147	0.00904414	0.0154779	0.0307724	0.0368194	0.025063	0.0173271	0.00338989	0.000371282	0.000825644	0.00181723	0.00144065	0.00223303	0.0305966	0.0198555	0.000359623	0.0294334	0.0310916	0.00604342	0.00833247	0.000674211	0.0043551	0.00355328	0.323512
聊城市	0.0386403	0.000365365	0.00128297	0.0118567	0.0148088	0.0315241	0.036912	0.0365746	0.0106496	0.00113058	0.000377203	0.000786537	0.0014466	0.000302179	0.00108857	0.0342894	0.0202497	0.000322343	0.0167375	0.0342883	0.00601195	0.00675471	0.0041991	0.00630858	0.00421946	0.321127
滨州市	0.0432776	0.000293718	0.00171941	0.0093071	0.00752459	0.0352991	0.036912	0.0200586	0.010243	0.00174141	0.000177491	0.00118276	0.00246782	0.000544588	0.00116939	0.0335809	0.0202497	0.000357151	0.025425	0.0299599	0.00481593	0.00361692	0.00138811	0.011198	0.00293151	0.305442
荷泽市	0.0432385	0.000387723	0.00102766	5.74626e-07	0.00719636	0.0326136	0.0330812	0.0177509	0.00993187	0.000662386	0.00020756	0.000457457	0.00145482	0.000284858	0.000698263	0.0225024	0.0188587	0.000138334	0.0149542	0.0309346	0.0113625	0.0150247	0.00120019	0.00477543	0.00610697	0.274852
郑州市（河南）	0.0368748	0.00186955	0.00885015	0.00525979	0.00964549	0.0347902	0.036912	0.00640028	0.00366837	0.00276964	0.0063491	0.00235916	0.0028219	0.000975672	0.00194591	0.0351924	0.0179224	0.00116275	0.00811539	0.0265898	0.0111737	0.00892635	0.00260677	0.0122565	0.0058405	0.291279
开封市	0.0336902	0.000219345	0.00107398	0.00961579	0.00715849	0.0374546	0.0352387	0.0134709	0.00406921	0.00185838	0.000457719	0.000825903	0.000874412	0.000296251	0.00108911	0.0318153	0.0197076	0.00062416	0.0065284	0.0262181	0.00846692	0.0124896	0.000570665	0.00573009	0.0032646	0.262808
洛阳市	0.00771054	0.000149488	0.0086117	0.00509973	0.00720898	0.0367568	0.0353312	0.00701746	0.00179759	0.00225586	0.00218322	0.0014061	0.00150296	0.000502336	0.00151042	0.0345831	0.0198353	0.00123816	0.00971874	0.0250204	0.0136287	0.0195275	0.000779508	0.00860874	0.00561844	0.257603
平顶山市	0.0308129	0.000750935	0.00215003	0.0155839	0.00578243	0.0347632	0.0231627	0.0107205	0.00315548	0.00167036	0.000749019	0.000959716	0.00111541	0.000391708	0.00125527	0.0338489	0.01693	0.000566927	0.0120583	0.0292331	0.00777449	0.0129417	0.000597913	0.00939144	0.00426388	0.26063
安阳市	0.0418752	0.00043613	0.00394238	0.00803803	0.011577	0.0314843	0.036912	0.0150139	0.00739994	0.00198853	0.00058076	0.00101151	0.00187424	0.000385761	0.00152722	0.0305929	0.0190491	0.000826036	0.0120583	0.0287457	0.00969441	0.0128885	0.000660235	0.00677852	0.00335343	0.288694
鹤壁市	0.0320868	6.55013e-05	0.000796171	0.00894124	0.00724686	0.031204	0.0354025	0.017241	0.0068077	0.00154793	0.000197716	0.00146076	0.00129161	0.000390127	0.00107034	0.0298	0.0181195	0.000952588	0.0209095	0.0308851	0.00273864	0.00372329	0.00106176	0.00822902	0.001044	0.263214
新乡市	0.0411433	0.000304087	0.00176923	0.00362486	0.00876178	0.0319088	0.0349183	0.016275	0.00505377	0.00300679	0.000959805	0.00141485	0.00213204	0.000428194	0.00173498	0.0316244	0.0202497	0.000414332	0.0135471	0.0318433	0.0122123	0.014484	0.000697898	0.00875182	0.00519653	0.292457
焦作市	0.0382381	0.000421263	0.00401543	0.00657459	0.00762559	0.0370265	0.0367695	0.0166507	0.00423487	0.0022607	0.000636206	0.00117802	0.00208871	0.00043918	0.00203894	0.0307507	0.0170577	0.0011475	0.0134163	0.0304803	0.00727091	0.00538082	0.000794291	0.00804126	0.00293151	0.27747
濮阳市	0.0358468	0.000183706	0.00111244	0.00100669	0.00785283	0.032114	0.0302331	0.0103716	0.00749831	0.00154613	0.00027008	0.000609151	0.000933896	0.000349593	0.00109149	0.0191216	0.0181262	0.00110593	0.0185535	0.0344865	0.00613784	0.0107966	0.000634186	0.00602714	0.00275387	0.248763
许昌市	0.0370983	7.72537e-05	0.000644722	0.00280168	0.00558044	0.0343574	0.0346762	0.0141954	0.00194956	0.00371435	0.00039466	0.00111895	0.00110867	0.000369709	0.00113977	0.035097	0.0193828	0.000201952	0.016623	0.0299352	0.00755418	0.00902385	0.000836619	0.00552665	0.00359769	0.267006
漯河市	0.0391432	6.36202e-05	0.000736634	0.00569425	0.0083073	0.029656	0.0307102	0.0167178	0.0073916	0.00158769	0.000878598	0.000738467	0.00112839	0.000365558	0.00120887	0.023288	0.0202497	0.000740781	0.0228237	0.0294313	0.00317928	0.00455649	0.000537332	0.00498863	0.00142151	0.255545
三门峡市	0.0169068	1.06551e-05	0.000835141	0.00385352	0.00550469	0.0352288	0.0288019	0.00715162	0.00480182	0.00243535	0.000362515	0.00130025	0.00210409	0.000508715	0.0017727	0.0359706	0.0195262	0.000822673	0.0242634	0.0336853	0.0039976	0.00432603	0.00132108	0.00877681	0.00253181	0.2468
南阳市	0.0260416	5.22397e-06	0.00192268	0.00828956	0.00920363	0.0363792	0.0156864	0.0099289	0.0104526	0.00064792	0.000479251	0.000430048	0.000599844	0.000279942	0.000907472	0.0224107	0.0144728	0.000438855	0.0149051	0.0221541	0.0158004	0.0331777	0.000424408	0.0033237	0.00652889	0.254891
商丘市	0.0197115	2.85244e-05	0.00264396	0.00357913	0.00380041	0.0295774	0.0115281	0.00791638	0.00778578	0.00130029	0.000526545	0.000336652	0.00141749	0.000256651	0.00116574	0.0362202	0.0128219	0.000278952	0.0066102	0.0292909	0.013849	0.0231262	0.000185387	0.00328303	0.00497447	0.222215
信阳市	0.0388582	8.49038e-05	0.000886918	0.0184764	0.00410339	0.0306036	0.0340638	0.0202866	0.00770994	0.000434035	0.000228323	0.000534018	0.000489752	0.00026328	0.000826107	0.0292457	0.0186862	0.000189349	0.0207459	0.0327849	0.0117402	0.0214598	0.000244716	0.0012403	0.00568506	0.299871
周口市	0.0289189	0.000152211	0.000344133	0.00280168	0.00994847	0.0336737	0.0324262	0.0260693	0.00383317	0.00113313	0.000138579	0.000268434	0.000392604	0.000202885	0.000769797	0.0270689	0.0192596	3.01409e-07	0.0143979	0.0292826	0.0154856	0.0358457	3.65006e-05	0.00197864	0.00575168	0.290181
驻马店市	0.0192757	7.28824e-05	0.000739568	0.00333903	0.0101757	0.0314538	0.0108375	0.0252509	0.00841016	0.00102019	0.000188719	0.000326402	0.000635678	0.000245011	0.00107341	0.0332909	0.0184219	0.000119673	0.0133181	0.0310503	0.0100406	0.0168506	0.000192079	0.00440987	0.00497447	0.245713
武汉市（湖北）	0.0392158	0.00281093	0.00955933	0.0197341	0.0184825	0.0171807	0.036912	0.0131758	0.00728835	0.00400896	0.0118086	0.00408909	0.00452944	0.00153957	0.00238197	0.0332909	0.016892	0.00452003	0.0125328	0.0284814	0.0120864	0.00548719	0.00578405	0.0152281	0.00497447	0.331994
黄石市	0.0425122	0.000394886	0.00193481	0.00959293	0.0103272	0.0213907	0.0368906	0.0206355	0.0179801	0.00366057	0.00105839	0.00110357	0.00162389	0.000589657	0.00198244	0.0217205	0.0169748	0.0014539	0.0175392	0.0307199	0.00415498	0.00502627	0.00183721	0.00858475	0.00151033	0.281199
十堰市	0.0398863	5.85072e-05	0.0011241	0.0048139	0.00842092	0.0144905	0.0286168	0.0167446	0.0215109	0.00471245	0.00138053	0.000984771	0.00188791	0.000348978	0.00131986	0.0248371	0.0187444	0.00122127	0.0143488	0.0352134	0.00604342	0.00620516	0.00128646	0.0107695	0.00350887	0.268479
宜昌市	0.0392493	0.000379221	0.00236691	0.00890694	0.00677976	0.032073	0.036912	0.0211453	0.0178427	0.00232785	0.00123326	0.00156157	0.00209722	0.000585653	0.0011076	0.0323989	0.0179604	0.000917255	0.0157886	0.0315459	0.00544541	0.00287236	0.00186546	0.00929252	0.0032646	0.29592
襄阳市	0.0415903	0.000366942	0.00123067	0.00536269	0.00808006	0.0181974	0.0366414	0.0185827	0.0116298	0.00100453	0.00131901	0.000863845	0.00133342	0.000360839	0.0011076	0.0297816	0.015884	0.000247109	0.0155759	0.0278288	0.0075227	0.00667494	0.001934	0.00646593	0.00406402	0.26365
鄂州市	0.0374894	0.000107745	0.00167393	0.0184764	0.0143796	0.0142864	0.036912	0.0239226	0.0209465	0.000601005	0.00034998	0.00298111	0.00176273	0.000508667	0.0015588	0.025942	0.0202497	0.00124529	0.0211058	0.028341	0.00147968	0.0021278	0.00148579	0.00750961	0.000777531	0.286221
荆门市	0.0432776	0.000196712	0.00067135	0.00744351	0.012284	0.0236482	0.036912	0.0164226	0.0114354	0.00181466	0.000718644	0.000935949	0.00121134	0.000426898	0.00125522	0.0207514	0.0202497	0.000361621	0.0147742	0.0307529	0.00371434	0.00243804	0.000834937	0.00623475	0.00182121	0.260587
孝感市	0.0377744	1.66395e-05	0.00029248	0.00839245	0.00958236	0.0249347	0.0350607	0.0240433	0.0180825	0.00144926	0.000515625	0.000576453	0.000974725	0.000260557	0.00106065	0.0307801	0.0189326	0.000130256	0.014447	0.0309925	0.00660995	0.00574424	0.000556625	0.0019606	0.00317578	0.276346
荆州市	0.0382604	0.000244008	0.000828993	0.0174818	0.00613591	0.0272953	0.0356801	0.0121561	0.0208046	0.00288984	0.00107293	0.000688739	0.00125088	0.000394804	0.00122676	0.0289043	0.0202497	0.000346561	0.0135471	0.0306455	0.00780597	0.00433489	0.000637139	0.00425611	0.00337563	0.280514
黄冈市	0.0409199	3.52964e-05	0.000162698	0.00578571	0.00734785	0.0166788	0.0349254	0.0316104	0.0217432	0.000818786	0.000101282	0.000565203	0.000930196	0.000267306	0.000891453	0.0158803	0.020019	0.000256817	0.0161812	0.0250121	0.0105442	0.0103889	0.00088799	0.00242646	0.00433049	0.268711
咸宁市	0.0374391	5.22771e-05	0.00069095	0.00106385	0.0024496	0.0284387	0.0257616	0.0147992	0.00234844	0.000811264	0.00010705	0.00194206	0.00117083	0.000444959	0.00199368	0.0308976	0.0202497	0.000327632	0.013269	0.0288366	0.00453266	0.00405125	0.00097314	0.00524988	0.0025096	0.230411
随州市	0.0381654	2.53355e-05	0.000413468	0.00851822	0.00574456	0.0298835	0.0330029	0.0135917	0.00532014	0.00217341	0.000226247	0.000712507	0.00133358	0.000317556	0.00235413	0.0174477	0.0197032	0.000408297	0.0147906	0.0241944	0.00295896	0.00155166	0.00399562	0.00319712	0.00197666	0.232007
长沙市（湖南）	0.0426965	0.00129015	0.00287306	0.00513403	0.00472198	0.00450834	0.036912	0.0171337	0.00949162	0.00439621	0.00555025	0.00216951	0.00389331	0.00138103	0.0026008	0.0328431	0.0202497	0.00150412	0.0143161	0.0276719	0.00859282	0.00889976	0.00450095	0.0179382	0.00548521	0.286754
株洲市	0.0404897	0.000484824	0.00196385	0.011125	0.00261372	0.0159916	0.0361216	0.020394	0.0154412	0.00547592	0.00211732	0.00123669	0.00167118	0.000650315	0.00113187	0.0234421	0.0202497	0.00114274	0.0187662	0.0328097	0.00557131	0.00419307	0.0013093	0.00984184	0.00370872	0.277943
湘潭市	0.0407467	0.000314235	0.00229018	0.00990162	0.011274	0.0258212	0.0351604	0.0185559	0.00980521	0.00352316	0.000817615	0.000933711	0.00157055	0.00179772	0.00206846	0.0156894	0.0202497	0.000988725	0.0122546	0.0311329	0.00553983	0.00412216	0.00122376	0.00831801	0.0021321	0.266232
衡阳市	0.0416015	0.000509797	0.00162158	0.00728345	0.010971	0.0276448	0.036912	0.0183949	0.0106109	0.002431	0.00133354	0.00052125	0.000784881	0.00115226	0.00132815	0.0229429	0.0202497	0.000265521	0.0130563	0.0299517	0.0128103	0.0162124	0.00078214	0.0055174	0.00644006	0.291329
邵阳市	0.0282261	2.16808e-05	0.00032107	0.0107134	0.0113119	0.0275615	0.0312727	0.0152688	0.0112638	0.00139011	0.000391584	0.000241283	0.000813028	0.00027902	0.000937793	0.0137879	0.0193067	0.0002229	0.0117638	0.0250121	0.0143526	0.0145992	0.000715642	0.00369439	0.0160331	0.259502
岳阳市	0.0401712	0.000242431	0.00166166	0.00479103	0.012183	0.0257333	0.0337363	0.014504	0.0109004	0.00253756	0.00129048	0.000692667	0.00116443	0.0004944	0.0012183	0.0108403	0.0202497	0.000416571	0.0119111	0.0319506	0.00978883	0.00823497	0.00157099	0.00425633	0.00637345	0.256914
常徳市	0.0422719	0.00038801	0.00056684	0.00904414	0.00681763	0.0289852	0.0344839	0.0184351	0.00895924	0.00106428	0.000892594	6.14011e-07	0.00104237	0.000435694	0.000882112	0.0211956	0.0202497	0.000311422	0.0210567	0.0335861	0.00893903	0.00620516	0.000876107	0.0053492	0.00604036	0.278079
张家界市	0.0405735	3.29988e-06	0.000197353	0.011708	0.00310607	0.0188647	0.0351532	0.0189584	0.0179186	0.00109969	0.000208559	0.000779937	0.00113216	0.00175408	0.000823669	0.0197236	0.0202497	0.000902653	0.0105531	0.0289357	0.00283306	0.00135665	0.000433178	0.00645084	0.00222092	0.245941
益阳市	0.0327349	8.98301e-05	0.000498292	0.0031218	0.00660301	0.0319088	0.0258328	0.0116328	0.0080764	0.000772564	0.000513626	0.000446738	0.000884444	0.00036604	0.00088867	0.0316611	0.0202497	0.000695331	0.0103895	0.0309594	0.00717649	0.005044	0.000767432	0.00366164	0.00293151	0.237907
郴州市	0.034897	9.92849e-06	0.00101613	0.0193796	0.00675451	0.0193268	0.0313795	0.0060917	0.00385946	0.00259134	0.000903744	0.00060319	0.00118257	0.00044221	0.0013488	0.0201127	0.0202497	0.000536241	0.0111258	0.0283162	0.00865577	0.0123921	0.000663166	0.00797962	0.00717286	0.246991
永州市	0.0339193	5.29479e-07	0.000557475	0.0127142	0.0064894	0.0230876	0.0360362	0.0164226	0.00716639	0.00108599	0.00043534	0.00040044	0.000774967	0.000278831	0.00069067	0.0191069	0.0153576	0.000729807	0.00721555	0.023674	0.00985178	0.0041133	0.000554069	0.00439216	0.00568506	0.23074
怀化市	0.0293212	9.65892e-07	0.000627173	0.0160069	0.00417914	0.0190523	0.0350108	0.0103582	0.00439943	0.00291617	0.000491863	0.0005387	0.000852728	0.000387827	0.000864247	0.024224	0.0202497	0.000338052	0.011273	0.0228728	0.0108904	0.0122414	0.000815207	0.00623002	0.00761698	0.241759
娄底市	0.0401488	1.09636e-05	0.000796478	0.00554562	0.0101126	0.0208009	0.0352031	0.0151614	0.0088278	0.00174399	0.000277155	0.000591084	0.000953401	0.000416988	0.000714537	0.0154435	0.0202497	0.000566318	0.0128273	0.0306455	0.00846692	0.00801338	0.000772883	0.00296154	0.00304254	0.244294
广州市（广东）	0.0428362	0.00219613	0.0172856	0.0158354	0.0100873	0.00425386	0.0365987	0.0129477	0.0112597	0.0051897	0.0192366	0.00504562	0.0101359	0.00383806	0.00818571	0.0309526	0.0184488	0.00638351	0.0174083	0.032438	0.0146044	0.00872248	0.0105026	0.0213247	0.00548521	0.371203
韶关市	0.0357407	4.95472e-05	0.0013836	0.0199627	0.00647677	0.0173167	0.0325543	0.0159396	0.0102253	0.00128737	0.000411578	0.00118263	0.00188477	0.00232463	0.00274512	0.0255969	0.0202497	0.000814263	0.0172283	0.0358742	0.00481593	0.0024469	0.00106318	0.00795608	0.00366431	0.269195
深圳市	0.0410651	0.00144871	0.0203779	0.0166357	0.0183437	0.0218457	0.036912	0.00949956	0.0286291	0.0313904	0.0175342	0.0167429	0.0279844	0.0348915	0.0358879	0.0290622	0.0190401	0.0113569	0.0248197	0.0349821	0.00893903	0.00283691	0.0420692	0.0253169	0.00219872	0.55981
珠海市	0.0430765	9.28399e-05	0.00311533	0.0220664	0.0118926	0.0250179	0.0366983	0.0291283	0.02158	0.00391741	0.00207941	0.00519022	0.00797856	0.00377316	0.0110327	0.0284418	0.0185339	0.00761066	0.0203532	0.0392856	0.00147968	0.000922326	0.00381487	0.0167865	0.000910767	0.364779
汕头市	0.0415288	3.53293e-05	0.0037697	0.0108506	0.0107943	0.0248925	0.0358938	0.0124244	0.0116852	0.000527399	0.000784163	0.00197288	0.00304407	0.00098094	0.00108585	0.0255932	0.0122776	0.00184281	0.0179973	0.0313559	0.00783744	0.00689654	0.00207347	0.00336973	0.00155474	0.271069
佛山市	0.0424339	0.000628435	0.0142126	0.0298523	0.0127385	0.00825047	0.036912	0.0139539	0.0148776	0.00293843	0.00251651	0.00574587	0.0101812	0.00315879	0.00492986	0.032175	0.0192619	0.00415714	0.0147415	0.0284318	0.00528804	0.00358147	0.00371498	0.0168381	0.00199886	0.333519
江门市	0.0418585	1.36946e-05	0.00264981	0.0137889	0.0109963	0.0213673	0.0346335	0.0217088	0.0171858	0.00165265	0.00078101	0.00256125	0.00365173	0.00381888	0.0035585	0.0256593	0.0202497	0.00208571	0.0159849	0.0314302	0.00579163	0.00283691	0.00188648	0.00696228	0.00248739	0.295601
湛江市	0.0426407	0.000176754	0.00120312	0.00576285	0.00579506	0.0181927	0.0364634	0.0304163	0.0145769	0.0010539	0.000471407	0.000645478	0.00132587	0.00164183	0.00190877	0.033669	0.0196696	0.000232162	0.0188317	0.0355851	0.0105757	0.0183486	0.000556459	0.00487272	0.00355328	0.308169
茂名市	0.0402215	1.53165e-06	0.00119667	0.0101303	0.00409077	0.0182138	0.036912	0.0114047	0.0018259	0.00039952	0.000111664	0.00050564	0.00112248	0.00127042	0.0015209	0.0299101	0.0199787	0.000265926	0.0143979	0.0344948	0.00865577	0.0176661	0.000253571	0.00239412	0.00310916	0.260054
肇庆市	0.0409087	7.19508e-05	0.000989579	0.016407	0.00777708	0.0151531	0.0368692	0.0208904	0.0100267	0.001604	0.00042965	0.00058122	0.00128929	0.000612344	0.00112721	0.0263604	0.0166164	0.00054262	0.0350615	0.0275893	0.00513067	0.00649766	0.00109534	0.00349649	0.00297593	0.280104
恵州市	0.0405846	1.63779e-05	0.00358054	0.00439088	0.00746147	0.0202708	0.0344697	0.0194951	0.00845618	0.00258969	0.0015504	0.00320404	0.00562861	0.00172991	0.00172068	0.029253	0.0202497	0.00143666	0.0162139	0.0226084	0.00623226	0.00593038	0.00120904	0.00722993	0.00266504	0.268177
梅州市	0.0388527	1.52192e-05	0.000343586	0.0063345	0.00717111	0.0280517	0.0341778	0.0205013	0.0175358	0.00280239	1.04624e-05	0.000651652	0.00121457	0.000316768	0.00200631	0.0255712	0.0202497	0.000178873	0.0172938	0.0331649	0.00736533	0.0112753	0.00100918	0.00300426	0.00350887	0.282607
汕尾市	0.0406796	3.58927e-07	0.000199727	0.0334423	0.0176998	0.0298753	0.0334016	0.0110291	0.0218035	0.013625	1.68452e-05	0.000470491	0.000707591	0.00155281	0.000789951	0.0184719	0.0202206	5.2419e-05	0.015445	0.0318102	0.0050992	0.00671926	0.000101621	0.00129669	0.00159915	0.30611
河源市	0.0432776	7.55927e-07	0.00061678	0.0269941	0.00792857	0.015913	0.0368336	0.0134709	0.00480557	0.00205739	0.000163957	0.000587045	0.000564148	0.000418059	0.000626602	0.0322998	0.0194747	0.00036403	0.0177355	0.0342139	0.00563426	0.0109916	0.000600648	0.00142664	0.00248739	0.279487
阳江市	0.0431267	2.90583e-05	0.000521565	0.0132286	0.00901427	0.0308522	0.036912	0.0173215	0.010197	0.000541553	0.000113433	0.000781897	0.00112792	0.000523222	0.00163003	0.025674	0.0202497	0.000358062	0.0153141	0.0295387	0.00299043	0.0039892	0.000890208	0.00282847	0.00157695	0.269331
清远市	0.0424116	2.32144e-05	0.00136921	0.0356489	0.00780233	0.0107566	0.0368977	0.0139137	0.047209	0.00163057	0.000259468	0.00380661	0.00119064	0.000655047	0.00142208	0.0220876	0.0202497	0.000175275	0.0164266	0.0309181	0.00522509	0.00687881	0.000824997	0.00371929	0.00333122	0.314833
东莞市	0.0417244	0.00083918	0.017255	0.0193568	0.00782758	0.0212652	0.0365559	0.0247679	0.00943125	0.00232697	0.00177365	0.0140625	0.0326087	0.00947089	0.0147252	0.0205459	0.00620049	0.0301412	0.0230527	0.0336027	0.00563426	0.00274827	0.0182893	0.0358731	0.0013993	0.431478
中山市	0.0432776	0.000190603	0.00572325	0.0143034	0.0118169	4.26715e-07	0.036912	0.0229298	0.00735966	0.00425261	0.00138953	0.00732049	0.0105512	0.0146988	0.00934105	0.0317345	0.0202497	0.00741714	0.0173919	0.0299682	0.00277012	0.00170234	0.00331069	0.0203394	0.000755325	0.325706
潮州市	0.0432776	0.000347927	0.000401908	0.0092728	0.00811794	0.0283637	0.036912	0.0115657	0.00363054	0.00142613	0.00020879	0.00141622	0.00247355	0.000726861	0.0011373	0.0298037	0.0202497	0.000984447	0.0149051	0.0330575	0.00349402	0.00586833	0.000650405	3.58727e-07	0.00131047	0.259603
揭阳市	0.0373553	8.94948e-07	0.000119631	0.00592291	0.00344692	0.0367861	0.0352031	0.00507202	0.00594955	0.000521164	5.48343e-05	0.000665426	0.0015865	0.000805786	0.00098176	0.020667	0.0180097	0.000177693	0.019028	0.0268624	0.00830955	0.0118603	0.000338378	0.000127717	0.00206548	0.241918
云浮市	0.0377352	1.02465e-06	0.000251169	0.0574632	0.00263896	0.0240458	0.0358297	0.00324734	0.00344136	0.000761391	9.82065e-05	0.00213021	0.00066566	0.00128385	0.00217053	0.025417	0.0202497	0.000221587	0.0178337	0.0303647	0.0031478	0.00654198	0.000959663	0.00189989	0.0013993	0.279799
南宁市（广西）	0.0428641	0.000151996	0.00259704	0.011205	0.0030177	0.00958384	0.033423	0.0175899	0.00846399	0.00283645	0.00488706	0.00198858	0.00200877	0.000805228	0.00161079	0.016798	0.0202497	0.00212009	0.0140707	0.0311164	0.0106386	0.0132519	0.00324579	0.00909523	0.00421946	0.267839
柳州市	0.0404841	6.7415e-05	0.00219721	0.0153323	0.00826943	0.0214529	0.0367695	0.0121561	0.00949524	0.00296198	0.00174527	0.00166527	0.00166455	0.000678694	0.0013311	0.0133474	0.0202497	0.00256064	0.0189462	0.0292661	0.00522509	0.00842111	0.00151588	0.0109258	0.00359769	0.270327
桂林市	0.0387912	4.48272e-05	0.000700072	0.0190938	0.00853454	0.00920506	0.0214396	0.00932514	0.0105013	0.00264512	0.00191169	0.00137249	0.00129375	0.00053052	0.00126062	0.0334341	0.0202497	0.00124516	0.0129745	0.0343626	0.00736533	0.0106193	0.00327098	0.00540292	0.00413064	0.259705
梧州市	0.042758	6.71451e-06	0.000594209	0.0079923	0.00426751	0.0195636	0.0325543	0.0142759	0.0128018	0.0016994	0.000406272	0.000769554	0.000774163	0.00035801	0.00127229	0.0147901	0.0202497	0.000261214	0.0128273	0.0301086	0.00396613	0.00775632	0.00125574	0.00369142	0.00186563	0.236866
北海市	0.0431156	5.3319e-05	0.000376614	0.0167729	0.00554257	0.0167714	0.0348328	0.0270755	0.00910842	0.00102588	0.000126506	0.00138727	0.00172836	0.00071928	0.00141019	0.028038	0.0202497	0.00112212	0.0120583	0.0273332	0.00223506	0.00331556	0.00129656	0.00486824	0.000866355	0.26143
防城港市	0.0375062	8.67717e-07	0.000423572	0.010439	0.00833255	0.024312	0.036912	0.0416193	0.0125822	0.000853856	8.7671e-05	0.00149423	0.00190393	0.000809538	0.00108328	0.0125545	0.00713009	0.000885511	0.0150032	0.0257142	0.00103904	0.00496422	0.00118956	0.00483951	0.000644294	0.252324
钦州市	0.0401824	9.4627e-06	0.000405804	0.00684899	0.00693125	0.0128639	0.0365987	0.040868	0.00542767	0.000566319	0.00025247	0.000525725	0.000504174	0.000303692	0.000558019	0.0205239	0.0202497	0.000169037	0.0111585	0.016116	0.00418645	0.00933408	0.000478556	0.00297429	0.00151033	0.239547
贵港市	0.0293324	1.28666e-05	0.00102583	0.0165214	0.00606017	0.0245019	0.0307743	0.0216954	0.00799132	0.000257486	0.00020779	0.000374527	0.00047497	0.000247446	0.00109424	0.00462191	0.0197099	0.000311778	0.0177519	0.0194696	0.00720796	0.00993682	0.000329962	0.00107354	0.00210989	0.223095
玉林市	0.0422831	1.13327e-05	0.000628098	0.00958149	0.0125996	0.0264041	0.036912	0.0170264	0.0146189	0.000551263	0.000339599	0.000508114	0.000634411	0.000313801	0.000934969	0.0355742	0.0202497	0.000255108	0.0147578	0.0250534	0.00893903	0.0127732	0.0010461	0.00285601	0.00337563	0.288227
百色市	0.0175828	2.82966e-07	0.00124623	0.00649456	0.00861029	0.0148247	0.036912	0.0167178	0.00664042	0.000812114	0.000273156	0.000720529	0.000780134	0.000384664	0.00070632	0.00850563	0.0202497	0.000234056	0.0130072	0.0280932	0.005949	0.0120553	0.00123462	0.00472614	0.00446373	0.211225
贺州市	0.0405064	4.90066e-07	0.000830638	0.0136517	0.00795382	0.0209791	0.0363067	0.0203269	0.00642446	0.000280826	0.000112433	0.000530719	0.000678994	0.000301405	0.00079267	0.0222748	0.0202497	0.000362107	0.00700286	0.0165868	0.00330518	0.00512377	0.0010317	0.00335046	0.00173239	0.230697
河池市	0.0318074	3.57852e-07	0.000399807	0.0138918	0.0204393	0.025351	0.0363851	0.00707112	0.00856018	0.00112787	0.00037082	0.000638203	0.000754464	0.000342497	0.000924325	0.0165263	0.0202497	9.35749e-05	0.00631571	0.0211546	0.00645258	0.0127201	0.000730091	0.00297707	0.00393078	0.239215
来宾市	0.0362714	1.02366e-05	0.00173037	0.017093	0.00795382	0.0260675	0.0301833	0.00998256	0.00172386	0.000433566	0.000112049	0.000478513	0.00083372	0.000346382	0.000759498	0.0275131	0.0202497	0.000362013	0.00880254	0.0266889	0.00283306	0.00604561	0.000720752	0.00352935	0.00188783	0.232613
崇左市	0.03878	9.56218e-07	0.000135538	0.00520262	0.00392665	0.0236634	0.036912	0.0169459	0.0119687	0.000205439	1.53072e-05	0.000430038	0.000998783	0.000392492	0.00148817	0.00631048	0.00114932	0.000141153	0.010275	0.0224102	0.00317928	0.00651539	0.00120176	0.00275965	0.00222092	0.197229
海口市（海南）	0.0427301	0.000359668	0.00117375	0.00743208	0.0147079	0.012158	0.036912	0.0169995	0.00883151	0.00203462	0.00202581	0.00398352	0.00685465	0.00763471	0.00465901	0.0316024	0.0202497	0.0192017	0.017261	0.0342387	0.00261275	0.00272168	0.00117509	0.0157955	0.00144371	0.314799
三亚市	0.0326902	0.000109967	0.000476711	0.0220207	0.0354371	0.0137353	0.0306675	0.0159664	0.0117816	0.00226494	0.000323603	0.00228447	0.00189931	0.000725679	0.0027811	0.0104952	0.0202497	0.00725311	0.0290407	0.0375262	0.00107052	0.00106415	0.00154082	0.00902483	0.000400028	0.29083
重庆市	0.0388191	0.0091019	0.014365	0.00875831	0.00907739	0.0311864	0.0326754	0.0104924	0.00806816	0.00139757	0.012449	0.00610131	0.00134137	0.000542319	0.00174451	0.0328394	0.0199854	0.00143952	0.0196497	0.0312898	0.0397207	0.0489642	0.00135556	0.00609052	0.0319992	0.419454
成都市（四川）	0.04016	0.0078619	0.00667835	0.00971869	0.0132561	0.013231	0.0339143	0.0178985	0.00770251	0.0037619	0.00894759	0.00225207	0.00504156	0.00431115	0.00252534	0.031562	0.0202497	0.0032654	0.0196006	0.0303482	0.0149821	0.00429057	0.00490642	0.0157767	0.013013	0.335256
自贡市	0.0282094	0.000534401	0.000818475	0.0229582	0.00595917	0.0340877	0.0254696	0.00982156	0.011661	0.0014292	0.00119266	0.000934717	0.00141455	0.000337125	0.00129104	0.0222381	0.0169972	0.000828408	0.0111912	0.0292496	0.00390318	0.00367897	0.000430556	0.00700486	0.00304254	0.244683
攀枝花市	0.0361318	2.91566e-07	0.00290884	0.0185908	0.0114129	0.0228941	0.0341493	0.00974106	0.0159487	0.00237634	0.000924046	0.00208091	0.00353741	0.00143383	0.00235079	0.00763197	0.0191297	0.00408354	0.0114366	0.0312733	0.00154263	0.000390497	0.00227971	0.0176665	0.00128827	0.261204
泸州市	0.0319247	0.00257245	0.000779329	0.00455094	0.00847142	0.0324166	0.0295638	0.0104656	0.00660995	0.00143877	0.0012578	0.000517564	0.00136032	0.000346539	0.00113361	3.62199e-07	0.0161617	0.000349281	0.0115839	0.029993	0.00648406	0.00233167	0.000784507	0.00418142	0.0039974	0.209277
德阳市	0.0353663	0.00172706	0.000800314	0.00634593	0.00730998	0.0275322	0.035965	0.0145845	0.00483339	0.00123066	0.000496169	0.00115081	0.00202855	0.000465973	0.0012782	0.0302552	0.0202497	0.000430401	0.0137762	0.02939	0.00500478	0.00208349	0.0006763	0.00813137	0.00455255	0.255665
绵阳市	0.0422607	0.00129889	0.000857943	0.0146692	0.0112867	0.0283449	0.0354594	0.020716	0.0109922	0.00242668	0.0019649	0.000883943	0.00209751	0.000490668	0.00117622	0.0321823	0.0202497	0.000487982	0.0149869	0.0290761	0.00805776	0.00365238	0.000990696	0.00850133	0.00848302	0.301594
广元市	0.0313828	0.00020284	0.000938012	0.00509973	0.00917838	0.0282722	0.030461	0.0134575	0.00994899	0.000700269	4.90667e-05	0.000581626	0.0016557	0.000464473	0.00112787	0.0264008	0.0148782	0.000622677	0.0125164	0.0279775	0.00566573	0.00196826	0.00105115	0.0085111	0.00639565	0.239508
遂宁市	0.028634	0.000303747	0.000285781	0.00452807	0.0110847	0.0327649	0.0201223	0.0133502	0.00783015	0.000367656	0.000351288	0.000505041	0.000963485	0.000242238	0.000801127	0.0299248	0.0177992	0.000273857	0.0103404	0.0288861	0.00481593	0.00180871	0.000333252	0.00459452	0.00317578	0.224087
内江市	0.0279021	0.00018625	0.000266147	0.00727201	0.00574456	0.0319381	0.0212473	0.00591728	0.00389178	0.001265	0.000831073	0.000441792	0.00101747	0.000293107	0.000699437	0.028038	0.0142017	0.000279024	0.00850804	0.0263916	0.0056972	0.00313828	0.000339718	0.00589705	0.00328681	0.204691
乐山市	0.032841	0.000541542	0.00234116	0.0179276	0.00950662	0.0287694	0.0307031	0.0150944	0.0165846	0.000682224	0.000417345	0.00110856	0.00220845	0.00166191	0.00138328	0.0190115	0.0108104	0.000892884	0.00960421	0.0290926	0.00676732	0.00426398	0.000509739	0.00862088	0.00617359	0.257518
南充市	0.0408193	0.000320577	0.000606225	0.00313324	0.0106302	0.0258037	0.0347616	0.0141954	0.00679963	0.000771095	0.000957729	0.000501209	0.000966237	0.000273347	0.000949828	0.0217242	0.0165022	0.000175955	0.0121401	0.0292661	0.0158319	0.0021544	0.000459675	0.0046125	0.0120138	0.25637
眉山市	0.0431882	0.000278118	0.000661733	0.0158811	0.00618641	0.0267911	0.0366129	0.017563	0.0107105	0.000463694	9.29772e-05	0.000527922	0.00132584	0.000323086	0.000786105	0.0225465	0.0189908	0.000469917	0.0173428	0.0240044	0.00714501	0.00156938	0.000160426	0.00447734	0.00359769	0.261697
宜宾市	0.0377688	0.000280232	0.00120842	0.0118567	0.00222236	0.0205968	0.036912	0.0089763	0.00114331	0.00166197	0.00151895	0.000542783	0.0011826	0.00131093	0.00100635	0.012984	0.0185899	0.000424321	0.0240998	0.0299765	0.00959999	0.0119578	0.000859268	0.00674899	0.00439711	0.247826
广安市	0.0289915	9.87519e-05	0.000317844	0.00563708	0.00857241	0.035828	0.017559	0.0103448	0.00279778	3.13901e-07	0.000111664	0.000294362	0.000754126	0.000226179	0.0010147	0.0328064	0.019627	0.000291628	0.0230364	0.0321984	0.00846692	0.0021278	0.00163166	0.00241348	0.00450814	0.239656
达州市	0.0395007	0.000237415	0.000598549	0.007615	0.0104534	0.0263302	0.0332877	0.00418652	4.72085e-07	0.000940702	0.000433648	0.000388686	0.000943974	0.000272434	0.00916065	0.0218343	0.0153576	0.000278395	0.0215966	0.0273167	0.0116773	0.00278373	0.00048509	0.00275582	0.00786125	0.246297
雅安市	0.0201584	9.07259e-05	0.000153388	0.00409362	0.00963286	0.0304652	0.036912	0.00956664	0.00872254	0.000322272	8.28263e-05	0.000768485	0.0023575	0.000551844	0.000700108	0.0224547	0.0171809	0.001266	0.0233472	0.0306621	0.00188884	0.00240258	0.00164441	0.0117858	0.00395299	0.241164
巴中市	0.0390705	0.000107996	7.71054e-05	0.00823239	0.0121577	0.0377829	0.0327679	4.80589e-07	0.00400715	0.0001688	0.000179337	0.000369839	0.000959199	0.000270665	0.000869689	0.0320649	0.0196561	0.000204371	0.012451	0.0267137	0.00591752	0.00200371	0.000357321	0.00374751	0.00737272	0.247511
资阳市	0.0334891	0.000232614	0.000249379	0.010942	0.00631265	0.0310727	0.0285955	0.0131758	0.00486322	0.000396105	0.000159497	0.000317574	0.000775391	0.000209572	0.0011535	0.0309563	0.0191969	6.95658e-05	0.00731371	0.0266889	0.00963146	0.00218099	0.000438721	0.00493096	0.00466358	0.238016
贵阳市（贵州）	0.0408025	6.5683e-05	0.00449361	0.0199056	0.0128268	0.0298061	0.0342205	0.00623928	0.00693712	0.00282401	0.00453239	0.00236265	0.00491729	0.00134775	0.00206866	0.0344582	0.0188475	0.00382565	0.014447	0.0285392	0.00884461	0.00672812	0.00301475	0.0164427	0.00475241	0.31325
六盘水市	0.0317068	3.78761e-05	0.000755943	0.0035334	0.00111142	0.031781	0.0357157	0.0115389	0.00422532	0.0023105	0.000370974	0.000350312	0.00113603	0.000376323	0.000531127	0.0332432	0.0202497	0.00024225	0.00198012	0.0181645	0.00648406	0.00780951	0.000390153	0.0050395	0.00295372	0.222038
遵义市	0.0290418	3.1785e-05	0.00107299	0.00189847	0.0033333	0.0290626	0.036912	0.00500494	0.00487906	0.00171202	0.000978723	0.00369726	0.00108627	0.000357779	0.00787316	0.0214819	0.0189841	0.000542859	0.0060703	0.0263668	0.0154856	0.0181181	0.000632462	0.00322707	0.00617359	0.244025
安顺市	4.32772e-07	4.37037e-07	0.00078401	0.00178413	0.0104534	0.0387164	0.0270931	0.00468294	0.00594613	0.000817673	0.000136119	0.000399685	0.00129209	0.000306535	0.000459433	0.0330964	0.0194635	8.649e-05	4.69062e-07	0.00934265	0.0042494	0.00827043	0.000494886	0.00263254	0.00255401	0.173063
昆明市（云南）	0.041026	1.26835e-05	0.0027974	0.00663176	0.00106092	0.0296408	0.0366912	0.00921781	0.00568026	0.00620166	0.0056533	0.0108294	0.00304741	0.00123247	0.00187259	0.0343591	0.0195329	0.00550208	0.0116657	0.0319424	0.00717649	0.0122414	0.00132507	0.014274	0.0069508	0.306566
曲靖市	0.0326064	7.16155e-07	0.00339164	0.00421938	0.00914051	0.034986	0.036912	0.0126525	0.00313091	0.00265854	0.000624901	0.000417879	0.00159294	0.000285172	0.000495806	0.0245838	0.0202497	0.000401972	0.0131872	0.0299352	0.00727091	0.014936	0.000650379	0.00562924	0.00364211	0.263602
玉溪市	0.0357239	1.01291e-05	0.00109234	0.0107134	0.0246306	0.0233515	0.036912	0.0196561	0.00712357	0.000678498	0.000203945	0.00134118	0.00217327	0.000496026	0.000869322	0.0346014	0.0179201	0.000594305	0.0145779	0.026152	0.00343107	0.00491991	0.0033205	0.0107951	0.00282048	0.284109
保山市	0.0115991	4.87199e-07	0.000156371	0.00681469	0.00675451	0.0354774	0.029813	0.0145174	0.00956458	0.000577966	0.000102436	0.000234552	0.00142863	0.000134183	0.000570049	0.034572	0.0191163	0.000232246	0.0159685	0.0265733	0.00361992	0.0108675	0.000866814	0.00494112	0.00830537	0.242809
昭通市	0.0207674	2.33246e-06	0.000329036	0.00728345	0.00396452	0.0363639	0.0342774	0.0152822	0.00498936	0.000419776	0.000334677	0.000153819	0.000494238	2.09906e-05	0.00034568	0.0283904	0.0186571	0.000150204	0.0108476	0.0233849	0.00642111	0.0173736	4.20688e-07	0.00194729	0.00421946	0.236421
丽江市	0.040769	1.15543e-06	0.000111856	0.00728345	0.00565619	0.0311055	0.0365559	0.0228761	0.00386462	0.00345171	0.000317989	0.000666695	0.0017785	0.00010907	0.00111033	0.0324503	0.0202497	0.000749929	0.0469067	0.0269698	0.00232948	0.00448558	0.00112225	0.00558539	0.00164357	0.298151
临沧市	0.00743119	5.9684e-07	6.30932e-05	0.019494	0.0163743	0.0255199	0.0332379	0.0123439	0.00550952	0.000411709	5.86025e-05	0.00027964	0.00136513	0.000325129	0.0004145	0.0187031	0.0179784	0.000129947	0.00162018	0.0283988	0.00346255	0.0137926	0.00102784	0.00333808	0.00219872	0.213479
西安市（陕西）	0.0428977	0.00379136	0.00497903	0.00367059	0.0119179	0.0239402	0.036912	0.0188511	0.0114751	0.00375998	0.012485	0.00296959	0.00618725	0.00151282	0.00231344	0.0267606	0.0196852	0.00346483	0.0135308	0.0311742	0.0133769	0.0133937	0.00259007	0.0126734	0.00897155	0.333284
铜川市	0.0284049	0.000162566	0.00175685	0.00699762	0.00472198	0.0385886	0.0338289	0.0126525	0.0110305	0.000698538	0.000227016	0.00185428	0.00225684	0.000135152	0.00208713	0.0252629	0.0168964	0.00143329	0.0139234	0.0328923	0.00147968	0.00177325	0.00321978	0.0142422	0.00219872	0.258725
宝鸡市	0.0424731	0.000467804	0.000937234	0.00729488	0.00559307	0.0317728	0.0368051	0.0189718	0.006132	0.00123501	0.00129425	0.00100084	0.00225354	0.00045916	0.00146782	0.0313711	0.0202497	0.00103401	0.0212694	0.0274902	0.00708206	0.00796019	0.00137419	0.00883647	0.00561844	0.290444
咸阳市	0.0413109	0.000625171	0.000436043	0.00266448	0.00328281	0.0239285	0.0340638	0.011445	0.00240162	0.00127064	0.000822921	0.000818374	0.00207524	0.000446239	0.00111382	0.0185783	0.00982256	0.000452245	0.0199605	0.0309099	0.00953704	0.0134735	0.000825652	0.00776565	0.00717286	0.245204
渭南市	0.0358468	0.000165074	0.000254783	0.00251585	0.0079412	0.0325514	0.0364705	0.0204879	0.0127112	0.000856259	3.8842e-07	0.0007728	0.00163699	0.000416244	0.000989517	0.0270836	0.0183726	0.000209477	0.0174246	0.0284236	0.0119291	0.0118957	0.000628272	0.00452267	0.0137236	0.28783
延安市	0.0399198	0.000244259	0.000306283	0.00307607	0.00314394	0.0349379	0.0269507	0.00469635	0.00397454	0.00138229	0.000496169	0.00353717	0.00288774	0.000142805	0.0014405	0.0314335	0.0162244	0.00106256	0.0136617	0.0277628	0.00402908	0.00324464	0.00100616	0.00816637	0.00448594	0.238214
汉中市	0.0251979	6.05439e-07	0.000245372	0.0049511	0.00376253	0.0314385	0.0196096	0.00636003	0.00734283	0.000810511	0.000226247	0.000789811	0.00138168	0.000374151	0.00164129	0.0353025	0.0202497	0.000259315	0.0210404	0.0288779	0.00673585	0.00843884	0.000572297	0.00819262	0.0229613	0.256763
榆林市	0.0305056	0.000378802	0.000336441	0.00512259	0.010302	0.0375941	0.0334515	0.0150541	0.00692006	0.00112682	0.000610059	0.000669376	0.00281685	0.000815355	0.00122943	0.0243672	0.0168382	0.000591615	0.00962057	0.0245	0.00714501	0.00561128	0.00118861	0.00859697	0.00661771	0.25201
安康市	0.0206836	7.3702e-06	0.000316866	0.00243582	0.00344692	0.0225646	0.0260464	0.0165836	0.00837521	0.000211581	0.000151653	0.000709716	0.00161624	0.000345164	0.00128225	0.00384003	0.0201377	0.000528427	0.0144143	0.0265237	0.00623226	0.00767655	0.000629269	0.00467441	0.0050855	0.194519
商洛市	0.0308855	9.85325e-06	5.836e-05	0.00410505	0.0159703	0.0289993	0.0333091	0.0171337	0.0130934	0.000246932	0.000171647	0.000476575	0.000691414	0.000252327	0.00344576	0.0288089	0.0200974	0.000556769	0.0165739	0.030629	0.00550836	0.0141294	0.000789748	0.00543059	0.00444152	0.275815
兰州市（甘肃）	0.0378973	0.0025149	0.00450096	0.00176127	0.00347217	0.024957	0.0333233	0.0125318	0.00524651	0.00302236	0.00472995	0.00212641	0.00334495	0.00110578	0.00188795	0.0206376	0.0202497	0.00495208	0.0121074	0.0184453	0.006547	0.00600129	0.00613752	0.0239103	0.00344225	0.264853
嘉峪关市	0.0432776	1.80576e-06	0.00179647	0.00949003	0.00758771	0.0287495	0.036912	0.0204879	0.00764959	0.00119148	7.72125e-05	0.00387962	0.00432619	0.00106008	0.002636	0.0263568	0.0202497	0.00462926	0.0251633	0.0280684	3.97203e-07	4.89637e-07	0.00238504	0.0182082	3.19989e-07	0.294185
金昌市	0.0152642	3.09569e-05	0.000854791	0.00718055	0.00180576	0.0274759	0.036912	0.0275988	0.00475077	0.0028787	5.44498e-05	0.00191514	0.00302495	0.000592189	0.00161805	0.0195584	0.0202497	0.00321188	0.0223656	0.0245248	0.000535456	0.00093119	0.00132437	0.00946783	0.000288998	0.234415
白银市	0.0222592	5.05557e-06	0.00231268	0.00257302	0.00231073	0.0161722	0.0353455	0.0163421	0.0109049	0.00143022	0.000423728	0.000533951	0.0012247	0.000446936	0.000650125	0.0131419	0.0114264	0.000988097	0.00888434	0.0165537	0.00494183	0.0066838	0.00126847	0.00686312	0.00188783	0.185574
天水市	0.0194545	2.39023e-05	0.000627007	0.00161264	0.00847142	0.030973	0.0198873	0.00962031	0.0109786	0.00058753	0.000573224	0.000434167	0.00206157	0.000202974	0.00069349	0.0233797	0.0198577	0.000151537	0.00718283	0.0268541	0.00805776	0.0155919	0.00103726	0.00388258	0.00590712	0.218104
武威市	0.0165492	4.28777e-05	0.000360268	0.00447091	0.00492397	0.0332175	0.0327252	0.0115523	0.0062463	0.000429466	0.000181644	0.000201301	0.000678846	0.000215814	0.000794613	0.0320282	0.0200952	0.000698303	0.00420517	0.0154552	0.00428087	0.00996341	0.000764053	0.00704487	0.00408623	0.211212
张掖市	0.0424339	5.92373e-06	0.000603623	0.00244725	0.00686813	0.0299633	0.036207	0.0203001	0.00165935	0.000953129	6.09095e-05	0.000820767	0.00226535	0.000376685	0.000809842	0.0270359	0.0181262	0.000264689	0.0236908	0.0198661	0.00277012	0.00484013	0.00215441	0.00952678	0.00228754	0.256338
平凉市	0.0194657	5.05114e-07	0.000217827	0.00600294	0.00883753	0.0372024	0.0336295	0.0230639	0.0043045	0.00137746	0.000220556	0.000364418	0.000937194	0.000207533	0.000349523	0.0204394	0.0198936	0.000138838	0.0107167	0.0225093	0.00440677	0.0114259	0.000750978	0.00680359	0.00279828	0.236065
酒泉市	0.0429535	1.33503e-05	0.000202941	0.00378492	0.00738572	0.0332938	0.036912	0.0166105	0.0112506	0.00195217	0.000436186	0.00139739	0.00250384	0.000915903	0.001898	0.0180057	0.0191835	0.00155337	0.014087	0.027928	0.0017	0.00260645	0.00210844	0.0138608	0.00228754	0.264831
庆阳市	0.0300754	4.41062e-06	4.11369e-05	0.0152294	0.00823156	0.0380702	0.0339784	0.0127598	0.00984773	0.00288739	0.000203945	0.000414437	0.00171733	0.000508667	0.000810716	0.0316501	0.0188699	0.000459247	0.00528498	0.0129771	0.00560278	0.0117096	0.0009413	0.00220528	0.00299813	0.247479
定西市	0.0119679	1.79501e-06	1.32399e-06	0.00419651	0.00393927	0.042672	0.0275203	0.00994231	0.00154771	0.000347886	2.3228e-05	3.78465e-05	3.26084e-07	0.000214214	0.000317864	0.0285519	0.0157697	3.11248e-05	0.0130072	0.018784	0.00893903	0.0124985	0.000904983	0.00436567	0.00328681	0.208869
陇南市	0.00188885	5.59302e-06	3.98251e-07	0.00362486	0.00560569	0.0411486	3.69116e-07	0.00358276	0.00368957	3.4339e-05	4.79132e-05	7.25245e-05	0.000602508	0.000211319	0.000337775	0.0362202	0.0188072	0.000183388	0.000147716	4.43569e-07	0.00576015	0.0195452	0.000948211	0.00213211	0.00504109	0.149639
西宁市（青海）	0.0397633	0.00194423	0.00193931	0.0108849	0.0105166	0.0266058	0.0368051	0.00778221	0.00937343	0.00572277	0.00296423	0.00164828	0.002823	0.00254927	0.00155295	0.0197199	0.0135073	0.00321991	0.0126146	0.0267881	0.00402908	0.00278373	0.00608567	0.0136517	0.0021543	0.26743
银川市（宁夏）	0.0423166	0.00311524	0.00127083	0.00466527	0.00353529	0.0265976	0.0365417	0.0184217	0.00431569	0.00441281	0.00139368	0.00197253	0.00371335	0.000403006	0.00221023	0.0332102	0.0202497	0.00495014	0.0215312	0.0333218	0.00182589	0.00172893	0.00767183	0.0157895	0.00202107	0.297186
石嘴山市	0.0428809	0.000424906	0.00344884	0.00309894	0.00263896	0.0198791	0.0364064	0.0191328	0.00598914	0.0012089	7.09835e-05	0.00136908	0.00272441	0.000763795	0.00263422	0.0146139	0.016892	0.0027867	0.041115	0.031645	0.00116494	0.000612093	0.00226568	0.0129283	0.0010218	0.267717
吴忠市	0.0345451	0.000125911	0.000616971	0.00354483	0.00319444	0.0259854	0.0291224	0.0249154	0.00469258	0.00228657	0.000119354	0.000669034	0.00163172	0.000155025	0.000526896	0.0325494	0.0202497	0.00162294	0.0293843	0.0296048	0.00176295	0.0030851	0.00208175	0.00606862	0.0194528	0.277994
固原市	0.0251365	5.28058e-06	8.81528e-05	0.00240152	0.00443162	0.0328728	0.0363352	0.0234933	0.0157255	0.000851283	2.20745e-05	0.000163588	0.000958187	6.03471e-05	0.000561396	0.0263274	0.0184219	0.00085253	0.0119274	0.0214272	0.00232948	0.00816406	0.00140583	0.00376778	0.00570727	0.243438
中卫市	0.00909612	4.61003e-05	0.000239408	0.000194937	0.0023991	0.0294789	0.0354808	0.0234396	0.00298678	0.0011986	6.19092e-05	0.000405301	0.00116145	0.000340499	0.00043856	0.0339664	0.0179112	0.0010225	0.0169993	0.0192548	0.00179442	0.00351056	0.00171319	0.00272704	0.000999591	0.206867
乌鲁木齐（新疆）	0.0430541	0.00238265	0.00345933	0.00109815	0.00313131	0.030518	0.0368621	0.00755413	0.00556387	0.00465366	0.00564777	0.00856161	0.00317957	0.00197853	0.00394011	0.0205606	0.0174273	0.00966221	0.0100787	0.0265237	0.00434382	0.00109074	0.00406572	0.0320649	0.00353108	0.290934
克拉玛依市	0.0432776	0.000137449	0.00126739	0.0169787	0.00776446	0.0230302	0.036912	0.0295845	0.00970677	0.00233693	0.000333985	0.00406829	0.00447149	0.00303356	0.00523801	0.0333276	0.0191006	0.00987412	0.0127782	0.0332144	0.000220716	9.79916e-05	0.00572362	0.0123456	0.00184342	0.316668

## Sheet: 2015标准化
283地级市	燃气普及率	供气总量	全社会用电量	供水管道密度	排水管道密度	人均日生活用水量	供水普及率	人均道路面积	路网密度	每万人公共汽车量	公交车客运总量	每万人互联网	每万人移动电话	人均电信业务量	人均邮政业务量	城市污水集中处理率	生活垃圾无害化处理率	万人环卫车辆	人均公园绿地面积	建成区绿化覆盖率	中学数	小学数	百人图书馆藏书	每千人病床数	卫生机构数
北京市	100	1.44492e+06	9527169	19.72	11.08	183.81	100	7.62	5.7846	17.3112	406003	3657.45	30121.9	6864.14	504.286	85.92	78.75	7.98915	16	48.4	646	996	441.793	7.77907	701
天津市	100	306630	8006009	18.77	22.07	119.58	100	16.02	8.62407	11.3146	157002	3367	13691.7	2549.06	584.738	90.7	92.73	3.83387	10.13	36.38	509	849	165.255	6.08579	661
石家庄市（河北）	100	94609.3	2257985	6.69	7.8	156.56	100	19.02	7.16612	10.7304	58686	2264.69	10409.8	812.077	264.319	95.6	95.68	0.872828	15.57	44.41	406	1390	34.4368	4.54337	393
唐山市	100	25836	4970925	8.26	9.65	137.03	100	15.67	6.47498	9.06725	26693	1841.16	11801.9	701.302	128.347	95	100	0.650366	15.08	41.17	328	1127	31.697	4.9845	350
秦皇岛市	88.56	36591.1	934292	8.05	11.88	123.52	100	19.79	6.46634	5.79947	10698	2164.8	11635.8	810.3	92.3116	96.17	100	1.17711	19.73	40.03	154	416	198.282	5.14477	143
[truncated: 850 more rows]

## Sheet: 2019标准化
283地级市	燃气普及率	供气总量	全社会用电量	供水管道密度	排水管道密度	人均日生活用水量	供水普及率	人均道路面积	路网密度	万人公共汽车	公交车客运总量	万人互联网	万人移动电话	人均电信业务量	人均邮政业务量	城市污水集中处理率	生活垃圾无害化处理率	万人环卫车辆	人均公园绿地面积	建成区绿化覆盖率	中学数	小学数	百人图书馆藏书	千人床位数	卫生机构数
[truncated: 1,429 more rows]

[truncated: 2 more sheets: 三年综合得分对比, 分区域得分情况]
