# Supplementary material for: Dynamic evolution of urban infrastructure resilience and its spatial spillover effects: An empirical study from China
Source: PLoS One. 2023 Mar 16;18(3):e0282194. doi: 10.1371/journal.pone.0282194 (PMC10019656; doi:10.1371/journal.pone.0282194)
Supplement: S2 Table — This includes raw data on eight explanatory variables for the spatial spillover effects of urban infrastructure resilience for 283 prefecture-level and above cities in China in 2010, 2015, and 2019. (XLSX) [file pone.0282194.s002.xlsx]

## Sheet: 2010
283地级市	全市年末户籍人口(万人)	市辖区年末户籍人口(万人)	行政区土地面积	人口密度	地区生产总值（亿元）	人均GDP	建设用地面积	城市化率	产业结构	年末金融机构人民币各项贷款余额（万元）	金融发展水平	社会消费品零售总额	人均社会消费品零售总额	固定资产投资万元	地方政府财务支出水平
北京市	1257.8	1187.11	16411	766.437	14113.6	112208	1386	0.0844555	75.11	281750343	1.99631	62292986	49525.4	8541126	27173174
天津市	984.85	807.02	11760	837.457	9224.46	93663.6	686.71	0.0583937	45.95	137741100	1.49322	29025506	29472	6009490	13768395
石家庄市（河北）	989.16	243.87	15848	624.154	3401.02	34382.9	206.19	0.0130105	40.51	32720979	0.962094	14098923	14253.4	1494183	3051647
唐山市	735	307.53	13472	545.576	4469.16	60804.9	229.79	0.0170569	32.42	27161068	0.607745	11345391	15435.9	2190198	3324335
秦皇岛市	288.3	86.38	7523	383.225	930.497	32275.3	95.44	0.0126864	46.86	8960192	0.962947	3349800	11619.1	429991	1357443
邯郸市	963.5	148.15	12062	798.79	2361.56	24510.2	117.5	0.00974134	32.75	13187365	0.558418	7171735	7443.42	803804	2638552
邢台市	732.03	71.51	12486	586.281	1212.09	16558	70	0.00560628	28.74	8141250	0.671668	4607269	6293.83	663984	1723385
保定市	1161.01	106.1	20584	564.035	2050.3	17659.6	132.33	0.00642878	33.59	11583183	0.564951	8642197	7443.69	294471	2689044
张家口市	465.97	89.9	36873	126.372	966.416	20739.9	87.39	0.00237003	41.21	9183089	0.950221	3244529	6962.96	492258	1817320
承德市	372.96	58.33	39548	94.3057	888.962	23835.3	54.86	0.00138718	33.28	7662458	0.861956	2580528	6919.05	328661	1559205
沧州市	730.89	53.91	14053	520.095	2203.12	30143	42.17	0.00300078	37.91	8945733	0.406048	5807137	7945.3	150126	2131343
廊坊市	419.02	80.38	6429	651.765	1351.1	32244.2	59.45	0.00924716	34.77	13220771	0.97852	4191325	10002.7	336604	1796396
衡水市	440.2	49.06	8815	499.376	781.823	17760.6	39.04	0.00442881	29.63	4575966	0.585294	3179083	7221.91	245370	1120991
太原市（山西）	365.5	285.01	6963	524.917	1778.05	48647.2	218.93	0.0314419	53.39	50547492	2.84285	8258458	22595	780811	1896358
大同市	317.51	155.91	14127	224.754	695.909	21917.7	107.99	0.00764423	46.1	5972070	0.858168	3030170	9543.54	672705	1327751
阳泉市	130.78	69.12	4570	286.171	429.377	32832	40.41	0.00884245	39.01	3690752	0.859559	1604652	12269.9	97045	595962
长治市	331.54	72.71	13896	238.587	920.234	27756.3	53.88	0.00387737	30.24	6311681	0.685878	2725966	8222.13	61265	1358657
晋城市	216.23	34.86	9425	229.422	730.543	33785.5	50.4	0.00534748	32.19	5229188	0.715795	1911163	8838.57	2669	895069
朔州市	159.07	65.17	11066	143.747	670.148	42129.1	31.56	0.00285198	37.39	1976762	0.294974	1395968	8775.81	117849	901318
晋中市	320.96	59.52	16392	195.803	763.837	23798.5	51.19	0.00312286	36.74	4696401	0.614844	2775894	8648.72	122303	1205394
运城市	503.68	65.91	14181	355.179	827.432	16427.7	42.96	0.00302941	38.75	4998585	0.604109	3546543	7041.26	25193	1344544
忻州市	307.55	52.89	25117	122.447	437.456	14223.9	28.92	0.00115141	44.15	3523991	0.805564	1698152	5521.55	54500	1285794
临汾市	437.32	83.58	20275	215.694	890.144	20354.5	36.55	0.00180271	34.18	5499293	0.617798	3064944	7008.47	74137	1597644
吕梁市	383.49	27.78	21240	180.551	845.539	22048.5	18.28	0.00086064	25.64	4061113	0.480299	2224956	5801.86	10767	1510013
呼和浩特（内蒙）	229.56	120.56	17224	133.279	1865.71	81273.4	166.14	0.00964584	58.71	25225200	1.35204	7566236	32959.7	355810	1772800
包头市	219.8	142.5	27768	79.1559	2460.81	111957	184.05	0.00662813	43.19	10372879	0.421523	7308066	33248.7	869045	2049617
乌海市	53	53	1754	302.166	391.123	73796.9	56.73	0.0323432	27.33	2798218	0.715431	716893	13526.3	139354	635412
赤峰市	457.74	121.41	90021	50.8481	1086.23	23730.3	87.05	0.000966997	32.43	4659314	0.428944	3367183	7356.1	174630	2197851
通辽市	318.7	76.7	59535	53.5315	1176.62	36919.3	65.8	0.00110523	26.23	4640040	0.394354	2426534	7613.85	94921	1844649
鄂尔多斯市	152.38	26.02	86752	17.565	2643.23	173463	142.58	0.00164354	38.63	15621000	0.590981	3800000	24937.7	1062387	3187910
呼伦贝尔市	271.3	27.15	253356	10.7083	932.014	34353.6	75.32	0.000297289	38.31	4305409	0.461947	2946000	10858.8	196242	2079197
巴彦淖尔市	186.34	56.43	64413	28.9289	603.329	32377.9	37	0.000574418	23.97	3463600	0.574081	1242557	6668.22	451700	1235282
乌兰察布市	287.02	30.45	54492	52.672	567.602	19775.7	38.41	0.000704874	31.17	2411171	0.4248	1576772	5493.6	79121	1400285
沈阳市（辽宁）	719.6	515.42	12980	554.391	5017.54	69726.8	412	0.0317411	44.94	59701639	1.18986	20658671	28708.5	3593773	5166242
大连市	586.44	304.26	12574	466.391	5158.16	87957.2	405.7	0.032265	42.43	61589983	1.19403	16397554	27961.2	1442714	6114743
鞍山市	351.79	146.85	9252	380.231	2125.01	60405.7	158.19	0.0170979	41.3	10791432	0.507829	5141982	14616.6	138845	2019010
抚顺市	220.91	138.35	11272	195.981	895.157	40521.3	130.38	0.0115667	35.18	3729791	0.416663	3339047	15115	279218	1502536
本溪市	154.6	95.13	8411	183.807	860.367	55651.2	69.9	0.00831055	32.66	5049102	0.586854	1923503	12441.8	66682	1164764
丹东市	241.36	78.83	15290	157.855	728.891	30199.3	53.4	0.00349248	35.07	4764265	0.653632	2775020	11497.4	86162	1346622
锦州市	308.35	93.35	9891	311.748	912.633	29597.3	71.45	0.00722374	35.8	5832908	0.63913	3182876	10322.3	122839	1384452
营口市	235.53	90.41	5242	449.313	1002.45	42561.4	99.24	0.0189317	36.96	8135530	0.811565	2497516	10603.8	123291	1372882
阜新市	192.38	78.88	10355	185.785	378.866	19693.6	71.2	0.00687591	33.72	3593479	0.948484	1490310	7746.7	41812	882722
辽阳市	183.32	75.12	4736	387.078	735.429	40117.3	97.85	0.0206609	30.52	5139926	0.698901	2086090	11379.5	152085	1000685
盘锦市	131.25	61.02	4071	322.402	926.321	70576.9	60.83	0.0149423	24.65	4402185	0.475233	1851055	14103.3	104571	1096233
铁岭市	305.15	44.59	12980	235.092	722.129	23664.7	43.96	0.00338675	27.55	4843346	0.670704	2272605	7447.5	17480	1415835
朝阳市	339.24	57.59	19698	172.221	656.408	19349.4	31	0.00157376	28.65	4347987	0.662391	2165580	6383.62	41954	1467537
葫芦岛市	281.75	99.95	10415	270.523	531.448	18862.4	75.15	0.00721555	40.04	5056587	0.951473	2331624	8275.51	80069	1094920
长春市（吉林）	758.89	362.75	20604	368.322	3329.03	43867.1	388.16	0.0188391	40.74	45574427	1.369	12867475	16955.7	1442023	3829323
吉林市	434.03	183.47	27126	160.005	1800.64	41486.5	150.22	0.00553786	39.44	7154018	0.397305	6840243	15759.8	228767	2137792
四平市	340.55	61.09	14080	241.868	779.553	22891	49.35	0.00350497	30.12	3645759	0.467673	2877110	8448.42	19564	1137529
辽源市	123.75	47.87	5140	240.759	410.143	33142.8	46.34	0.00901556	33.39	1712603	0.417563	1075145	8688.04	13412	640246
通化市	226.12	44.76	15608	144.874	627.084	27732.4	44.56	0.00285495	37.5	3416770	0.544866	2470820	10927	70540	1199057
白山市	128.7	59.49	17485	73.6059	433.167	33657.1	33.99	0.00194395	29.74	2435940	0.562356	1390834	10806.8	43504	1000777
松原市	290.05	58.79	21090	137.53	1102.85	38022.6	42.7	0.00202466	31.17	2819780	0.255682	3297424	11368.5	60470	1042838
白城市	202.64	51.02	25745	78.7104	445.18	21969	33.89	0.00131637	36	1925832	0.432596	1622392	8006.28	33085	921691
哈尔滨（黑龙江）	992.02	471.79	53068	186.934	3664.85	36943.3	359.21	0.00676886	50.96	41269540	1.12609	17701558	17844	2092434	4529706
齐齐哈尔市	568.11	141.51	42469	133.771	880.457	15498	139.63	0.00328781	37.55	5404009	0.613773	3069814	5403.56	73425	1144298
鸡西市	189.2	87.9	22531	83.9732	419.493	22171.9	79.23	0.00351649	32.14	2249774	0.536308	1188436	6281.37	25718	473231
鹤岗市	109.1	67.6	14659	74.4253	250.987	23005.2	70.77	0.00482775	26.95	2266796	0.903153	714319	6547.38	50240	512758
双鸭山市	151.58	50.26	23209	65.3109	396.35	26147.9	54.9	0.00236546	24.88	2470401	0.623287	651746	4299.68	29810	734134
大庆市	279.8	133.4	21219	131.863	2900.06	103648	285.81	0.0134695	14.48	4097771	0.141299	5894861	21068.1	214058	1311640
伊春市	126.95	80.85	32759	38.7527	202.441	15946.5	156.76	0.00478525	30.41	1040518	0.513987	564975	4450.37	58727	637255
佳木斯市	253.78	82	32704	77.5991	512.456	20192.9	93.5	0.00285898	45.3	3422552	0.667872	2168017	8542.9	126985	1218078
七台河市	92.86	57.21	6222	149.245	305.224	32869.2	62.37	0.0100241	26.48	1640313	0.537413	543869	5856.87	22622	485104
牡丹江市	270.23	88.95	40583	66.587	764.979	28308.4	75.05	0.0018493	44.35	3130589	0.409239	2664845	9861.4	38832	1360930
黑河市	174.21	19.21	82164	21.2027	261.099	14987.6	27.88	0.000339321	38.09	1747632	0.669336	780058	4477.69	18556	976076
绥化市	586.21	89.93	34873	168.099	733.429	12511.4	30.65	0.000878903	38.84	3018736	0.411592	2505235	4273.61	17096	1879264
上海市	1412.32	1343.37	6340	2227.63	17166	121545	2878.56	0.454032	57.28	341541700	1.98964	60705033	42982.5	4769428	33028860
南京市（江苏）	632.42	548.37	6587	960.103	5130.65	81127.3	647.28	0.0982663	51.85	103848400	2.02408	22887409	36190.2	2764279	5421812
无锡市	466.56	238.61	4627	1008.34	5793.3	124171	214.76	0.0464145	42.8	61605955	1.0634	18257878	39133	2816435	4886822
徐州市	972.89	312.72	11259	864.1	2942.14	30241.2	184.6	0.0163958	39.71	14364443	0.488231	9569888	9836.56	308785	3257198
常州市	360.8	227.75	4372	825.252	3044.89	84392.7	153.05	0.0350069	41.43	30116717	0.98909	10543943	29223.8	1412021	2814401
苏州市	637.66	242.48	8488	751.249	9228.91	144731	329.09	0.0387712	41.38	101331549	1.09798	24020199	37669.3	1145287	8256650
南通市	762.92	211.54	8001	953.531	3465.67	45426.4	179.38	0.0224197	37.25	28431370	0.820372	12770686	16739.2	1100991	3167489
连云港市	497.73	93.59	7500	663.64	1193.31	23975	162.62	0.0216827	39.02	9462601	0.792971	4306790	8652.86	244502	2027515
淮安市	538.74	278.35	10072	534.889	1388.07	25765.1	203.99	0.0202532	39.26	84263434	6.07055	4690870	8707.11	305802	20615112
盐城市	816.12	163.28	16972	480.863	2332.76	28583.5	87.3	0.00514377	36.95	13104000	0.561738	7664917	9391.9	225176	2918950
扬州市	459.12	122.48	6591	696.586	2229.49	48560	90	0.013655	37.62	14860633	0.666549	7261249	15815.6	289141	2016767
镇江市	270.71	103.53	3847	703.691	1987.64	73423.2	108.6	0.0282298	39.52	15633402	0.786531	5646808	20859.3	747350	1590674
泰州市	504.65	82.72	5787	872.041	2048.72	40596.8	88.2	0.0152411	37.64	14606870	0.712975	5553542	11004.7	184213	2157269
宿迁市	546.28	159.77	8555	638.551	1064.09	19478.8	69.3	0.00810053	37.39	6256083	0.587928	2893821	5297.32	65332	1683627
杭州市（浙江）	689.12	434.82	16596	415.233	5949.17	86329.9	374.62	0.0225729	48.69	150787269	2.53459	21460790	31142.3	1414876	6165836
宁波市	574.08	223.35	9816	584.841	5163	89935.2	307.33	0.0313091	40.15	94141982	1.8234	17044539	29690.2	1503364	6007447
温州市	786.8	145.77	11786	667.572	2925.04	37176.4	148.63	0.0126107	44.37	55166818	1.88602	14980973	19040.4	135005	3107766
嘉兴市	341.6	83.75	3915	872.542	2300.2	67336.1	101.44	0.0259106	36.24	27536395	1.19713	7993624	23400.5	299618	1990633
湖州市	259.98	108.9	5818	446.855	1301.73	50070.4	142.25	0.02445	37.07	14613222	1.1226	5160918	19851.2	307221	1271209
绍兴市	438.91	65.04	8279	530.149	2795.2	63685.1	95.87	0.0115799	38.6	39342663	1.40751	8528864	19431.9	162757	2219473
金华市	466.65	93.19	10941	426.515	2110.04	45216.8	71.65	0.00654876	43.41	30964741	1.46749	9162274	19634.1	56815	2115178
衢州市	251.24	82.71	8841	284.176	755.483	30070.2	57.15	0.0064642	36.58	7882244	1.04334	2908244	11575.6	47708	1070865
舟山市	96.77	69.72	1440	672.014	644.317	66582.3	51.61	0.0358403	44.85	10177248	1.57954	2125429	21963.7	81614	1050303
台州市	583.14	154.89	9411	619.637	2426.45	41610.1	139.63	0.0148369	41.69	30558214	1.25938	9604506	16470.3	132233	2227592
丽水市	259.65	38.68	17298	150.104	663.293	25545.7	31.62	0.00182796	40.97	8214569	1.23845	2661269	10249.4	136558	1352045
合肥市（安徽）	494.95	215.58	7047	702.356	2701.61	54583.5	325.91	0.046248	41.17	42140848	1.55984	8390236	16951.7	844908	3177157
芜湖市	229.5	111.53	3317	691.89	1108.59	48304.7	135	0.0406994	30.38	10334486	0.932217	2874466	12524.9	622873	1444290
蚌埠市	362.23	92.55	5941	609.712	636.888	17582.4	104.5	0.0175896	33.91	3869200	0.607517	2698664	7450.14	395255	1068407
淮南市	243.99	181.51	2585	943.868	603.549	24736.6	96.72	0.0374159	27.8	6446402	1.06808	1872078	7672.77	517803	810173
马鞍山市	129.1	63.87	1686	765.718	811.015	62820.7	92.07	0.0546085	27	5231126	0.64501	1478007	11448.5	417855	865282
淮北市	219.56	109.79	2741	801.022	461.604	21024.1	77.12	0.0281357	26.61	3047607	0.660221	1255247	5717.1	225281	659289
铜陵市	74.01	44.83	1113	664.96	466.7	63059	47.85	0.0429919	25.19	3884885	0.832416	991536	13397.3	150424	573219
安庆市	615.62	73.65	15318	401.893	988.11	16050.6	77.32	0.00504766	31.23	5470748	0.553658	3386822	5501.48	105324	1618318
黄山市	148.05	43.73	9807	150.964	309.32	20892.9	41.81	0.00426328	43.2	2810102	0.908478	1259633	8508.16	83976	729805
滁州市	450.8	53.69	13523	333.358	695.65	15431.5	68	0.00502847	29.5	4737578	0.681029	2147958	4764.77	304663	1281171
阜阳市	1011.84	206.96	9775	1035.13	721.814	7133.68	75.76	0.00775038	33.49	4414904	0.61164	3266958	3228.73	121221	1643492
宿州市	642.07	185.86	9787	656.044	650.57	10132.4	63.58	0.00649637	34.23	3076829	0.472944	1939934	3021.37	115007	1131874
六安市	704.82	186.52	17976	392.089	676.121	9592.82	60.8	0.00338229	34.18	4852525	0.717701	2799437	3971.85	68388	1483943
亳州市	600.76	161.65	8374	717.411	512.78	8535.52	40.48	0.00483401	35.9	2447755	0.47735	2227566	3707.91	108304	1033412
池州市	160.46	66.2	8272	193.98	300.844	18748.8	36.79	0.00444753	38.2	2476886	0.823313	911792	5682.36	92215	681120
宣城市	278.36	86.14	12323	225.887	525.7	18885.6	42.4	0.00344072	35.95	3855554	0.733413	1946972	6994.44	242763	1042772
福州市（福建）	645.9	188.59	13066	494.336	3123.41	48357.5	235.11	0.017994	46.06	50055312	1.60259	16242808	25147.6	1679485	2624208
厦门市	180.21	180.21	1573	1145.65	2060.07	114315	230	0.146217	49.15	36217206	1.75805	6850248	38012.6	534554	3069468
莆田市	323.54	215.45	4119	785.482	850.326	26281.9	58.73	0.0142583	33.56	6167065	0.725259	2903654	8974.64	454845	793185
三明市	272.73	28.3	23094	118.096	975.102	35753.4	27.84	0.00120551	33.5	6976618	0.715476	2455812	9004.55	8440	970095
泉州市	685.27	103.11	11015	622.124	3564.97	52022.9	89.7	0.00814344	36.13	26005591	0.729475	12344277	18013.7	229420	2296427
漳州市	476.36	55.5	12873	370.046	1430.71	30034.2	50.57	0.00392838	36.62	8362029	0.584467	4726326	9921.75	197180	1475168
南平市	313.9	49.73	26308	119.317	728.653	23212.9	25.76	0.00097917	36.28	6175961	0.847587	2620382	8347.82	40289	870249
龙岩市	314.37	59.03	19063	164.911	990.897	31520.1	36.85	0.00193306	33.74	7233897	0.730035	3121663	9929.9	91154	1108134
宁德市	339.37	44.46	13452	252.282	738.61	21764.1	23.73	0.00176405	38.56	7185581	0.972852	2346438	6914.1	76055	866062
南昌市（江西）	502.25	212	7402	678.533	2200.11	43805	201.5	0.0272224	41.25	34615208	1.57334	7649438	15230.3	283754	2320305
景德镇市	163.16	46.21	5256	310.426	461.5	28285.1	67.84	0.0129072	30.97	2269952	0.491864	1403748	8603.51	127913	778735
萍乡市	188.09	85.5	3824	491.867	520.39	27667.1	42.1	0.0110094	28.56	2279637	0.438063	1581361	8407.47	94715	866977
九江市	497.91	64.23	18823	264.522	1032.06	20727.9	92.04	0.00488976	34.33	6380167	0.618194	2840826	5705.5	1326866	1665230
新余市	118.01	88.51	3178	371.334	631.221	53488.8	53	0.0166772	30.1	3523302	0.558172	1126354	9544.56	355090	776593
鹰潭市	121.92	23.63	3560	342.472	344.887	28287.9	29	0.00814607	27.71	2200291	0.637975	866240	7104.99	55809	574568
赣州市	907.27	64.66	39379	230.394	1119.74	12341.9	76.3	0.00193758	36.72	8463708	0.755863	3753530	4137.17	685581	2396873
吉安市	495.04	54.52	25283	195.8	720.525	14554.9	35.03	0.00138552	29.67	3739842	0.519044	2028251	4097.15	154704	1583585
宜春市	557.93	105.05	18669	298.854	870	15593.4	50	0.00267824	24.47	5086745	0.584683	2665185	4776.92	225759	1716084
抚州市	403.96	114.56	18820	214.644	630.012	15595.9	57.22	0.00304038	31.06	3252851	0.516315	2307167	5711.37	414079	1394453
上饶市	740.33	39.87	22791	324.834	901.003	12170.3	49.02	0.00215085	32.18	5772191	0.640641	3305011	4464.24	148379	1916792
济南市（山东）	604.08	348.02	8177	738.755	3910.53	64735.3	346.9	0.0424239	52.62	63190943	1.61592	18024610	29838.1	787538	3368037
青岛市	763.64	275.5	10978	695.609	5666.19	74199.8	280.71	0.0255702	46.43	58862263	1.03883	19611331	25681.4	2059597	5323888
淄博市	422.36	279.6	5965	708.064	2866.75	67874.6	220.76	0.0370092	34.7	16861288	0.588167	10056751	23810.9	373884	2018701
枣庄市	391.03	222.89	4563	856.958	1362.04	34832	117.99	0.025858	31.28	7277142	0.534284	4228513	10813.8	174226	1289527
东营市	184.87	83.35	7923	233.333	2359.94	127654	119.81	0.0151218	23.74	11481119	0.4865	3887417	21027.8	109091	1419464
烟台市	651.14	178.9	13746	473.694	4358.46	66935.8	262.7	0.019111	33.44	25119135	0.576331	14126854	21695.6	485503	3238648
潍坊市	873.78	182.11	16140	541.375	3090.92	35374.1	142.46	0.00882652	33.65	25148111	0.813612	12148004	13902.8	200740	2910354
济宁市	843.03	112.17	11423	738.011	2542.82	30162.9	88.28	0.00772827	34.05	13664289	0.537368	10042495	11912.4	274208	2521964
泰安市	557.01	158.66	7762	717.611	2051.68	36833.8	106.8	0.0137593	36.89	9175987	0.447243	6874247	12341.3	231505	1756137
威海市	253.61	64.85	5797	437.485	1944.7	76680.7	132	0.0227704	36.19	11217317	0.576815	6839866	26970	218972	1679255
日照市	287.92	123.15	5348	538.369	1025.08	35602.9	89.8	0.0167913	35.44	9607875	0.937281	3116303	10823.5	360650	948309
临沂市	1072.69	210.93	17191	623.983	2399.99	22373.6	158.99	0.00924844	38.74	15382117	0.640924	11587531	10802.3	400196	2364649
德州市	570.18	65.24	10356	550.579	1657.82	29075.4	59.95	0.00578891	33.04	9098359	0.548815	6456204	11323.1	323252	1549133
聊城市	597.53	115.65	8703	686.579	1622.38	27151.4	60.17	0.00691371	29.38	9196542	0.566855	5585951	9348.4	103398	1445957
滨州市	377.92	63.61	9600	393.667	1551.52	41054.1	75.56	0.00787083	35.37	10203868	0.657671	4311579	11408.7	115662	1618432
荷泽市	958.8	152.76	12239	783.397	1227.09	12798.2	76.5	0.00625051	29.2	7976640	0.650045	6655095	6941.07	94601	1869663
郑州市（河南）	963	510	7446	1293.31	4040.89	41961.5	315.71	0.0423999	40.74	57175464	1.41492	16780339	17425.1	1062514	4267968
开封市	534.7	85.57	6444	829.764	927.158	17339.8	95.04	0.0147486	33.13	4024907	0.434112	3646083	6818.93	104896	1164696
洛阳市	703.54	166.11	15200	462.855	2320.25	32979.6	180.38	0.0118671	31.74	11138773	0.480069	8088089	11496.3	75267	2307993
平顶山市	539.59	103.31	7904	682.68	1310.84	24293.2	71	0.00898279	24.92	6943851	0.529726	3499759	6485.96	59456	1485902
安阳市	581.4	108.78	7413	784.298	1315.59	22627.9	75.99	0.0102509	26.39	6085019	0.462532	3453246	5939.54	76333	1406537
鹤壁市	162.05	61.81	2182	742.667	429.119	26480.7	49.77	0.0228093	18.26	2684318	0.625541	934477	5766.6	38076	591289
新乡市	603.86	101.33	8169	739.209	1189.94	19705.6	97.05	0.0118803	29.1	7123411	0.598636	3881468	6427.76	40486	1581959
焦作市	368.02	84.05	4071	904.004	1245.93	33854.8	94.69	0.0232596	23.22	4709798	0.378016	3218420	8745.23	47162	1215497
濮阳市	409.83	68.01	4266	960.689	775.404	18920.1	37.14	0.00870605	19.66	2316033	0.298687	2306551	5628.07	3915	900995
许昌市	489.64	41.42	4996	980.064	1316.49	26886.8	78.6	0.0157326	20.1	5623459	0.427156	3493229	7134.28	2462	1172338
漯河市	278.47	140.82	2716	1025.29	680.495	24436.9	57.46	0.0211561	17.53	3012027	0.442623	2162871	7766.98	45242	699661
三门峡市	230.3	29.3	10496	219.417	874.416	37968.5	29.33	0.0027944	23.47	3401956	0.389055	2026150	8797.87	27297	952553
南阳市	1186.69	188.51	26509	447.656	1953.36	16460.5	91.13	0.0034377	27.39	8274988	0.423629	7891715	6650.19	139549	2471103
商丘市	918.01	176.99	10704	857.633	1143.79	12459.5	60	0.00560538	27.29	6076665	0.531274	3999717	4356.94	25876	1799813
信阳市	870.22	147.72	18847	461.729	1091.83	12546.6	61.4	0.00325781	31.41	5700879	0.522139	4329778	4975.5	49511	1737596
周口市	1224.35	53.61	11959	1023.79	1228.3	10032.3	43.56	0.00364245	24.81	5631751	0.458499	4837538	3951.11	61230	1936989
驻马店市	886.1	67.5	15083	587.483	1053.71	11891.6	52	0.00344759	30.54	4994396	0.473981	3766703	4250.88	29934	1722990
武汉市（湖北）	836.73	520.65	8494	985.084	5565.93	66520	732.21	0.0862032	51.44	90937079	1.63382	25704037	30719.6	4859000	5835453
黄石市	260.14	71.43	4586	567.248	690.12	26528.8	65.7	0.0143262	35.01	4789443	0.694001	3000500	11534.2	214944	1024906
十堰市	353.19	53.84	23680	149.151	736.78	20860.7	62.14	0.00262416	34.87	4046982	0.54928	3063662	8674.26	114814	2088797
宜昌市	398.55	124.41	21084	189.03	1547.32	38823.7	125.61	0.0059576	31.07	14158629	0.915042	5507875	13819.8	125339	1952304
襄阳市	591.07	224.78	19724	299.67	1538.27	26025.2	90.58	0.00459237	32.85	6882468	0.447416	5712365	9664.45	88129	1849167
鄂州市	108.46	108.46	1594	680.427	395.29	36445.7	51.79	0.0324906	28.46	1417068	0.358488	1350527	12451.8	97828	430116
荆门市	300.4	68.52	12404	242.18	730.07	24303.3	50.5	0.00407127	31.76	3172094	0.434492	2529826	8421.52	100002	954584
孝感市	531.05	95.57	8910	596.016	800.67	15077.1	26.22	0.00294276	33.54	3896037	0.486597	3852416	7254.34	38040	1335774
荆州市	658.17	112.76	14092	467.052	837.1	12718.6	66.4	0.00471189	33.53	4610723	0.550797	4710826	7157.46	42315	1033629
黄冈市	742.41	36.67	17457	425.279	862.3	11614.9	30.03	0.00172023	33.3	3921775	0.454804	4074000	5487.53	34030	1830811
咸宁市	290.96	59.83	9861	295.061	520.33	17883.2	65.27	0.006619	34.9	2268775	0.436026	2050400	7047.02	10650	948529
随州市	257.91	65.36	9636	267.653	401.66	15573.6	38.76	0.00402242	33.22	1725213	0.429521	1984524	7694.64	7048	572289
长沙市（湖南）	652.4	241.73	11816	552.133	4547.06	69697.4	272.39	0.0230526	41.96	63536758	1.39732	18645314	28579.6	1717959	4033349
株洲市	390.27	80.71	11247	346.999	1275.48	32682	96.77	0.00860407	32.52	5506268	0.431701	4267634	10935.1	386570	1569782
湘潭市	288.98	86.54	5015	576.231	894.005	30936.6	99.09	0.0197587	33.4	5459141	0.610639	2566615	8881.64	367100	1068079
衡阳市	791.62	98.68	15299	517.433	1420.34	17942.2	94	0.00614419	35.92	5307076	0.373649	4721509	5964.36	676505	2093341
邵阳市	793.97	69.19	20830	381.167	727.289	9160.16	47.72	0.00229093	37.89	3485400	0.479232	2783153	3505.36	64948	1616137
岳阳市	565.62	109.64	15087	374.906	1539.36	27215.4	79.04	0.00523895	31.8	4371837	0.284004	5072328	8967.73	213481	1956597
常徳市	623.11	141.18	18190	342.556	1491.57	23937.5	75.48	0.00414953	35.28	4807049	0.322281	4694459	7533.92	396418	1773011
张家界市	164.75	49.75	9516	173.129	242.478	14718	25.46	0.00267549	62.35	1880308	0.775453	830351	5040.07	90157	550894
益阳市	476.36	133.41	12144	392.26	712.275	14952.4	54	0.00444664	36.71	3130753	0.439543	2607055	5472.87	73796	1167511
郴州市	502.07	72.01	19699	254.871	1081.76	21546.1	143.9	0.00730494	33.33	3691039	0.341206	4083865	8134.06	337507	1611473
永州市	610.65	121.04	22441	272.114	767.015	12560.6	55.36	0.00246691	38.83	3626553	0.472814	2424079	3969.67	123713	1443893
怀化市	509.72	36.38	27624	184.521	674.923	13241	51.7	0.00187156	42.76	3560776	0.527583	2338594	4588	151380	1455507
娄底市	432.99	46.77	8117	533.436	678.707	15674.9	50.65	0.00623999	31.54	3993196	0.588354	2190147	5058.19	149485	1053211
广州市（广东）	806.14	664.29	7434	1084.4	10748.3	133330	657.72	0.0884746	61.01	162843100	1.51506	44763780	55528.5	6463223	9773199
韶关市	328.1	93.07	18463	177.707	683.103	20820	81.83	0.00443211	44.18	3462757	0.506916	3297839	10051.3	10727	1002379
深圳市	259.87	259.87	1992	1304.57	9581.51	368704	817.47	0.410377	52.72	137081600	1.43069	30007629	115472	2029095	12652699
珠海市	104.74	104.74	1711	612.157	1208.6	115390	341.69	0.199702	42.55	14725362	1.21839	4860271	46403.2	606730	1664116
汕头市	524.11	516.74	2064	2539.29	1208.97	23067.2	206.46	0.100029	38.56	6615164	0.547172	8304098	15844.2	53537	1217123
佛山市	370.89	370.89	3798	976.54	5651.52	152377	166.62	0.0438705	35.45	48689882	0.861536	16871279	45488.6	335628	3633477
江门市	392.28	138.21	9568	409.992	1570.42	40033.1	150.69	0.0157494	37.01	9737500	0.620057	6558584	16719.1	91581	1329847
湛江市	777.77	153.33	13225	588.106	1405.06	18065.3	92.19	0.00697089	38.3	7143977	0.508445	6797917	8740.27	18122	1536453
茂名市	747.17	132.78	11458	652.095	1492.09	19969.8	62.85	0.00548525	42.01	3612983	0.242143	7049664	9435.15	2429	1211898
肇庆市	422.41	53.67	15464	273.157	1085.87	25706.5	82	0.00530264	40.42	6420440	0.591273	3318891	7857.04	288021	1276606
恵州市	337.28	133.88	11343	297.346	1729.95	51291.3	203.46	0.0179371	35.15	10976616	0.634503	5825274	17271.3	194602	1854379
梅州市	514.75	31.91	16089	319.939	612.852	11905.8	45	0.00279694	38.54	3310991	0.540259	3151017	6121.45	50829	1179823
汕尾市	344.98	54.41	5271	654.487	465.079	13481.3	73.4	0.0139253	37.59	1302026	0.279958	3520563	10205.1	11880	565096
河源市	358.39	31.18	15642	229.12	475.14	13257.6	28.52	0.0018233	35.83	3386886	0.712819	1615257	4506.98	212167	945488
阳江市	282.81	68.36	7946	355.915	639.839	22624.3	48.34	0.00608356	35.62	2839260	0.443746	3719079	13150.5	28564	649223
清远市	413.47	65.57	19036	217.204	1088.18	26318.3	56.85	0.00298645	32.33	5206207	0.478431	3704950	8960.63	7507	1328090
东莞市	181.77	181.77	2460	738.902	4246.45	233617	954.82	0.388138	48.72	33298244	0.784143	11080592	60959.4	155704	2893306
中山市	149.18	149.18	1800	828.778	1850.65	124055	87.3	0.0485	39.22	13298923	0.718607	6481088	43444.8	102769	1458491
潮州市	260.89	35.08	3146	829.275	559.243	21436	41.68	0.0132486	37.47	2059076	0.36819	2445495	9373.66	9796	559920
揭阳市	661.79	70.12	5266	1256.72	1009.51	15254.3	70	0.0132928	31.66	4006799	0.396905	4466156	6748.6	42770	946830
云浮市	282.76	30.23	7779	363.491	400.974	14180.7	8	0.00102841	33.7	2783404	0.694161	1369733	4844.15	7423	692773
南宁市（广西）	707.37	270.74	22112	319.903	1800.26	25450.1	215.23	0.00973363	50.21	41423040	2.30095	9059318	12807	1522437	2612785
柳州市	372.69	105.01	18617	200.188	1315.31	35292.4	135.06	0.00725466	27.82	10461710	0.795379	4800008	12879.4	798066	1550130
桂林市	518.96	75.72	27809	186.616	1103.56	21264.8	63	0.00226545	36.96	7893419	0.71527	3915329	7544.57	400573	1835907
梧州市	326.3	51.16	12588	259.215	579.282	17753	30.74	0.00244201	27.29	3213419	0.554725	1917653	5876.96	68199	906366
北海市	166.84	61.72	3337	499.97	397.576	23829.8	57.8	0.0173209	35.75	2390270	0.601211	1079991	6473.21	163878	630370
防城港市	91.24	53.94	6222	146.641	320.416	35117.9	30.04	0.00482803	35.33	1781727	0.556068	518360	5681.28	316509	525671
钦州市	387.65	138.06	10843	357.512	520.665	13431.3	64.29	0.00592917	32.64	3214482	0.617379	190149	490.517	219420	804266
贵港市	523.81	190.25	10602	494.067	544.657	10398	55.72	0.00525561	34.58	2794120	0.513005	2095416	4000.34	78564	907989
玉林市	674.59	101.24	12838	525.463	840.249	12455.7	56.41	0.00439399	35.12	3971835	0.472697	3072422	4554.5	270375	1293723
百色市	405.62	35.26	36022	112.603	563.507	13892.5	31.32	0.000869469	27.26	3910303	0.693923	1138461	2806.72	140150	1376738
贺州市	233.37	113.08	11855	196.854	296.868	12720.9	23.2	0.00195698	31.54	1445058	0.486768	786778	3371.38	14145	612271
河池市	399.19	33.65	32907	121.309	468.737	11742.2	15.45	0.000469505	32.98	2750078	0.586699	1915208	4797.74	34227	1209686
来宾市	260.1	107.58	13411	193.945	404.888	15566.6	28.93	0.00215718	28.41	1827843	0.451444	794634	3055.11	148769	899256
崇左市	243.35	36.32	17386	139.969	392.369	16123.7	13.11	0.000754055	32.73	1618827	0.412578	610847	2510.16	25932	855335
海口市（海南）	160.43	160.43	2305	696.009	595.144	37096.8	112.17	0.0486638	69.58	19332584	3.24839	3269417	20379.1	72131	789877
三亚市	57.01	57.01	1918	297.237	230.851	40493.1	52.64	0.0274453	65.25	2286451	0.990445	636977	11173.1	65819	535048
重庆市	3303.45	1542.77	82829	398.828	7925.58	23991.8	855.67	0.0103306	36.35	108881500	1.3738	28780433	8712.24	5756056	17691065
成都市（四川）	1149.07	535.15	12132	947.14	5551.33	48311.5	441.82	0.0364177	50.17	121394256	2.18676	24176000	21039.6	1852554	7773800
自贡市	325.96	149.44	4373	745.392	647.725	19871.3	80.4	0.0183855	29.67	2482449	0.383257	2438376	7480.6	245890	811614
攀枝花市	111.38	69.01	7440	149.704	523.988	47045.1	67.09	0.00901747	22.11	3803100	0.725799	1401671	12584.6	38507	750766
泸州市	502.32	146.72	12228	410.795	714.809	14230.1	81.03	0.00662659	28.3	4067179	0.568988	2598243	5172.49	77770	1265380
德阳市	389.15	66.23	5911	658.349	921.268	23673.9	53.51	0.00905261	25.63	5923913	0.643017	2996751	7700.76	116550	2244206
绵阳市	541.87	122.2	20249	267.603	960.215	17720.4	102.85	0.00507926	33.89	8772810	0.913629	4195624	7742.86	120165	3453220
广元市	310.89	92.28	16319	190.508	321.868	10353.1	33.84	0.00207366	37.18	2389277	0.742316	1421725	4573.08	51665	2213188
遂宁市	381.43	150.42	5325	716.3	495.229	12983.5	48.7	0.00914554	26.48	2763664	0.558058	1954916	5125.23	45179	888467
内江市	425.53	141.45	5386	790.067	690.279	16221.6	40.45	0.00751021	22.94	2669000	0.386655	2020244	4747.59	44602	924757
乐山市	353.35	115.18	12826	275.495	743.915	21053.2	51.93	0.00404881	27.07	5858716	0.787552	2488058	7041.34	32970	1185123
南充市	751.72	193.42	12479	602.388	827.824	11012.4	78	0.0062505	27.14	4248215	0.513179	3318724	4414.84	96000	1856129
眉山市	349.08	85.47	7186	485.778	552.251	15820.2	42.04	0.00585026	26.28	2815767	0.509871	1802830	5164.52	12161	965266
宜宾市	539.02	80.89	13271	406.164	870.847	16156.1	59.18	0.00445935	25.01	4478400	0.514258	3160876	5864.12	114771	1433154
广安市	466.16	125.21	6344	734.805	537.224	11524.5	30	0.00472888	31.28	2515974	0.468328	1854892	3979.09	43100	975438
达州市	685.49	42.66	16591	413.17	819.203	11950.6	45	0.00271231	26.2	3634567	0.443671	3118596	4549.44	19911	1502741
雅安市	154.9	34.94	15302	101.229	286.538	18498.3	17.8	0.00116325	27.48	2389019	0.833753	970751	6266.95	15665	774922
巴中市	388.01	137.74	12301	315.43	280.907	7239.69	15.9	0.00129258	37.13	1292200	0.460009	1143100	2946.06	5535	1030304
资阳市	501.13	108.94	7962	629.402	657.902	13128.4	36	0.00452148	23.97	2817734	0.428291	2130041	4250.48	199923	1011007
贵阳市（贵州）	337.16	222.03	8034	419.666	1121.82	33272.6	170.85	0.0212659	54.18	25887303	2.30762	4847785	14378.3	821368	2043801
六盘水市	319.2	49.59	9965	320.321	500.632	15684	58.07	0.0058274	33.6	3616833	0.722454	1313387	4114.62	1026	1111159
遵义市	784.16	85.91	30762	254.912	908.757	11588.9	61.59	0.00200215	42.79	5981566	0.658214	2902470	3701.37	10878	1941962
安顺市	279.79	86.78	9267	301.921	232.921	8324.85	26.59	0.00286932	44.65	2296548	0.985977	700806	2504.76	9850	788435
昆明市（云南）	583.99	260.24	21015	277.892	2120.37	36308.3	414.83	0.0197397	49.01	64985700	3.06483	9564321	16377.5	1928961	3463080
曲靖市	626.4	69.7	28904	216.717	1005.6	16053.6	54.88	0.0018987	29.37	6299319	0.626426	2328024	3716.51	265198	1816129
玉溪市	230.6	49.6	15285	150.867	736.435	31935.6	21.17	0.00138502	28.37	4656585	0.632314	1415277	6137.37	38647	1072981
保山市	252.7	90	19637	128.686	260.899	10324.5	12.48	0.000635535	38.85	2286986	0.876578	843578	3338.26	5890	620180
昭通市	574.24	83.28	22567	254.46	379.645	6611.26	23.07	0.00102229	34.34	2863358	0.75422	1056653	1840.09	105486	1465980
丽江市	120.44	15.23	21219	56.7605	143.589	11922	21.39	0.00100806	43.54	1939227	1.35054	454984	3777.68	22515	591117
临沧市	243.18	32.4	24469	99.3829	216.973	8922.33	11.41	0.000466304	31.95	1681358	0.774915	725787	2984.57	10077	907748
西安市（陕西）	782.73	562.65	10108	774.367	3241.49	41412.6	277.31	0.0274347	52.2	65917300	2.03355	16370367	20914.4	2748881	3716175
铜川市	85.44	75.98	3882	220.093	187.734	21972.6	46.87	0.0120737	30.39	794027	0.422953	454993	5325.29	69386	539588
宝鸡市	381.09	142.8	18131	210.187	976.09	25613.1	82.65	0.00455849	26.38	4369500	0.447653	3045600	7991.81	105826	1330648
咸阳市	520.09	90.19	10196	510.092	1098.68	21124.8	65	0.00637505	29.32	4546588	0.413822	2963547	5698.14	142536	1514014
渭南市	560.06	97.68	13134	426.42	801.423	14309.6	52.11	0.00396757	34.68	4715200	0.588353	231830	413.938	58732	1543008
延安市	230.22	45.82	37037	62.1595	885.42	38459.7	24.07	0.000649891	20.19	3609700	0.407682	1118144	4856.85	47520	1927054
汉中市	381.53	55.17	27246	140.032	509.703	13359.4	21.07	0.000773325	39.2	3000776	0.58873	1573994	4125.48	4860	1267868
榆林市	364.5	52.14	43578	83.6431	1756.67	48193.9	40	0.000917894	26.11	8988200	0.511662	2035080	5583.21	28145	2371891
安康市	304.35	100.86	23536	129.313	327.063	10746.3	29.9	0.00127039	39.9	2113443	0.646188	1105348	3631.83	165753	1101715
商洛市	244.83	55.01	19292	126.908	285.9	11677.5	12.3	0.00063757	38.49	1565000	0.547394	791907	3234.52	31988	901970
兰州市（甘肃）	323.54	210.36	13086	247.241	1100.39	34010.9	184.64	0.0141097	48.84	23592799	2.14404	5451055	16848.2	602895	1469264
嘉峪关市	21.8	21.8	2935	74.276	184.319	84550.1	46.3	0.0157751	18.5	1744503	0.946458	240087	11013.2	15679	121922
金昌市	46.48	20.42	8896	52.2482	210.513	45291.2	36.71	0.00412657	15.4	1406917	0.668327	370016	7960.76	29322	245239
白银市	180.39	49.98	21158	85.2585	311.183	17250.5	53.42	0.00252481	32.91	1866421	0.599783	859729	4765.95	54979	721316
天水市	366.73	129.77	14359	255.401	300.228	8186.64	42.24	0.00294171	42.23	2149973	0.716112	1255549	3423.63	25909	1114669
武威市	191.26	102.04	33238	57.5426	228.768	11961.1	24.31	0.000731392	33.56	1611308	0.704343	753571	3940.03	39908	753123
张掖市	130.83	52.04	41924	31.2065	212.701	16257.8	33.4	0.00079668	35.25	1323383	0.62218	676823	5173.3	14722	589433
平凉市	231.82	50.94	11170	207.538	231.887	10002.9	33.11	0.00296419	31.27	2549600	1.0995	879800	3795.19	43849	858600
酒泉市	97.95	40.38	193974	5.04965	405.035	41351.2	30.57	0.000157598	34.73	2422024	0.597979	875903	8942.35	25579	597463
庆阳市	259.18	35.81	27119	95.5714	357.61	13797.7	20.15	0.000743021	25.65	1399728	0.391412	934666	3606.24	46085	1136575
定西市	300.38	46.65	20330	147.752	156.019	5194.06	18.5	0.000909985	44.31	1436018	0.92041	533223	1775.16	14090	907177
陇南市	281.78	58.02	27914	100.946	169.409	6012.08	9.2	0.000329584	45.1	1778000	1.04953	411901	1461.78	12069	1370985
西宁市（青海）	220.87	101.37	7655	288.53	628.28	28445.7	66.77	0.0087224	45.05	15420840	2.45445	2317649	10493.3	210203	1089186
银川市（宁夏）	158.8	94.86	9025	175.956	769.423	48452.3	120.57	0.0133596	44.64	16410628	2.13285	2251415	14177.7	199242	1199157
石嘴山市	74.82	45.59	5310	140.904	298.597	39908.7	37.72	0.00710358	31.33	2700673	0.904454	614776	8216.73	53474	613332
吴忠市	138.35	37.79	20394	67.8386	216.997	15684.7	27.85	0.0013656	31.71	2435086	1.12217	519247	3753.14	38108	783724
固原市	152.53	44.75	10541	144.702	104.031	6820.36	29.72	0.00281947	50.05	608303	0.584732	324461	2127.19	18011	786629
中卫市	118.12	39.59	17441	67.7255	173.189	14662.1	34.01	0.00195	40.16	1604130	0.92623	327478	2772.42	8273	584159
乌鲁木齐（新疆）	243.03	233.58	13788	176.262	1338.52	55076.2	342.67	0.0248528	53.65	20747434	1.55003	5636665	23193.3	403842	1596108
克拉玛依市	37.51	37.51	9548	39.2857	711.353	189644	49.52	0.00518643	9.76	1506428	0.211769	347872	9274.11	57041	547711

## Sheet: 2015
283地级市	全市年末户籍人口(万人)	市辖区年末户籍人口(万人)	行政区土地面积	人口密度	GDP	人均GDP	建设用地面积	城市化率	产业结构	年末金融机构人民币各项贷款余额（万元）	金融发展水平	社会消费品零售总额	人均社会消费品零售总额	市政基础设施投资	地方政府财务支出水平
北京市	1345.2	1345.2	16411	819.694	23014.6	171087	1454.69	0.0886412	79.65	488531687	2.1227	103380064	76851.1	10215405	57377011
天津市	1026.9	1026.9	11917	861.71	16538.2	161050	870.18	0.0730201	52.15	245009122	1.48147	52572834	51195.7	4548928	32323500
石家庄市（河北）	1028.84	410.33	13056	788.021	5440.6	52880.9	263.58	0.0201884	45.84	51241043	0.941827	26930343	26175.4	1304236	6823857
唐山市	754.96	334.28	13472	560.392	6103.06	80839.5	210	0.0155879	35.55	47794427	0.783122	21478806	28450.3	469716	5922620
秦皇岛市	295.64	140.53	7802	378.928	1250.44	42296.2	131.43	0.0168457	50.2	15004102	1.1999	6338190	21438.9	170834	2282969
邯郸市	1049.7	175.71	12065	870.037	3145.43	29965.1	127.03	0.0105288	40.03	28037521	0.891373	13644978	12998.9	451269	5156300
邢台市	780.39	88.14	12433	627.676	1764.73	22613.5	90.12	0.00724845	39.41	17592290	0.996882	8753169	11216.4	42702	3736715
保定市	1202.19	282.25	22185	541.893	3000.34	24957.3	177.08	0.00798197	38.2	25909000	0.863535	15093077	12554.7	67238	5668009
张家口市	469.01	91.24	36797	127.459	1363.54	29072.8	85.19	0.00231513	42.12	16797723	1.23192	6181190	13179.2	77474	3902617
承德市	382.35	59.65	39493	96.8146	1358.73	35536.2	66.77	0.00169068	35.82	14959502	1.10099	4907935	12836.2	47901	2925360
沧州市	774.36	54.97	14035	551.735	3320.63	42882.3	70.54	0.00502601	40.8	21324418	0.642179	11091272	14323.1	151028	4848296
廊坊市	461.13	85.06	6382	722.548	2473.86	53647.9	66.28	0.0103855	47.1	33253993	1.34421	7963816	17270.2	88467	4819446
衡水市	452.26	55.9	8815	513.057	1220.01	26975.8	42.58	0.0048304	40	12841516	1.05258	6090258	13466.3	42310	2689296
太原市（山西）	367.39	285.09	6988	525.744	2735.34	74453.4	331	0.0473669	61.34	90275923	3.30035	15407962	41939	973200	4199913
大同市	316.22	156.98	14176	223.067	1053.37	33311.3	125.2	0.00883183	52.85	11816279	1.12176	5676817	17952.1	27000	2908030
阳泉市	132.16	70.02	4570	289.19	595.701	45074.2	44.4	0.00971554	48.5	7213308	1.21089	2882987	21814.4	110983	1007101
长治市	336.85	73.47	13896	242.408	1195.34	35485.9	58.88	0.00423719	44.01	11320114	0.947019	5244137	15568.2	280957	2415636
晋城市	219.44	37.75	9425	232.828	1040.24	47404.4	56.6	0.00600531	39.87	9957204	0.957201	3587551	16348.7	173006	1801145
朔州市	161.51	66.77	10625	152.009	901.13	55794.1	40.24	0.00378729	48.75	3586016	0.397947	2701455	16726.2	109581	1382931
晋中市	329.66	61.23	16392	201.11	1046.12	31733.2	63.34	0.00386408	46.09	12035038	1.15045	5297436	16069.4	258746	2411647
运城市	510.2	68.17	14183	359.726	1174.01	23010.9	41.75	0.00294366	46.08	9544028	0.81294	6609928	12955.6	18191	2769475
忻州市	306.52	54.13	25152	121.867	681.236	22224.8	35.5	0.00141142	45.95	7149453	1.04948	3111835	10152.1	34902	2420102
临汾市	430.59	80.93	20275	212.375	1161.11	26965.5	51.87	0.00255832	43.64	10791984	0.929455	5719814	13283.7	193613	2875251
吕梁市	387.48	28.04	21239	182.438	955.801	24667.1	24.27	0.00114271	37.43	8903477	0.93152	4059694	10477.2	101829	2740137
呼和浩特（内蒙）	238.58	130.1	17186	138.822	3090.52	129538	229.91	0.0133777	67.86	60738870	1.96533	13535272	56732.6	1440823	3606450
包头市	223.86	155.62	27768	80.618	3721.93	166262	195.79	0.00705092	48.91	21925210	0.589082	12765735	57025.5	1199404	3932680
乌海市	44.49	44.49	1669	266.567	559.832	125833	41.6	0.0249251	42.15	5538095	0.989242	1390583	31256.1	264885	1062908
赤峰市	462.63	125.78	90021	51.3913	1861.27	40232.5	82.05	0.000911454	37.7	11631370	0.624914	6370823	13770.9	444045	4150346
通辽市	319.37	85.44	59629	53.5595	1877.27	58780.4	61.2	0.00102635	35.1	9236819	0.492035	4693171	14695.1	222903	3632000
鄂尔多斯市	157.32	28.08	86752	18.1345	4226.13	268633	116.42	0.00134199	40.87	27002000	0.63893	6603243	41973.3	97683	5783920
呼伦贝尔市	259.3	37.01	252777	10.2581	1598.95	61664.1	59.46	0.000235227	39.06	9207625	0.575854	5458753	21051.9	312752	3745392
巴彦淖尔市	174.7	52.03	66277	26.3591	887.43	50797.4	61.09	0.000921738	30.56	6890343	0.776438	2344851	13422.2	171175	2294897
乌兰察布市	273.87	31.6	54500	50.2514	913.775	33365.3	52.18	0.000957431	36.94	5159712	0.564659	2904137	10604.1	160277	3184005
沈阳市（辽宁）	730.41	529.86	12860	567.97	7272.31	99564.7	465	0.0361586	47.53	113438488	1.55987	38832398	53165.2	1402088	8085751
大连市	593.56	304.9	12574	472.053	7731.64	130259	382.86	0.0304485	50.83	106960603	1.38341	30874997	52016.6	796583	9106922
鞍山市	346.05	150.1	9255	373.906	2337	67533.5	170.9	0.0184657	46.97	19495414	0.834208	9687239	27993.8	184871	2444766
抚顺市	215.76	141.23	11272	191.412	1216.48	56381	138.03	0.0122454	43.07	7387010	0.607246	6246531	28951.3	51543	1677499
本溪市	151.21	92.54	8411	179.776	1164.69	77024.8	92.4	0.0109856	42.81	8819583	0.757245	3614209	23901.9	24834	1322787
丹东市	238.15	78	15290	155.755	984.901	41356.3	77.14	0.00504513	43.18	10262166	1.04195	5055718	21229.1	46043	2132196
锦州市	302.56	97.19	10047	301.145	1327.33	43869.9	77.1	0.00767393	41.23	12785038	0.963215	5983736	19777	82811	2095553
营口市	232.62	92.79	5242	443.762	1513.75	65074	110	0.0209844	44.63	16324999	1.07845	4715093	20269.5	4795	1720004
阜新市	189.47	76.42	10355	182.974	525.538	27737.2	76.5	0.00738774	39.28	7759789	1.47654	2743189	14478.2	32890	1299934
辽阳市	178.96	87.19	4788	373.768	1028.58	57475.5	104.87	0.0219027	37.67	10270080	0.99847	3887611	21723.4	63143	1482810
盘锦市	129.54	64.5	4065	318.672	1256.54	97000	74.94	0.0184354	36.89	8365506	0.665758	3469981	26786.9	15137	1732799
铁岭市	300.38	43.52	12985	231.328	740.9	24665.4	50	0.0038506	40.53	8094245	1.09249	4079156	13580	60949	2083146
朝阳市	340.9	61.11	19698	173.063	854.733	25072.8	56.21	0.00285359	43.82	9174052	1.07332	4279423	12553.3	87689	1940641
葫芦岛市	280.1	94.14	10414	268.965	720.167	25711.1	77.55	0.00744671	44.37	8526534	1.18397	4351168	15534.3	41135	1658146
长春市（吉林）	753.83	436.11	20594	366.044	5530.03	73359.2	470.05	0.0228246	43.69	89351400	1.61575	24092939	31960.7	1547649	7657246
吉林市	426.24	181.88	27711	153.816	2394.19	56169.9	185	0.00667605	44.03	16984912	0.709423	13132308	30809.7	208672	3665378
四平市	326.41	58.4	14382	226.957	1233.25	37782.2	59.6	0.00414407	30.93	9314965	0.755319	5514838	16895.4	20096	2211062
辽源市	120.8	46.62	5140	235.019	726.64	60152.4	46.3	0.00900778	34.19	3537426	0.486819	2067431	17114.5	36760	1107002
通化市	221.1	44.05	15612	141.622	1001.21	45283.3	52.92	0.0033897	39.63	6616889	0.660887	4832797	21858	50905	2302612
白山市	125.37	56.76	17505	71.6195	668.552	53326.3	41.18	0.00235247	33.96	4280433	0.640254	2661915	21232.5	45481	1575478
松原市	278.07	56.89	21089	131.855	1637.3	58880.9	49.87	0.00236474	38.52	8090108	0.494113	6100348	21938.2	39274	1829262
白城市	196.67	49.72	25759	76.35	699.682	35576.5	42.61	0.00165418	37.58	6059946	0.8661	3104943	15787.6	50853	2030517
哈尔滨（黑龙江）	961.37	548.72	53100	181.049	5751.21	59823.1	393.8	0.0074162	55.92	84923120	1.47661	33945383	35309.4	831079	8248444
齐齐哈尔市	549.39	136.59	42469	129.363	1270.33	23122.5	139.63	0.00328781	44.83	14076792	1.10813	6184202	11256.5	66008	3885834
鸡西市	181.7	83.32	22531	80.6444	514.687	28326.2	78.85	0.00349962	37.61	5831619	1.13304	2898103	15949.9	93444	787165
鹤岗市	105.61	64.86	14679	71.9463	265.574	25146.6	53.21	0.00362491	34.93	4535869	1.70795	1161810	11000.9	32794	898358
双鸭山市	147.43	19.44	22619	65.1797	433.334	29392.5	57.21	0.00252929	39.01	7497841	1.73027	1191970	8084.99	80470	1168033
大庆市	275.48	135.87	21219	129.827	2983.46	108300	320.22	0.0150912	28.59	9338207	0.312999	10376135	37665.7	67926	1966371
伊春市	121.19	76.89	32800	36.9482	248.197	20480	156.25	0.00476372	38.4	1474257	0.593988	1076607	8883.63	42547	1441862
佳木斯市	237.55	77.6	32704	72.6364	810.168	34105.1	83.4	0.00255015	44.92	12072021	1.49006	4011144	16885.5	53396	2120733
七台河市	83.11	49.94	6221	133.596	212.651	25586.8	67.6	0.0108664	47.13	2314769	1.08853	948247	11409.5	45625	724605
牡丹江市	262	88.3	38827	67.4788	1310.7	50026.7	82.24	0.00211811	47.11	7535364	0.574911	5278534	20147.1	74510	2422337
黑河市	168	20	68340	24.583	447.825	26656.3	20	0.000292654	36.51	5005244	1.11768	1038166	6179.56	9588	1635623
绥化市	548.5	83.5	34873	157.285	1272.21	23194.3	36	0.00103232	33.97	7653200	0.601568	5113539	9322.77	65662	3330592
上海市	1442.97	1375.74	6341	2275.62	25123.5	174109	2915.56	0.459795	67.76	533872070	2.125	101315014	70212.8	6583404	61915601
南京市（江苏）	653.4	653.4	6587	991.954	9720.77	148772	735.28	0.111626	57.32	182177952	1.87411	45901650	70250.5	4326437	10455700
无锡市	480.9	248.5	4627	1039.33	8518.26	177132	286.75	0.0619732	49.11	93322700	1.09556	28476145	59214.3	546864	8218600
徐州市	1028.7	332.67	11765	874.373	5319.88	51714.6	239.27	0.0203374	46.24	30699020	0.577062	23584483	22926.5	134988	7524600
常州市	370.85	291.25	4372	848.239	5273.15	142191	250.22	0.0572324	49.51	53545775	1.01544	19904510	53672.7	948987	4853300
苏州市	667.01	341.26	8657	770.486	14504.1	217449	455.19	0.0525806	49.94	192001015	1.32377	44616214	66889.9	2103290	15271700
南通市	766.77	213.07	10549	726.865	6148.4	80185.7	237.01	0.0224675	45.8	59972430	0.975416	23794579	31032.2	1974118	7489700
连云港市	530.56	220.73	7615	696.73	2160.64	40723.8	232.15	0.0304859	42.53	17810469	0.824315	8307149	15657.3	216091	4259200
淮安市	564.45	293.61	10030	562.762	2745.09	48633	193.9	0.019332	45.93	18647566	0.679306	9707368	17197.9	152563	5124700
盐城市	828.03	242.05	16931	489.061	4212.5	50873.8	139.82	0.00825822	42.08	30454991	0.722967	14685970	17736	511743	7463100
扬州市	461.12	231.92	6591	699.621	4016.84	87110.5	139.3	0.0211349	43.89	30957674	0.770697	12369601	26825.1	692527	4427800
镇江市	271.67	103.18	3840	707.474	3502.48	128924	137.5	0.0358073	46.9	29825974	0.851567	11137148	40995.1	1512753	3487300
泰州市	507.85	163.55	5787	877.57	3687.9	72617.9	152.74	0.0263936	44.96	32280817	0.875317	10016394	19723.1	370783	4299000
宿迁市	586.28	174.06	8524	687.799	2126.19	36265.8	84.49	0.00991201	39.35	16967046	0.798002	6266449	10688.5	195522	4057800
杭州市（浙江）	723.55	532.86	16596	435.979	10050.2	138901	459.48	0.0276862	58.24	223952892	2.22834	46972280	64919.2	3029584	12054777
宁波市	586.57	232.13	9816	597.565	8003.61	136448	297.44	0.0303015	45.24	149669245	1.87002	33496292	57105.4	1955963	12526362
温州市	811.21	165.93	12083	671.365	4618.08	56928.3	182.26	0.015084	53.4	75271635	1.62993	26777315	33009.1	1213586	5694294
嘉兴市	349.48	87.13	3915	892.669	3517.81	100658	115.78	0.0295734	43.44	47183455	1.34127	14945749	42765.7	193582	4241331
湖州市	263.71	110.66	5820	453.11	2084.27	79036.3	102.22	0.0175636	44.87	25098339	1.20418	9639221	36552.4	111890	2737406
绍兴市	443.11	218.44	8279	535.222	4465.97	100787	219.79	0.0265479	45.1	59472120	1.33167	16210630	36583.8	683541	4214117
金华市	478.09	96.1	10942	436.931	3402.34	71165.3	80.2	0.00732956	50.32	60416183	1.77572	17831028	37296.4	266797	4643797
衢州市	256.38	84.59	8845	289.859	1146.13	44704.4	70.26	0.00794347	45.97	15840154	1.38205	5509843	21490.9	72632	2306709
舟山市	97.36	70.96	1455	669.141	1092.85	112248	57.87	0.0397732	48.7	14583839	1.33448	4155181	42678.5	189330	2396523
台州市	597.49	159.29	9411	634.885	3553.85	59479.7	128.68	0.0136734	49.42	54296010	1.52781	18266783	30572.5	173944	4572105
丽水市	266.38	40.14	17298	153.995	1103.29	41418	37.21	0.00215112	46.05	14918101	1.35214	5192792	19493.9	152011	2793261
合肥市（安徽）	717.72	251.04	11445	627.104	5660.27	78864.6	420.14	0.0367095	42.75	96365681	1.70249	21836501	30424.8	1749639	7726647
芜湖市	384.79	145.92	6026	638.55	2457.32	63861.4	159	0.0263857	37.92	24915660	1.01393	7330353	19050.3	380797	3936758
蚌埠市	376.35	113.62	5951	632.415	1253.06	33294.9	137.59	0.0231205	36.99	11915005	0.950876	5706475	15162.7	356451	2447171
淮南市	246.2	184.31	2584	952.786	901.082	36599.6	107.02	0.0414164	39.53	9705443	1.07709	4591704	18650.3	320948	1534525
马鞍山市	228.5	82.25	4049	564.337	1365.3	59750.7	89.43	0.0220869	37.52	11842000	0.867352	4185510	18317.3	355527	2022307
淮北市	216.5	104.83	2741	789.858	760.39	35122	90.1	0.0328712	34.1	7017378	0.922865	2833546	13088	287922	1314355
铜陵市	73.8	44.81	1201	614.488	911.6	123523	72.89	0.0606911	33.07	7667159	0.841066	2723184	36899.5	170548	1108225
安庆市	622.1	73.64	15402	403.909	1417.43	22784.6	93.52	0.00607194	36.53	14283519	1.00771	6083766	9779.4	243741	3369012
黄山市	147.69	45.07	9678	152.604	530.9	35946.9	48.65	0.00502687	49.73	5663107	1.0667	2811440	19036.1	95575	1598195
滁州市	449.06	53.71	13516	332.243	1305.7	29076.2	115.74	0.00856318	29.81	12023440	0.920845	4569999	10176.8	250140	3026067
阜阳市	1042.65	222.55	10118	1030.49	1267.45	12156	116.72	0.0115359	36.67	11869559	0.936491	6747084	6471.09	456746	4315957
宿州市	649.51	188.61	9939	653.496	1235.83	19027	74.41	0.00748667	40.35	8084415	0.654171	4244984	6535.67	333083	2946019
六安市	717.73	190.32	18399	390.092	1016.49	14162.5	74.3	0.00403826	36.17	10819621	1.06441	4846985	6753.21	103186	3613614
亳州市	634.95	163	8521	745.159	942.609	14845.4	62.61	0.00734773	40.04	7830104	0.830684	4363789	6872.65	91642	2778388
池州市	161.61	66.78	8399	192.416	544.74	33707.1	37.18	0.00442672	40.91	4784477	0.878304	1979836	12250.7	60064	1475708
宣城市	279.95	86.75	12313	227.361	971.457	34701.1	50.44	0.00409648	38.79	9003134	0.926766	4225000	15092	423760	2432059
福州市（福建）	678.36	199.96	12675	535.195	5618.08	82818.6	238.82	0.0188418	48.66	106384435	1.89361	34887426	51429.1	1530052	7259345
厦门市	211.15	211.15	1699	1242.79	3466.03	164150	317.1	0.186639	55.71	75670022	2.18319	11684228	55336.1	1624310	6511705
莆田市	344.26	230.67	4131	833.358	1655.16	48078.8	123.05	0.029787	35.69	14661730	0.885819	5588501	16233.4	752490	1887983
三明市	284.12	28.25	22965	123.719	1713.05	60293.1	33.8	0.0014718	34.2	12071004	0.704651	4444655	15643.6	78008	2406724
泉州市	722.45	107.51	11015	655.878	6137.71	84956.9	155	0.0140717	37.14	52849831	0.861067	24595881	34045.1	438734	5398893
漳州市	502.08	59.27	12880	389.814	2767.38	55118.2	65.35	0.00507376	38.06	18708561	0.67604	7769894	15475.4	348980	3558161
南平市	319.86	85.79	26280	121.712	1339.51	41878.2	37.98	0.00144521	35.25	10911447	0.814582	5038466	15752.1	206400	2399707
龙岩市	309.38	101.73	19063	162.293	1738.45	56191.5	53.48	0.00280543	35.84	13606547	0.782681	6395822	20673	223094	2579654
宁德市	348.92	48.13	13452	259.382	1487.36	42627.5	27.9	0.00207404	31.89	13922971	0.936087	4654471	13339.7	32254	2480065
南昌市（江西）	520.38	300.51	7402	703.026	4000.01	76867.2	268.07	0.0362159	41.22	73760542	1.84401	16628661	31954.8	2150147	5431789
景德镇市	166.73	45.95	5261	316.917	772.056	46305.7	76.33	0.0145086	35.91	4990812	0.646432	2696072	16170.3	46006	1729617
萍乡市	198.34	88.29	3831	517.724	912.387	46001.2	62.44	0.0162986	36.42	5392867	0.591072	3030576	15279.7	156905	1858015
九江市	516.59	66.95	19798	260.93	1902.68	36831.5	103.45	0.00522528	39.28	14518954	0.76308	5814539	11255.6	411469	4428680
新余市	123.52	89.49	3178	388.672	946.796	76651.3	69.58	0.0218943	38.33	6645868	0.701932	2137475	17304.7	78942	1521476
鹰潭市	127.26	23.74	3560	357.472	639.261	50232.7	32.1	0.00901685	32.9	4517116	0.706615	1725733	13560.7	14760	1277407
赣州市	960.63	154.47	39363	244.044	1973.87	20547.6	129.41	0.00328761	40.93	22975519	1.16398	7087338	7377.8	346245	6149655
吉安市	530.36	58.17	25373	209.025	1328.52	25049.4	50.85	0.0020041	34.16	10553550	0.794384	3984653	7513.11	201240	3596439
宜春市	596.99	113.31	18669	319.776	1621.02	27153.2	68	0.0036424	33.71	13185992	0.813438	5306585	8888.9	491098	4035079
抚州市	399.28	118.25	18799	212.394	1105.14	27678.3	59.13	0.00314538	33.84	8055807	0.728941	4303478	10778.1	568613	2942955
上饶市	774.4	138.56	22791	339.783	1650.81	21317.2	73.31	0.00321662	37.84	14742891	0.893072	6404178	8269.86	101158	4569445
济南市（山东）	625.73	364.54	7998	782.358	6100.23	97489.8	392.93	0.0491285	57.18	96742203	1.58588	34103088	54501.3	1576915	6581813
青岛市	783.09	372.84	11282	694.106	9300.07	118761	469.44	0.0416096	52.79	107718528	1.15826	37136940	47423.6	1601970	12228664
淄博市	429.6	285.8	5965	720.201	4130.24	96141.5	261.32	0.0438089	42.53	26289750	0.636519	19497247	45384.7	272542	3828905
枣庄市	407.77	237.92	4564	893.449	2031	49807.6	136.29	0.029862	39.72	10777866	0.530667	8053820	19750.9	164522	2364093
东营市	190.62	85.78	8243	231.251	3450.64	181022	116	0.0140725	31.94	29415302	0.852459	7280508	38193.8	234383	2576377
烟台市	653.28	185.14	13852	471.614	6446.08	98672.5	317.71	0.022936	41.6	42228857	0.655109	26794537	41015.4	937551	6435311
潍坊市	893.71	187.34	16143	553.621	5170.5	57854.3	176.69	0.0109453	43.02	45194701	0.874088	22774509	25483.1	190951	6121550
济宁市	867.44	182.52	11311	766.899	4013.12	46264	184.85	0.0163425	41.43	26411288	0.658123	19109849	22030.2	91704	5150877
泰安市	565.71	162.05	7762	728.82	3158.39	55830.5	130.65	0.016832	45.19	18005578	0.570087	13316052	23538.7	392851	3268776
威海市	254.75	132.14	5797	439.451	3001.57	117824	188.41	0.0325013	45.38	17709642	0.590013	13116598	51488.1	371570	3383797
日照市	295.95	133.62	5359	552.249	1670.8	56455.5	100.8	0.0188095	42.92	19505472	1.16743	6038729	20404.6	343675	1853745
临沂市	1124.04	262.04	17191	653.854	3763.17	33479	201.2	0.0117038	45.96	33626291	0.893563	22349843	19883.5	402198	5335871
德州市	587.27	122.02	10358	566.972	2750.94	46842.8	146.97	0.014189	40.32	15460007	0.56199	12574087	21411.1	123115	3378202
聊城市	622.3	123.1	8984	692.676	2663.62	42802.8	92.99	0.0103506	37.05	18456500	0.69291	10602159	17037.1	181771	3468357
滨州市	389.07	107.8	9660	402.764	2355.33	60537.4	135.31	0.0140072	41.93	20584503	0.873954	8136296	20912.2	140571	3093104
荷泽市	1003.06	158.17	12256	818.424	2400.96	23936.4	98.91	0.00807033	35.96	16354251	0.681155	13521085	13479.8	111146	4004399
郑州市（河南）	810.49	343.7	7446	1088.49	7311.52	90211.1	393.3	0.0528203	48.64	126594807	1.73144	32947107	40650.8	2993453	11060158
开封市	553.84	87.47	6444	859.466	1605.84	28994.7	125.12	0.0194165	41.38	10180592	0.633973	7471440	13490.2	176828	2643683
洛阳市	728.45	201.1	15236	478.111	3469.03	47622	209.22	0.013732	44.32	26356827	0.759776	16050799	22034.2	31906	4777578
平顶山市	562.29	110.4	7882	713.385	1705.78	30336.3	73.4	0.00931236	38.02	14052642	0.823826	6901531	12274	55249	2594179
安阳市	617.45	115.55	7352	839.839	1884.48	30520.4	80.69	0.0109752	38.59	10122554	0.537153	6755184	10940.5	80603	2735650
鹤壁市	168.74	63.97	2182	773.327	717.253	42506.4	64.06	0.0293584	26.09	4845979	0.675631	1836674	10884.6	54691	1149368
新乡市	637.44	105.24	8666	735.564	1975.03	30983.8	107.36	0.0123886	38.96	12761465	0.646141	7775070	12197.3	30423	3109500
焦作市	371.68	98.47	4071	912.994	1926.08	51820.9	111.16	0.0273053	33.13	9445780	0.490415	6247205	16808	95310	2163159
濮阳市	429.01	70.66	4188	1024.38	1328.34	30962.9	55.55	0.0132641	31.59	5433502	0.409044	4706843	10971.4	77708	2186590
许昌市	504.77	41.52	4997	1010.15	2171.16	43012.8	75	0.015009	33.19	13570202	0.625022	7071931	14010.2	42750	2495564
漯河市	268.04	134.67	2692	995.691	992.85	37041.1	64.49	0.0239562	26.34	5041791	0.50781	4374125	16318.9	16599	1639014
三门峡市	228.27	29.31	10496	217.483	1251.04	54805.2	54.71	0.00521246	32.35	6717644	0.536965	3968605	17385.6	10583	1728331
南阳市	1188.5	188.19	26509	448.338	2866.82	24121.3	140.75	0.00530952	38.25	17231570	0.60107	15701903	13211.5	189282	5158350
商丘市	961.09	181.86	10704	897.879	1812.16	18855.3	62.71	0.00585856	37.41	11377461	0.627839	8131750	8460.97	54230	3817032
信阳市	897.96	153.3	18787	477.969	1877.74	20911.2	75.62	0.00402512	35.65	12909441	0.687497	7271080	8097.33	22411	3748133
周口市	1244.35	59.95	11961	1040.34	2089.7	16793.5	49.89	0.00417106	32.35	9179701	0.439284	9747342	7833.28	87417	4337433
驻马店市	930.88	84.31	15083	617.172	1807.1	19412.8	70.4	0.00466751	37.65	11146747	0.616832	7551101	8111.79	71477	3837241
武汉市（湖北）	829.27	515.82	8569	967.756	10905.6	131508	462.77	0.0540051	51.02	171357900	1.57128	51022366	61526.8	8861396	13380508
黄石市	267.97	84.63	4583	584.704	1228.1	45829.8	72.21	0.0157561	35.8	9266650	0.754552	5823600	21732.3	131459	2257574
十堰市	345.94	117.92	23694	146.003	1300.12	37582.2	105.26	0.00444247	38.96	10309200	0.792942	6394098	18483.3	80664	3076464
宜昌市	398.18	128.28	21230	187.555	3384.8	85006.8	158.24	0.0074536	30.37	21331900	0.630226	10894748	27361.4	563385	5375291
襄阳市	591.58	224.64	19728	299.868	3382.12	57171	163.28	0.00827656	31.25	16836027	0.497795	11650952	19694.6	99553	5845031
鄂州市	110.29	110.29	1594	691.907	730.01	66190	64.26	0.0403137	30.54	3370900	0.461761	2619471	23750.8	122430	848701
荆门市	299.09	59.83	12404	241.124	1388.46	46422.8	58.05	0.00467994	32.98	7939000	0.571785	5414269	18102.5	81944	2258968
孝感市	526.48	97.34	8910	590.887	1457.2	27678.2	50	0.00561167	33.76	9152764	0.628106	7971360	15140.9	10200	2903771
荆州市	643.19	97.89	14243	451.583	1590.5	24728.3	82.44	0.00578811	34.1	10706251	0.673137	9461414	14710.1	42537	2587351
黄冈市	744.42	34.82	17457	426.431	1589.24	21348.7	52.22	0.00299135	37.2	9913100	0.623764	8809100	11833.5	52393	4034407
咸宁市	300.41	61.49	9751	308.081	1030.07	34288.8	50.5	0.00517896	34.08	6289700	0.610609	4010414	13349.8	44930	1910300
随州市	250.97	52.56	9636	260.45	785.26	31289	43.74	0.00453923	35.24	4568700	0.581807	3995672	15920.9	4656	1531016
长沙市（湖南）	680.36	318.5	11816	575.796	8510.13	125083	286.14	0.0242163	45.06	122681116	1.44159	36905930	54244.7	2605260	9249992
株洲市	402.92	96.43	11272	357.452	2335.11	57954.6	114.38	0.0101473	35.05	11625831	0.497871	8396623	20839.4	635426	3501060
湘潭市	289.29	87.1	5008	577.656	1703.1	58871.6	79.8	0.0159345	36.91	12560666	0.737519	5206045	17995.9	275788	2298943
衡阳市	799.27	100.37	15303	522.296	2601.57	32549.4	113	0.00738417	40.16	11008484	0.423147	9891027	12375.1	1192449	4918783
邵阳市	821.37	70.06	20830	394.321	1387	16886.4	59.62	0.00286222	41.79	8914600	0.642726	7454922	9076.2	162117	4321331
岳阳市	564.39	108.81	14858	379.856	2886.28	51139.8	92.7	0.00623906	38.88	8944779	0.309907	10206439	18084	269718	3758048
常徳市	609.18	140.77	18910	322.147	2709.02	44469.9	88.1	0.00465891	41.21	10804564	0.398837	9454853	15520.6	80054	4265226
张家界市	169.97	52.47	9516	178.615	447.7	26340	32.73	0.00343947	65.66	3712207	0.829172	1773651	10435.1	111300	1443320
益阳市	480.82	136.35	12320	390.276	1354.41	28168.8	69.4	0.00563312	39.33	6167748	0.455382	5739478	11936.9	17511	2750128
郴州市	528.27	76.86	19654	268.785	2012.07	38087.8	72.9	0.00370917	35.58	9457076	0.470018	8095547	15324.6	644737	3788178
永州市	635.28	116.37	22260	285.391	1418.18	22323.6	61.92	0.00278167	41.71	7936205	0.559606	5278340	8308.68	245995	3532357
怀化市	518.03	38.11	27756	186.637	1273.25	24578.7	63.82	0.00229932	43.68	8325445	0.653875	5027559	9705.15	143912	3345277
娄底市	447.7	49.01	8119	551.423	1291.66	28851.1	47.15	0.00580737	35.02	7786661	0.60284	4338222	9690.02	371405	2377721
广州市（广东）	854.19	854.19	7434	1149.03	18100.4	211901	643.52	0.0865644	67.11	272961603	1.50804	79879595	93515	3495151	17277176
韶关市	330.21	92.67	18412	179.345	1149.98	34825.7	99.23	0.00538942	49.33	7318429	0.636396	5807869	17588.4	40390	2815130
深圳市	354.99	354.99	1997	1777.62	17502.9	493052	895.32	0.448332	58.78	324490400	1.85393	50178375	141352	2882198	35216708
珠海市	112.45	112.45	1732	649.249	2025.41	180117	123.64	0.0713857	48.04	28603253	1.41222	9132008	81209.5	333571	3887661
汕头市	550.46	542.89	2199	2503.23	1868.03	33935.7	248.89	0.113183	43.34	11989963	0.641852	13393405	24331.3	51541	2809762
佛山市	388.97	388.97	3798	1024.14	8003.92	205772	172.43	0.0454002	37.83	79505348	0.99333	27052173	69548.2	164762	7999307
江门市	391.41	140.39	9505	411.794	2240.02	57229.6	38.16	0.00401473	43.79	22180100	0.990172	10343090	26425.2	38299	2928957
湛江市	822.96	162.76	13261	620.587	2380.02	28920.3	107.73	0.00812382	42.74	15564084	0.653946	13089464	15905.3	79748	4123572
茂名市	785.84	290.23	11429	687.584	2445.63	31121.2	119.49	0.010455	43.04	8583300	0.350965	12143765	15453.2	16400	3399019
肇庆市	438.27	134.45	14891	294.319	1970.01	44949.7	109.9	0.0073803	35.1	12815202	0.650515	6323636	14428.6	302772	2677067
恵州市	357.07	145.43	11346	314.71	3140.03	87938.8	214.44	0.0189001	40.2	24643503	0.784817	10707243	29986.4	294700	4860668
梅州市	543.79	96.77	15819	343.758	959.778	17649.8	50.34	0.00318225	43.7	7364125	0.767274	5555035	10215.4	28242	3763738
汕尾市	358.96	52.19	4865	737.842	762.063	21229.7	16.89	0.00347174	38.75	3061368	0.401721	4896135	13639.8	13900	2129482
河源市	366.41	31.4	15654	234.068	810.079	22108.5	32.07	0.00204868	42.68	8010819	0.988893	4829869	13181.6	12817	2683846
阳江市	292.12	120.26	7956	367.169	1250.01	42790.9	76.19	0.00957642	38.45	7497712	0.599813	5844596	20007.5	27285	1709079
清远市	418.51	137.39	19036	219.852	1277.86	30533.5	53.54	0.00281257	47	10612335	0.830479	5714896	13655.3	270829	2925944
东莞市	195.01	195.01	2460	792.724	6275.07	321782	1045.61	0.425045	53.1	59808985	0.95312	21846996	112030	229181	5812410
中山市	158.68	158.68	1784	889.462	3010.03	189692	115.52	0.0647534	43.55	27849300	0.925216	10867357	68486	138899	3541653
潮州市	272.8	165.54	3146	867.133	910.11	33361.8	76.35	0.0242689	39.73	3690437	0.405494	4441480	16281.1	4731	1476025
揭阳市	701.68	209.31	5240	1339.08	1890.01	26935.6	105	0.0200382	31.52	9247282	0.48927	8724208	12433.3	14955	2768790
云浮市	298.93	33.32	7785	383.982	713.142	23856.5	24.92	0.00320103	36.53	5980544	0.838619	3047066	10193.2	1481	1574207
南宁市（广西）	740.23	290.46	22235	332.912	3410.09	46067.9	284.88	0.0128122	49.68	82286621	2.41304	17866839	24136.9	3494530	5267231
柳州市	381.62	119.5	18597	205.205	2298.62	60233.1	183.92	0.00988977	36.11	20320764	0.884043	9441089	24739.5	265380	3097184
桂林市	528.97	128.07	27809	190.215	1942.97	36731.1	97.73	0.00351433	36.16	15748899	0.810559	7519624	14215.6	422691	3576008
梧州市	343.92	78.6	12588	273.213	1078.59	31361.5	53.73	0.00426835	30.8	6656068	0.617111	3649268	10610.8	113083	2147277
北海市	171.96	64.87	3337	515.313	892.084	51877.4	70.21	0.0210399	31.67	4841339	0.5427	2029859	11804.3	94856	1301770
防城港市	95.61	56.75	6238	153.27	620.724	64922.5	35.67	0.00571818	30.93	4253362	0.685226	1010265	10566.5	235559	1317182
钦州市	404.1	147.73	12162	332.264	944.424	23371.1	89.02	0.00731952	37.85	5471264	0.579323	3334972	8252.84	160001	1908619
贵港市	548.94	198.45	10602	517.77	865.203	15761.3	67.42	0.00635918	39.61	5967096	0.689675	3890570	7087.42	96578	1863795
玉林市	710.73	108.89	12835	553.744	1446.13	20347	68.11	0.00530658	38.13	8436827	0.583409	6003356	8446.75	303428	2842615
百色市	413.19	35.86	36201	114.138	980.351	23726.4	41.56	0.00114803	30.54	7116581	0.725922	2211842	5353.09	34966	3109853
贺州市	239.79	118.05	11753	204.025	468.108	19521.6	27.58	0.00234663	37.66	3101284	0.662515	1469419	6127.94	28485	1547478
河池市	424.54	34.13	33476	126.819	618.035	14557.7	22.74	0.000679293	44.85	5051840	0.817404	2433821	5732.84	47586	2601691
来宾市	265.84	111.49	13411	198.225	557.698	20978.7	41	0.00305719	36.41	3585048	0.642829	1451078	5458.46	59336	1393202
崇左市	248.8	36.81	17332	143.55	682.823	27444.7	18.5	0.00106739	37.05	3730605	0.54635	1193885	4798.57	113843	1851133
海口市（海南）	164.8	164.8	2304	715.278	1161.96	70507.6	144.16	0.0625694	75.84	36560306	3.14642	5955307	36136.6	858835	1709331
三亚市	57.78	57.78	1921	300.781	435.82	75427.5	146.74	0.0763873	65.72	8711858	1.99896	1817202	31450.4	93629	1183162
重庆市	3371.84	2129.09	82374	409.333	15717.3	46613.3	1115.93	0.0135471	47.7	223939285	1.4248	64240226	19052	6524147	37919973
成都市（四川）	1228.05	698.14	12121	1013.16	10801.2	87953.8	604.07	0.0498366	52.81	219706426	2.0341	49461930	40276.8	3504082	14684242
自贡市	327.46	150.54	4381	747.455	1143.11	34908.4	112.08	0.0255832	30.68	6155500	0.538486	5016314	15318.9	497764	1733530
攀枝花市	110.66	67.74	7401	149.52	925.184	83606	73.43	0.00992163	25.17	6971458	0.753521	2861953	25862.6	103807	1126499
泸州市	505.68	150.08	12236	413.272	1353.41	26764.2	115.18	0.00941321	27.99	10929592	0.807558	5596625	11067.5	447885	3039880
德阳市	389.99	69.19	5911	659.77	1605.06	41156.5	74.55	0.0126121	30.75	10759170	0.670327	6159572	15794.2	55330	2194747
绵阳市	545.48	128.13	20248	269.399	1700.33	31171.3	124.84	0.00616555	34.19	15328512	0.901501	8791555	16117.1	562572	3042238
广元市	305.31	93.08	16311	187.18	605.43	19830	53.19	0.00326099	36.36	5507885	0.909748	2966232	9715.48	196661	2096211
遂宁市	378.75	152.09	5322	711.669	915.811	24179.8	75.44	0.0141751	28.37	7408089	0.80891	4154086	10967.9	62528	1828440
内江市	420.43	141.48	5386	780.598	1198.58	28508.4	71.14	0.0132083	24.17	6881471	0.574136	4085847	9718.26	192708	1924370
乐山市	353.79	116.07	12723	278.071	1301.23	36779.8	68.52	0.00538552	30.1	12382999	0.951636	5520094	15602.7	46033	2321550
南充市	742.33	194.48	12477	594.959	1516.2	20424.9	115.34	0.00924421	29	12938906	0.853376	6988210	9413.89	206400	3696431
眉山市	349.16	87.71	7140	489.02	1029.86	29495.5	59.82	0.00837815	28.36	6837568	0.66393	3887558	11134	135071	2071373
宜宾市	552.08	127.07	13271	416.005	1525.9	27639.2	74.53	0.005616	27.5	10544828	0.691054	6760076	12244.7	121114	3078287
广安市	467.39	126.6	6341	737.092	1005.61	21515.5	47.74	0.00752878	32.03	5821894	0.578939	4135312	8847.67	96278	2251678
达州市	682.8	180.18	16588	411.623	1350.76	19782.7	80.14	0.0048312	29.79	9293223	0.687998	6724721	9848.74	18218	3243334
雅安市	154.91	62.21	15046	102.958	502.579	32443.3	30.17	0.00200518	29.69	5100928	1.01495	2001515	12920.5	212152	2222395
巴中市	379.52	136.03	12293	308.729	501.344	13209.9	31.31	0.00254698	36.61	4578262	0.913198	2544679	6704.99	243275	2460191
资阳市	503.68	110.45	7960	632.764	1270.38	25222	43.63	0.00548116	24.92	7169008	0.564319	4646532	9225.17	18429	2160816
贵阳市（贵州）	391.79	236.15	8043	487.119	2891.16	73793.6	274.34	0.0341092	57.17	78755785	2.72402	10601690	27059.6	3297887	5035189
六盘水市	333.4	46.64	9914	336.292	1201.08	36025.2	60.54	0.00610652	39.33	7797383	0.649198	2927205	8779.86	703890	2571669
遵义市	793.35	91.25	30762	257.899	2168.34	27331.4	63.83	0.00207496	39.12	19254800	0.887997	6399252	8066.11	26458	4734095
安顺市	296.49	131.02	9267	319.942	625.41	21093.8	58.88	0.00635373	48.72	6102740	0.975798	1558197	5255.48	761739	1969941
昆明市（云南）	555.57	279.38	18419	301.629	3968.01	71422.2	413.78	0.0224648	55.28	119764860	3.01826	19370004	34865.1	1334083	6154909
曲靖市	647.85	73.2	28905	224.131	1650.26	25472.8	67.73	0.00234319	29.75	12625700	0.765075	5023989	7754.86	217205	3630497
玉溪市	216.01	43.82	15285	141.322	1244.52	57614.1	29.63	0.0019385	33.27	8462349	0.679967	2913652	13488.5	9256	2232989
保山市	259.1	92.4	19637	131.945	551.958	21302.9	22.43	0.00114223	39.48	5508894	0.998064	1784913	6888.9	85084	1921314
昭通市	599.3	89.14	22440	267.068	708.376	11820.1	28.72	0.00127986	36.65	6167260	0.870619	2120744	3538.7	86690	4052878
丽江市	120.86	15.36	21219	56.9584	289.612	23962.6	20.88	0.000984024	44.83	4143069	1.43056	935991	7744.42	4652	1440421
临沧市	235.31	31.9	23620	99.6232	502.122	21338.8	19.62	0.000830652	37.24	4320994	0.860546	1545649	6568.56	14453	2024955
西安市（陕西）	815.66	621.38	10097	807.824	5801.2	71122.8	496.13	0.0491364	59.55	137140236	2.364	34053800	41750	1893128	9172400
铜川市	83.64	74.38	3882	215.456	324.539	38801.9	44.11	0.0113627	33.67	1458461	0.449395	1100536	13158	201818	898623
宝鸡市	384.54	142.31	18162	211.728	1787.63	46487.4	87.8	0.00483427	26.91	10399150	0.581729	6355768	16528.2	99129	2640740
咸阳市	527.59	92.36	10189	517.804	2155.91	40863.4	90.03	0.008836	27.21	10286500	0.47713	6015875	11402.6	790308	3001911
渭南市	556.72	96.8	13134	423.877	1469.08	26388.1	59.87	0.0045584	35.26	9205946	0.626647	5032507	9039.57	129233	3350421
延安市	235.5	47.23	37031	63.5954	1198.63	50897.2	36.8	0.000993762	28.78	8308390	0.693157	2410879	10237.3	33020	3156024
汉中市	385.21	57.52	27246	141.382	1064.83	27642.8	33.5	0.00122954	37.98	6300054	0.591649	3190013	8281.23	26350	2586474
榆林市	377.46	57	43627	86.5198	2621.29	69445.5	54.7	0.00125381	32.06	20328900	0.77553	3964100	10502	163230	4646400
安康市	304.8	100.84	23536	129.504	772.459	25343.1	39.93	0.00169655	32.32	5471990	0.708386	2192032	7191.71	167257	2246024
商洛市	251.01	55.95	19292	130.111	621.831	24773.2	18	0.000933029	33.23	3377000	0.543074	1546601	6161.51	6525	1815306
兰州市（甘肃）	321.9	204.74	13086	245.988	2095.99	65113.1	291.98	0.0223124	59.98	68920175	3.28819	11521498	35792.2	2605362	3440019
嘉峪关市	20.25	20.25	2935	68.9949	190.044	93848.9	68.37	0.0232947	40.68	4254500	2.23869	549472	27134.4	15385	250995
金昌市	45.69	20.75	8896	51.3602	224.516	49139	42.17	0.00474033	33.78	3343966	1.48941	760077	16635.5	24842	521734
白银市	180.76	49.44	21158	85.4334	434.275	24024.9	60.91	0.00287882	41.68	5119192	1.17879	1776490	9827.89	88631	1308566
天水市	367.17	130.59	14277	257.176	553.773	15082.2	47.52	0.00332843	48.89	6423446	1.15994	2624183	7147.05	84242	2239238
武威市	190.04	103.15	33238	57.1755	416.187	21900	30.85	0.000928155	39.37	6962008	1.67281	1625758	8554.82	17318	1718832
张掖市	130.07	50.82	41924	31.0252	373.53	28717.6	37.71	0.000899485	45.16	4855300	1.29984	1476181	11349.1	81306	1234755
平凉市	233.08	51.24	11170	208.666	347.699	14917.6	35.86	0.00321038	45.02	4703811	1.35284	1774973	7615.3	44111	1613904
酒泉市	111.54	41.5	193974	5.75026	544.796	48843.1	42.38	0.000218483	48.49	6596600	1.21084	1765598	15829.3	36570	1101950
庆阳市	267.31	38.16	27119	98.5693	609.431	22798.7	23.72	0.000874664	33.79	5850422	0.95998	2039560	7629.94	5525	2075730
定西市	300.87	46.07	19609	153.435	304.918	10134.5	23.5	0.00119843	52.95	5565666	1.8253	1073779	3568.91	8379	1978548
陇南市	285.76	56.23	27839	102.647	315.135	11028	9.2	0.000330472	54.55	4786576	1.5189	908144	3178	19286	1970328
西宁市（青海）	201.17	94.13	7660	262.624	1131.62	56251.9	85.48	0.0111593	48.66	40959278	3.61953	4619377	22962.6	493537	2800252
银川市（宁夏）	179.23	108.91	9025	198.593	1493.86	83348.7	166.82	0.0184842	43.81	36539817	2.446	4776287	26648.9	237054	3092658
石嘴山市	74.53	43.47	5310	140.358	482.379	64722.8	51.84	0.00976271	30.71	4245889	0.880197	960633	12889.2	26710	801685
吴忠市	140.41	40.12	16758	83.7868	404.807	28830.4	50.26	0.00299916	30.57	4609742	1.13875	953101	6787.99	23934	1568074
固原市	149.77	45.56	13047	114.793	217.039	14491.5	43.19	0.00331034	51.96	2062249	0.950174	599720	4004.27	13119	1835195
中卫市	120.17	40.54	17448	68.8732	316.891	26370.2	27.76	0.00159101	38.83	3720485	1.17406	605945	5042.4	11514	1187415
乌鲁木齐（新疆）	266.83	260.54	13788	193.523	2631.64	98626.1	429.96	0.0311836	68.88	49574320	1.88378	11515000	43154.8	2298575	4466619
克拉玛依市	29.97	29.97	7735	38.746	629.43	210020	67.67	0.00874855	33.96	5097339	0.809834	588146	19624.5	98373	896640

## Sheet: 2019
283地级市	全市年末户籍人口(万人)	市辖区年末户籍人口(万人)	行政区土地面积	人口密度	GDP	人均GDP	建设用地面积	城市化率	产业结构	年末金融机构人民币各项贷款余额（万元）	金融发展水平	社会消费品零售总额	人均社会消费品零售总额	投资	地方政府财务支出水平
北京市	1397	1397	16410	851.31	35371	253193	1471.75	0.0896862	83.52	735759400	2.08012	150636524	107829	12451203	74082503
天津市	1108	1108	11967	925.88	14104	127292	998.15	0.0834085	63.46	348740384	2.47263	42182097	38070.5	3.71635e+06	35087128
石家庄市（河北）	1052	427	15848	663.806	5810	55228.1	56.93	0.00359225	60.74	113418631	1.95213	24651898	23433.4	1.45165e+06	10513884
唐山市	756	335	14198	532.469	6890	91137.6	240.96	0.0169714	39.85	60848002	0.883135	20946629	27707.2	250875	7975076
秦皇岛市	301	147	7802	385.799	1612	53554.8	138.65	0.0177711	54.31	22059692	1.36847	5852559	19443.7	99771.6	3179413
邯郸市	1061	382	12065	879.403	3486	32855.8	197.18	0.0163431	45.59	41562822	1.19228	12274906	11569.2	160888	6972080
邢台市	801	92	12433	644.253	2120	26466.9	108.19	0.00870184	47.33	32064237	1.51246	9860150	12309.8	313982	5504747
保定市	1215	289	22185	547.667	3772	31045.3	192.78	0.00868966	53.3	50636574	1.34243	15771740	12980.9	331824	8777475
张家口市	465	156	36797	126.369	1551	33354.8	97.07	0.00263799	55.57	33211642	2.14131	5594676	12031.6	32120	6110403
承德市	383	60	39490	96.9866	1471	38407.3	74.39	0.00188377	46.53	24701930	1.67926	4863306	12697.9	114758	4218239
沧州市	787	59	14304	550.196	3588	45590.9	83.07	0.00580747	51.98	32717377	0.911856	10845973	13781.4	312422	6863022
廊坊市	483	88	6419	752.454	3196	66169.8	71.17	0.0110874	60.44	67542387	2.11334	13279517	27493.8	361387	6397682
衡水市	458	102	8837	518.275	1505	32860.3	75.2	0.00850968	52.9	21194185	1.40825	5913975	12912.6	129845	3942764
太原市（山西）	384	300	6988	549.513	4029	104922	478.38	0.0684574	61.24	137074700	3.4022	19528098	50854.4	1.8775e+06	6105530
大同市	318	160	14056	226.238	1319	41478	148.43	0.0105599	57.4	15581189	1.18129	7549882	23741.8	350039	3633627
阳泉市	132	69	4559	289.537	719	54469.7	51.04	0.0111954	52.83	11335790	1.57661	3098820	23475.9	1739.53	1322650
长治市	340	157	13955	243.64	1640	48235.3	58.88	0.00421928	43.56	17434518	1.06308	6034149	17747.5	129045	3545092
晋城市	222	40	9425	235.544	1355	61036	47.87	0.00507905	42.18	15341854	1.13224	4675601	21061.3	41548.9	2525199
朔州市	164	68	10625	154.353	1062	64756.1	49.01	0.00461271	54.46	8615270	0.811231	3643034	22213.6	82338.4	1929168
晋中市	335	64	16392	204.368	1460	43582.1	82.4	0.00502684	47.28	20419496	1.3986	6035615	18016.8	127379	3710587
运城市	514	71	14183	362.406	1563	30408.6	41.75	0.00294366	49.54	12697405	0.812374	8569711	16672.6	79587.1	3741868
忻州市	307	55	25236	121.652	1002	32638.4	36.39	0.00144199	47.93	10497741	1.04768	4197602	13673	148624	3710149
临汾市	431	82	20275	212.577	1453	33712.3	53.98	0.00266239	49.6	16553180	1.13924	7369320	17098.2	11850.2	4112039
吕梁市	394	29	21239	185.508	1512	38375.6	32.33	0.0015222	35.65	11994076	0.793259	5368592	13625.9	65789.2	4306614
呼和浩特（内蒙）	249	141	17186	144.885	2791	112088	242.77	0.014126	66.41	85138176	3.05045	10764944	43232.7	2.01124e+06	4179245
包头市	225	157	27768	81.0285	2714	120622	195.79	0.00705092	57.17	29983519	1.10477	15761670	70051.9	242265	3645308
乌海市	44	44	1754	250.855	551	125227	40.78	0.0232497	36.88	6664040	1.20944	1617024	36750.5	128432	1029679
赤峰市	460	128	90021	51.0992	1708	37130.4	103.29	0.0011474	51.31	20081119	1.17571	6193352	13463.8	616278	5452234
通辽市	317	84	59629	53.1621	1267	39968.5	62.5	0.00104815	46.94	10345502	0.816535	3259315	10281.8	93866	3793068
鄂尔多斯市	164	31	86882	18.8762	3605	219817	103.87	0.00119553	38.53	32510730	0.901823	5997080	36567.6	2985	6266762
呼伦贝尔市	255	37	261570	9.74882	1193	46784.3	51.46	0.000196735	48.73	11509272	0.964734	3295741	12924.5	34477.7	4598012
巴彦淖尔市	174	52	65140	26.7117	875	50287.4	50.59	0.000776635	44.52	9265630	1.05893	2391812	13746	69819.3	3053865
乌兰察布市	269	32	54456	49.3977	808	30037.2	60.87	0.00111778	44.99	7839900	0.970285	2438661	9065.65	6403.56	3712074
沈阳市（辽宁）	756	613	12860	587.869	6470	85582	630	0.0489891	61.94	166192404	2.56866	44795912	59253.9	995422	10476460
大连市	599	405	13739	435.985	7002	116895	439.38	0.0319805	53.46	119974672	1.71343	39489568	65925.8	328909	10162849
鞍山市	340	146	9263	367.052	1745	51323.5	175.02	0.0188945	51.27	25279777	1.4487	10036424	29518.9	39942	3269833
抚顺市	207	135	11271	183.657	847	40917.9	141.82	0.0125827	44.01	10387465	1.22638	6277239	30324.8	191235	2081401
本溪市	145	88	8414	172.332	781	53862.1	92.4	0.0109817	45.59	14445379	1.8496	3755538	25900.3	54811.4	1648167
丹东市	233	77	15290	152.387	768	32961.4	96.37	0.00630281	56.09	13598009	1.77057	3133076	13446.7	18640.4	2233460
锦州市	293	95	10048	291.6	1073	36621.2	106.6	0.0106091	55.5	32882006	3.06449	6824074	23290.4	42346.7	3609910
营口市	231	94	5427	425.65	1328	57489.2	172.67	0.0318168	46.59	23076180	1.73766	6273576	27158.3	20487.6	2544913
阜新市	184	74	10327	178.174	488	26521.7	76.5	0.00740777	51.71	10168855	2.08378	3321976	18054.2	18588.7	1781731
辽阳市	174	85	4788	363.409	831	47758.6	106.8	0.0223058	42.94	24186023	2.91047	3150439	18106	47570.4	1854741
盘锦市	130	103	4103	316.841	1281	98538.5	104.29	0.025418	38.49	11601033	0.905623	4489690	34536.1	8527.9	2329156
铁岭市	289	42	12985	222.564	640	22145.3	68.12	0.00524605	47.87	8931537	1.39555	4400104	15225.3	25535.5	2272629
朝阳市	335	61	19698	170.068	843	25164.2	60.3	0.00306122	47.51	11030476	1.30848	5225712	15599.1	8113.5	3005607
葫芦岛市	276	97	10416	264.977	807	29239.1	90.79	0.0087164	46.08	14783851	1.83195	5595616	20274	1577.98	2483790
长春市（吉林）	754	445	20594	366.126	5904	78302.4	537.31	0.0260906	51.84	130768508	2.21491	31196114	41374.2	1.0796e+06	8960220
吉林市	412	180	27711	148.677	1417	34393.2	193.42	0.0069799	52.47	22003000	1.55279	14110983	34250	31179	4206010
四平市	318	67	14382	221.11	796	25031.4	61.6	0.00428313	49.87	9561962	1.20125	6038030	18987.5	43000	3250169
辽源市	117	45	5140	227.626	410	35042.7	46.3	0.00900778	60.88	4381253	1.0686	2454126	20975.4	119185	1331042
通化市	215	43	15612	137.715	726	33767.4	57.86	0.00370612	58.15	8901075	1.22604	4454213	20717.3	50221.1	2672969
白山市	117	52	17505	66.838	509	43504.3	43.04	0.00245873	61.52	5087100	0.99943	3021620	25825.8	14209.9	2006272
松原市	275	56	21170	129.901	730	26545.5	51.36	0.00242607	53.99	9047353	1.23936	7391800	26879.3	32060.2	2696766
白城市	189	48	25759	73.3724	492	26031.7	46.6	0.00180908	58.33	7369703	1.49791	3394088	17958.1	50312	2499874
哈尔滨（黑龙江）	951	553	53076	179.177	5249	55194.5	437.85	0.00824949	67.68	120530403	2.29625	42598629	44793.5	1.22583e+06	11011389
齐齐哈尔市	527	131	42469	124.091	1129	21423.1	127.01	0.00299065	48.35	14490230	1.28346	3544643	6726.08	53372.8	4825811
鸡西市	169	76	22598	74.7854	552	32662.7	79.99	0.00353969	40.65	8365274	1.51545	1999437	11831	22816.5	1734778
鹤岗市	98	60	14665	66.8258	336	34285.7	48.59	0.00331333	41.86	4660211	1.38697	1603397	16361.2	30510.6	1429543
双鸭山市	141	46	22682	62.1638	476	33758.9	58.09	0.00256106	46.8	9195039	1.93173	939104	6660.31	53962.7	1750379
大庆市	272	137	21205	128.272	2568	94411.8	325.21	0.0153365	38.82	11201507	0.436196	7344007	27000	53354.9	3159091
伊春市	112	71	32800	34.1463	299	26696.4	97.18	0.0029628	43.19	1649264	0.551593	1112860	9936.25	33279.9	1750626
佳木斯市	233	76	32704	71.2451	763	32746.8	80.3	0.00245536	41.34	17909796	2.34729	5679268	24374.5	5786.32	2979246
七台河市	77	47	6190	124.394	231	30000	67.6	0.0109208	44.48	2222245	0.962011	669115	8689.81	2189.81	1365975
牡丹江市	250	86	38827	64.3882	825	33000	70.2	0.00180802	56.9	6690655	0.810988	6623965	26495.9	33555.3	2063561
黑河市	158	18	69345	22.7846	579	36645.6	20	0.000288413	45.4	5006712	0.864717	1499666	9491.56	19483.1	2232248
绥化市	522	81	34873	149.686	1101	21092	44.41	0.00127348	42.92	10484179	0.952242	7202703	13798.3	28495.5	4709672
上海市	1469	1469	6341	2316.67	38156	259741	1944.96	0.306728	72.73	738236600	1.93479	158475530	107880	4.93718e+06	81792842
南京市（江苏）	710	710	6587	1077.88	14031	197620	802.47	0.121826	62.02	335858800	2.39369	71363249	100512	6511683	16580700
无锡市	503	268	4627	1087.1	11852	235626	299.8	0.0647936	51.48	135566700	1.14383	30243428	60126.1	1.18267e+06	11175200
徐州市	1042	343	11765	885.678	7151	68627.6	280.15	0.0238122	50.1	58260700	0.814721	35331872	33907.7	1343597	8822100
常州市	385	306	4372	880.604	7401	192234	272.61	0.0623536	50.19	85934600	1.16112	24016802	62381.3	1.38031e+06	6541900
苏州市	723	375	8657	835.162	19236	266058	476.2	0.0550075	51.51	301167299	1.56564	78133961	108069	2.53042e+06	21414500
南通市	760	215	10549	720.447	9383	123461	238.48	0.0226069	46.39	102119200	1.08834	33616751	44232.6	876561	9726400
连云港市	534	225	7616	701.155	3139	58782.8	222.99	0.0292791	45.03	34602200	1.10233	11628186	21775.6	205773	4660300
淮安市	560	334	10030	558.325	3871	69125	197.65	0.0197059	48.25	38618000	0.997623	17454131	31168.1	795470	5291500
盐城市	821	244	16931	484.909	5702	69451.9	164.35	0.00970705	47.54	58710800	1.02965	22409970	27295.9	1.05055e+06	8775200
扬州市	457	233	6591	693.37	5850	128009	178.23	0.0270414	47.51	53748536	0.918778	14232000	31142.2	624677	6119500
镇江市	270	103	3840	703.125	4127	152852	144.62	0.0376615	48.03	52845800	1.28049	11584948	42907.2	513648	4662500
泰州市	501	164	5788	865.584	5133	102455	141	0.0243607	45.1	55317300	1.07768	13505370	26956.8	568956	5942400
宿迁市	592	178	8524	694.51	3099	52348	99.94	0.0117245	46.8	30838200	0.995102	13204473	22304.9	135959	5057400
杭州市（浙江）	795	657	16853	471.726	15373	193371	611.96	0.0363116	66.17	412374333	2.68246	61875990	77831.4	7.06503e+06	19528530
宁波市	608	301	9816	619.397	11985	197122	396.95	0.0404391	49.06	217742284	1.81679	42685582	70206.5	2.70043e+06	17678895
温州市	832	174	12110	687.036	6606	79399	200.19	0.016531	55.14	115295544	1.74532	36558732	43940.8	1.55653e+06	10841222
嘉兴市	364	94	4223	861.946	5370	147527	154.48	0.0365806	43.89	80044316	1.49058	21025403	57762.1	502390	7668853
湖州市	268	112	5820	460.481	3122	116493	125.15	0.0215034	44.63	48184632	1.54339	14292721	53331	309907	4668656
绍兴市	448	224	8279	541.128	5781	129040	243.82	0.0294504	48.46	85275161	1.47509	23525571	52512.4	1.30254e+06	6408697
金华市	492	100	10942	449.644	4560	92682.9	107.74	0.00984646	56.6	83791743	1.83754	27228759	55343	682004	6643295
衢州市	258	85	8845	291.69	1574	61007.8	80.73	0.00912719	53.11	25547528	1.6231	7570806	29344.2	142097	4490028
舟山市	97	72	1459	664.839	1372	141443	55.92	0.0383276	54.64	24259327	1.76817	5760969	59391.4	177475	3233611
台州市	607	163	10050	603.98	5134	84579.9	135.37	0.0134697	48.93	85046532	1.65654	25446294	41921.4	538859	7703304
丽水市	271	42	17275	156.874	1477	54501.8	41.58	0.00240695	54.52	22328464	1.51174	7379466	27230.5	208052	5264959
合肥市（安徽）	770	291	11445	672.783	9409	122195	463.57	0.0405042	60.6	153073898	1.62689	43782159	56859.9	2.02779e+06	11226669
芜湖市	390	151	6004	649.567	3618	92769.2	177.52	0.029567	47.4	37558065	1.03809	15490036	39718	529919	5024765
蚌埠市	386	116	5951	648.63	2057	53290.2	149.34	0.0250949	47.5	20827443	1.01252	12021072	31142.7	324826	3375154
淮南市	391	183	5532	706.797	1296	33145.8	105.76	0.0191179	49.27	15651416	1.20767	7614798	19475.2	357754	2620841
马鞍山市	229	82	4049	565.572	2111	92183.4	93.9	0.0231909	46.59	18349491	0.869232	7749795	33841.9	330667	2533325
淮北市	219	105	2741	798.978	1078	49223.7	95.87	0.0349763	50.51	10798896	1.00175	4549323	20773.2	333591	1900091
铜陵市	171	91	2992	571.524	960	56140.4	73.68	0.0246257	48.19	12113031	1.26177	3409099	19936.3	56598.3	1689119
安庆市	529	74	13538	390.752	2381	45009.5	126.55	0.00934776	45.98	22354238	0.938859	10944065	20688.2	307555	4635724
黄山市	149	47	9678	153.957	818	54899.3	57.28	0.00591858	57.82	9524490	1.16436	4562294	30619.4	143856	1968199
滁州市	455	56	13516	336.638	2909	63934.1	92.32	0.00683042	42.35	24211164	0.832285	11378196	25007	792744	4551158
阜阳市	1077	232	10118	1064.44	2705	25116.1	119.87	0.0118472	48.85	31951862	1.18121	17745845	16477.1	540069	6552803
宿州市	658	193	9939	662.038	1979	30076	85.89	0.00864171	49.57	18958730	0.957995	10479332	15926	217616	4498613
六安市	591	222	15451	382.5	1620	27411.2	79.5	0.0051453	50.47	22001097	1.35809	9110518	15415.4	111149	4739907
亳州市	663	170	8521	778.078	1749	26380.1	72	0.00844971	50.83	19899639	1.13777	9668843	14583.5	163736	3733929
池州市	162	67	8399	192.88	832	51358	41.46	0.0049363	45.73	6856914	0.824148	3982783	24585.1	87657.4	1646024
宣城市	279	86	12313	226.59	1561	55949.8	62.1	0.00504345	43.12	15044454	0.96377	6132330	21979.7	391435	3256389
福州市（福建）	710	290	12255	579.355	9392	132282	225	0.0183599	53.61	171373708	1.82468	41989358	59139.9	3.57456e+06	9497604
厦门市	261	261	1701	1534.39	5995	229693	382.89	0.225097	57.96	110415642	1.8418	22579165	86510.2	3.38265e+06	9129770
莆田市	364	246	4131	881.143	2595	71291.2	97.65	0.0236383	42.15	19695011	0.75896	16255693	44658.5	87606.1	2358640
三明市	289	29	22965	125.844	2602	90034.6	35.51	0.00154627	34.42	15233295	0.585446	7840850	27131	93786	3165751
泉州市	761	118	11015	690.876	9947	130710	226	0.0205175	38.93	71101508	0.714804	53518677	70326.8	258893	6582451
漳州市	522	64	12888	405.028	4742	90842.9	68.67	0.00532821	41.03	29176740	0.615283	17863470	34221.2	425742	4404412
南平市	318	86	26280	121.005	1992	62641.5	49.46	0.00188204	42.41	15329960	0.769576	7306224	22975.5	42565.3	3104115
龙岩市	318	107	19063	166.815	2679	84245.3	67.74	0.00355348	43.77	21232933	0.792569	13129634	41288.2	255374	3222765
宁德市	356	52	13433	265.019	2452	68876.4	40.57	0.00302017	35.99	20009517	0.816049	8485274	23835	169242	3394394
南昌市（江西）	536	314	7195	744.962	5596	104403	319.17	0.04436	48.78	138646906	2.47761	23693288	44203.9	1.48194e+06	8341066
景德镇市	171	48	5262	324.971	926	54152	99.67	0.0189415	49.16	9520543	1.02814	3793259	22182.8	531254	2361873
萍乡市	200	88	3831	522.057	930	46500	52.08	0.0135944	48.18	9965831	1.07159	3229315	16146.6	40229.2	2757979
九江市	525	102	19077	275.201	3121	59447.6	132.58	0.00694973	44.83	29331881	0.939823	11606996	22108.6	914414	6517998
新余市	125	91	3178	393.329	972	77760	73	0.0229704	46.86	9675204	0.995391	3057794	24462.4	85004.6	1560860
鹰潭市	129	64	3560	362.36	941	72945.7	47.76	0.0134157	40.39	7762773	0.824949	2443080	18938.6	92592	1550628
赣州市	983	231	39363	249.727	3474	35340.8	190.37	0.00483627	49.79	48243395	1.3887	16393950	16677.5	1.84408e+06	10074419
吉安市	540	60	25284	213.574	2085	38611.1	58.68	0.00232084	44.4	22218745	1.06565	5764792	10675.5	338164	5427662
宜春市	604	117	18669	323.531	2688	44503.3	88.3	0.00472977	46.67	26990831	1.00412	8858017	14665.6	218005	6207195
抚州市	433	172	18799	230.331	1511	34896.1	99.06	0.00526943	47.77	18819937	1.24553	5226929	12071.4	724865	4748730
上饶市	793	229	22757	348.464	2513	31689.8	81.35	0.00357472	50.17	31334513	1.2469	9131448	11515.1	226077	7319409
济南市（山东）	797	695	10244	778.016	9443	118482	702.11	0.0685387	61.79	176242063	1.86638	51622206	64770.6	3.23476e+06	11973158
青岛市	831	529	11293	735.854	11741	141288	651.19	0.0576632	60.89	173318261	1.47618	51265971	61691.9	3.27383e+06	15759729
淄博市	434	290	5965	727.578	3642	83917.1	284.17	0.0476396	45.99	35770305	0.982161	22478071	51792.8	622977	4997410
枣庄市	424	249	4564	929.01	1694	39952.8	144.18	0.0315907	47.11	15562262	0.91867	9214457	21732.2	287367	2671355
东营市	198	113	8243	240.204	2916	147273	152.71	0.018526	37.56	31908418	1.09425	8857328	44734	224304	3061932
烟台市	653	194	13865	470.97	7653	117198	297.01	0.0214216	51.19	54823439	0.716365	28049986	42955.6	306437	7745446
潍坊市	918	196	16143	568.668	5689	61971.7	172.47	0.0106839	50.62	64555673	1.13475	23880033	26013.1	351668	7779024
济宁市	894	191	11187	799.142	4370	48881.4	205.94	0.0184089	48.2	40752486	0.932551	21536991	24090.6	558595	6673016
泰安市	573	173	7762	738.212	2664	46492.1	161.04	0.0207472	50.25	26964253	1.01217	16525491	28840.3	518059	4145498
威海市	257	137	5800	443.103	2964	115331	195.04	0.0336276	49.89	28675065	0.967445	11631826	45260	328115	3431670
日照市	308	140	5371	573.45	1949	63279.2	111.4	0.020741	48.73	25450983	1.30585	6045005	19626.6	339165	2674478
临沂市	1190	286	17191	692.223	4600	38655.5	228.92	0.0133163	53.22	59163099	1.28615	25680372	21580.1	827304	7108073
德州市	599	126	10358	578.297	3022	50450.8	162.77	0.0157144	47.87	22139911	0.732624	11143255	18603.1	136753	4373599
聊城市	647	187	8628	749.884	2260	34930.4	117.92	0.0136671	50.24	26378266	1.16718	14139420	21853.8	189706	4270773
滨州市	398	111	9660	412.008	2457	61733.7	149.95	0.0155228	48.27	26585557	1.08203	7104402	17850.3	184283	3785451
荷泽市	1026	237	12155	844.097	3410	33235.9	175.91	0.0144722	47.88	26259754	0.770081	19781941	19280.6	303695	6190017
郑州市（河南）	882	397	7446	1184.53	11590	131406	562.56	0.075552	58.95	253643277	2.18847	53240000	60362.8	4.12292e+06	19106727
开封市	561	172	6240	899.038	2364	42139	136.79	0.0219215	46.39	17044504	0.721003	9630326	17166.4	268036	4246028
洛阳市	745	209	15236	488.973	5035	67583.9	250.15	0.0164184	48.84	48524998	0.963754	23877010	32049.7	702500	6475723
平顶山市	570	111	7882	723.167	2373	41631.6	73.3	0.00929967	46.62	20703268	0.872451	9783211	17163.5	95840	4047227
安阳市	629	119	7352	855.55	2229	35437.2	87.82	0.011945	46.34	16720100	0.750117	9000874	14309.8	138553	4045206
鹤壁市	171	65	2182	783.685	989	57836.3	64.14	0.0293951	33.54	6434843	0.650641	2992509	17500.1	134135	1444942
新乡市	664	110	8291	800.868	2918	43945.8	118.3	0.0142685	45.44	20277809	0.694921	9961436	15002.2	80952.8	4647038
焦作市	373	98	4071	916.237	2761	74021.4	112.96	0.0277475	40.97	15152661	0.548811	9202286	24671	124541	2976022
濮阳市	434	75	4188	1036.29	1581	36428.6	63.55	0.0151743	51.71	10224264	0.646696	6773827	15607.9	69729	3499458
许昌市	511	135	4997	1022.61	2831	55401.2	86.8	0.0173704	37	19928993	0.703956	9640873	18866.7	566752	3624263
漯河市	268	135	2692	995.542	1578	58880.6	68.49	0.0254421	45.04	9088864	0.575974	6427685	23983.9	222685	2151496
三门峡市	227	63	10496	216.273	1444	63612.3	58.06	0.00553163	41.74	9190446	0.636457	5018186	22106.5	24191.4	2671828
南阳市	1239	204	26509	467.388	3815	30791	159.48	0.00601607	51.84	26438351	0.693011	20771625	16764.8	345965	7024315
商丘市	1005	189	10704	938.901	2911	28965.2	66.29	0.00619301	44.27	19806747	0.68041	14807393	14733.7	434673	5375388
信阳市	912	158	18803	485.029	2758	30241.2	95.57	0.0050827	45.39	19085836	0.692017	12142067	13313.7	70205.8	5958160
周口市	1257	64	11961	1050.92	3198	25441.5	60.53	0.00506061	41.21	15020618	0.469688	16796193	13362.1	265313	6562183
驻马店市	964	86	15065	639.894	2742	28444	77.21	0.00512512	42.75	19232369	0.701399	11241090	11660.9	68823.9	6100037
武汉市（湖北）	906	906	8569	1057.3	16223	179062	864.53	0.10089	60.75	305695200	1.88433	77744918	85811.2	10837415	22371003
黄石市	273	62	4583	595.68	1767	64725.3	85.42	0.0186384	43.18	13797329	0.780834	8982700	32903.7	189196	2656790
十堰市	346	119	23666	146.201	2013	58179.2	114.9	0.00485507	47.55	15204147	0.755298	11930112	34480.1	275158	4069458
宜昌市	391	128	21230	184.173	4461	114092	179.11	0.00843665	44.62	35255038	0.790295	16649965	42583	520010	5969918
襄阳市	590	228	19728	299.067	4813	81576.3	174.51	0.0088458	42.27	25021819	0.51988	18628355	31573.5	466591	7296831
鄂州市	112	112	1596	701.754	1140	101786	36.03	0.0225752	42.92	5966000	0.523333	4218648	37666.5	169962	1253075
荆门市	291	65	12404	234.602	2034	69896.9	65.7	0.00529668	40.78	12552605	0.617139	9170601	31514.1	119850	2936776
孝感市	515	96	8904	578.392	2301	44679.6	56.39	0.00633311	43.8	13765311	0.598232	12131605	23556.5	131915	4088361
荆州市	637	108	14242	447.269	2516	39497.6	93.87	0.00659107	45.63	19026234	0.75621	16714652	26239.6	140255	4895679
黄冈市	738	35	17457	422.753	2323	31477	59.15	0.00338833	44.91	18594984	0.800473	13327800	18059.3	21428.5	5343399
咸宁市	305	63	9752	312.756	1595	52295.1	57.75	0.00592186	43.27	11074800	0.694345	6230971	20429.4	13852.7	2802677
随州市	249	66	9614	258.997	1162	46666.7	80.29	0.00835136	39.75	7674584	0.660463	6546408	26290.8	83314.4	1579845
长沙市（湖南）	738	364	11816	624.577	11574	156829	324.02	0.0274221	58.54	210613299	1.81971	52470321	71098	1.65165e+06	14259810
株洲市	402	132	11248	357.397	3003	74701.5	135.79	0.0120724	47.41	21645952	0.720811	11745787	29218.4	849871	5233776
湘潭市	289	86	5006	577.307	2258	78131.5	110.49	0.0220715	44.27	20259038	0.897212	7706000	26664.4	93798.5	3165869
衡阳市	797	101	15299	520.949	3373	42321.2	134.33	0.00878031	56.36	21837769	0.647429	16371660	20541.6	247015	6000208
邵阳市	826	69	20830	396.543	2152	26053.3	76.58	0.00367643	56.02	16270786	0.756077	12401354	15013.7	63752.8	5816831
岳阳市	570	111	15074	378.135	3780	66315.8	100.1	0.00664057	49.58	19876704	0.525839	16116899	28275.3	90435	5324337
常徳市	604	141	18177	332.288	3624	60000	105.11	0.00578258	48.72	21027074	0.580217	14643000	24243.4	308427	6085388
张家界市	169	54	9534	177.26	552	32662.7	33.62	0.00352633	72.7	7805456	1.41403	2535629	15003.7	119124	1879511
益阳市	473	135	12320	383.929	1792	37885.8	75.39	0.00611932	41.79	12628833	0.704734	7284048	15399.7	98591	3824188
郴州市	534	80	19342	276.083	2411	45149.8	78.9	0.00407921	51.84	16444754	0.682072	11439656	21422.6	175838	4405446
永州市	644	117	22260	289.308	2017	31319.9	66.71	0.00299686	51.59	15562355	0.771559	7938477	12326.8	316634	4970007
怀化市	524	40	27572	190.048	1617	30858.8	54.16	0.00196431	58.37	12796671	0.791383	6220989	11872.1	66791.4	4703075
娄底市	455	62	8109	561.105	1641	36065.9	52	0.00641263	50.79	11684222	0.712018	6268954	13777.9	370270	3208750
广州市（广东）	954	954	7434	1283.29	23629	247683	722.06	0.0971294	71.62	461557781	1.95335	95515699	100121	6.94621e+06	28653263
韶关市	337	92	18413	183.023	1318	39109.8	105.08	0.00570684	53.16	11105777	0.842623	4775521	14170.7	12458.5	3825719
深圳市	551	551	1997	2759.14	26927	488693	939.51	0.470461	60.93	559982000	2.07963	91444581	165961	4.58099e+06	45527336
珠海市	133	133	1736	766.129	3436	258346	390.55	0.224971	53.84	62565125	1.82087	9962987	74909.7	575056	6157366
汕头市	572	564	2199	2601.18	2694	47097.9	260.83	0.118613	48.01	21626252	0.802756	18943350	33117.7	518434	3865350
佛山市	461	461	3798	1213.8	10751	233210	144.49	0.0380437	42.32	120620954	1.12195	36852690	79940.8	1.16017e+06	9413223
江门市	400	146	9507	420.743	3147	78675	158.01	0.0166204	48.93	36177222	1.14958	12069599	30174	142112	4212384
湛江市	854	170	13263	643.897	3065	35889.9	110.12	0.0083028	46.48	24979291	0.814985	17172719	20108.6	54869.6	5031027
茂名市	818	305	11428	715.786	3252	39755.5	95.27	0.00833654	47.54	15812279	0.486232	14406786	17612.2	2042	4581230
肇庆市	454	146	14891	304.882	2249	49537.4	120.01	0.00805923	41.68	21523681	0.957033	9254845	20385.1	580732	3516452
恵州市	390	171	11347	343.703	4177	107103	278.96	0.0245845	43.16	55883102	1.33788	19245535	49347.5	595280	6149163
梅州市	546	97	15865	344.154	1187	21739.9	54.07	0.00340813	50.31	13521252	1.13911	7751410	14196.7	10390	4438412
汕尾市	357	52	4865	733.813	1080	30252.1	23.77	0.00488592	48.6	5192363	0.480774	4422643	12388.4	132740	2789245
河源市	373	32	15654	238.278	1080	28954.4	37.88	0.00241983	54.36	13461232	1.24641	3868273	10370.7	24538.8	3731270
阳江市	301	124	7956	378.331	1292	42923.6	86.53	0.0108761	46.37	11730891	0.907964	5022522	16686.1	51630.5	2423425
清远市	446	149	19036	234.293	1698	38071.7	73.76	0.00387476	51.23	18740704	1.10369	5739393	12868.6	100456	3952770
东莞市	251	251	2460	1020.33	9482	377769	1194.31	0.485492	43.16	95997294	1.01242	31797762	126684	54235.6	8630134
中山市	183	183	1784	1025.78	3101	169454	140.28	0.0786323	48.91	48208816	1.55462	15359508	83931.7	102201	4117302
潮州市	276	169	3146	877.305	1081	39166.7	100.15	0.0318341	41.96	4645279	0.429721	4908388	17784	54731.4	1971576
揭阳市	707	212	5266	1342.58	2102	29731.3	261.73	0.0497019	52.15	11734197	0.55824	10697619	15131	112499	3496928
云浮市	301	69	7787	386.542	922	30631.2	30.12	0.00386799	50.26	8780719	0.952356	4123548	13699.5	14948.6	2429923
南宁市（广西）	782	398	22245	351.54	4507	57634.3	315.24	0.0141713	65.55	139643528	3.09837	23277990	29767.3	1.88767e+06	7891986
柳州市	394	185	18597	211.862	3128	79390.9	240.23	0.0129177	43.25	32187630	1.02902	13331505	33836.3	725638	4991352
桂林市	541	134	27667	195.54	2106	38927.9	121.86	0.00440453	54.31	28291932	1.3434	9674693	17883	156503	4956951
梧州市	353	81	12572	280.783	991	28073.7	62.5	0.00497136	49.22	10385492	1.04798	5263370	14910.4	485731	2936628
北海市	180	70	3989	451.241	1301	72277.8	84.89	0.021281	40.84	8418363	0.647069	2841634	15786.9	211588	2005587
防城港市	100	59	6238	160.308	701	70100	49.99	0.00801379	37.23	7053079	1.00615	1487600	14876	138066	1395345
钦州市	418	154	12187	342.988	1356	32440.2	89.99	0.0073841	46.07	8577518	0.63256	4012827	9600.06	152188	2243801
贵港市	565	205	10602	532.918	1258	22265.5	84.14	0.00793624	46.29	11347388	0.902018	4124158	7299.39	422605	2930910
玉林市	737	115	12824	574.704	1680	22795.1	71.95	0.00561057	52.83	16584012	0.987144	7358153	9983.93	218492	4191671
百色市	423	37	36202	116.844	1258	29740	51.32	0.0014176	40.08	11480962	0.912636	3867235	9142.4	72561.4	4787359
贺州市	248	123	11753	211.01	701	28266.1	54.11	0.00460393	45.78	5914652	0.843745	1730316	6977.08	64725.1	2201233
河池市	434	102	33476	129.645	878	20230.4	41.87	0.00125075	50.32	7975028	0.908318	3527889	8128.78	21085	3902876
来宾市	270	115	13382	201.764	654	24222.2	51.43	0.00384322	47.01	6091121	0.931364	1456544	5394.61	77563.1	1894006
崇左市	252	38	17332	145.396	760	30158.7	26.43	0.00152492	49.55	5934488	0.780854	1744808	6923.84	144387	2892559
海口市（海南）	183	183	2297	796.691	1672	91366.1	156.79	0.0682586	79.23	53300238	3.18781	8239356	45023.8	613710	2658645
三亚市	63	63	1922	327.784	678	107619	47.39	0.0246566	72.86	13086260	1.93013	3400403	53974.7	340170	2153861
重庆市	3416	2479	82402	414.553	23606	69104.2	1319.16	0.0160088	53.2	362332030	1.53491	116316743	34050.6	8.0337e+06	48476795
成都市（四川）	1500	876	14335	1046.39	17013	113420	879.19	0.0613317	65.57	351313924	2.06497	83134016	55422.7	9.22976e+06	20069493
自贡市	320	147	4381	730.427	1428	44625	127.8	0.0291714	45.76	11984308	0.839237	6936266	21675.8	106983	2325764
攀枝花市	108	65	7414	145.67	1010	93518.5	80.05	0.0107971	36.41	8263331	0.818152	3979411	36846.4	104678	1373279
泸州市	509	152	12232	416.122	2081	40884.1	172	0.0140615	40.48	20010868	0.961599	10321324	20277.7	644211	4430935
德阳市	384	94	5911	649.636	2336	60833.3	92.68	0.0156792	39.25	16500880	0.706373	9076500	23636.7	295994	2881965
绵阳市	531	175	20248	262.248	2856	53785.3	162.61	0.00803092	49.1	24761790	0.867009	12765314	24040.1	355432	4534296
广元市	299	92	16319	183.222	942	31505	63.31	0.00387953	42.37	9208687	0.977568	4469011	14946.5	430869	2590870
遂宁市	362	146	5322	680.195	1346	37182.3	74.51	0.0140004	40.51	11719567	0.870696	6319081	17456	254861	2680713
内江市	408	139	5386	757.519	1433	35122.5	90.21	0.016749	49.05	10207000	0.712282	5942614	14565.2	422944	2720495
乐山市	350	116	12723	275.092	1863	53228.6	75.33	0.00592077	43.95	17263576	0.926655	7665073	21900.2	52268.5	3171142
南充市	724	194	12479	580.175	2322	32071.8	153	0.0122606	42.22	22686143	0.977009	10689306	14764.2	410770	5551943
眉山市	342	120	7140	478.992	1380	40350.9	64.38	0.00901681	47.38	12571908	0.911008	5486906	16043.6	208002	2593227
宜宾市	552	230	13271	415.945	2602	47137.7	136.9	0.0103157	39.02	19716891	0.757759	10450573	18932.2	911392	4636228
广安市	459	126	6333	724.775	1250	27233.1	62.7	0.00990052	50.81	9302287	0.744183	5643120	12294.4	90760.1	3048394
达州市	659	176	16587	397.299	2042	30986.3	88.19	0.00531681	48.5	17131615	0.838963	9879385	14991.5	310487	4199785
雅安市	153	62	15046	101.688	724	47320.3	38.31	0.00254619	50.9	7647915	1.05634	2675982	17490.1	71629	1456480
巴中市	366	135	12293	297.73	754	20601.1	19	0.0015456	51.48	8043049	1.06672	5074663	13865.2	206725	3117540
资阳市	342	107	5747	595.093	778	22748.5	48.05	0.00836088	51.17	8176179	1.05092	3870523	11317.3	51168	1908888
贵阳市（贵州）	428	267	8043	532.14	4040	94392.5	344.96	0.0428895	58.98	140575879	3.4796	13804074	32252.5	1774325	7188224
六盘水市	353	50	9914	356.062	1266	35864	54.19	0.00546601	41.77	14254300	1.12593	3630210	10283.9	597650	3213086
遵义市	819	227	30762	266.238	3483	42527.5	143.78	0.00467395	41.87	39040889	1.1209	9737719	11889.8	21771.6	7433951
安顺市	307	132	9267	331.283	924	30097.7	69.48	0.00749757	51.34	10773964	1.16601	4427331	14421.3	98686.4	3005059
昆明市（云南）	578	325	21013	275.068	6476	112042	457.59	0.0217765	63.73	178544302	2.75702	31867367	55133.9	2.23133e+06	8208590
曲靖市	667	142	28935	230.517	2638	39550.2	100.37	0.00346881	45.3	16549136	0.627336	9151626	13720.6	506080	5415779
玉溪市	221	75	14942	147.905	1950	88235.3	38.25	0.0025599	46.95	13405681	0.687471	8142112	36842.1	66907.2	2926903
保山市	264	94	19637	134.44	961	36401.5	37.52	0.00191068	40.44	9276457	0.965292	4202976	15920.4	446368	2709248
昭通市	629	96	22439	280.316	1194	18982.5	37.48	0.00167031	45.04	10551478	0.883708	4785586	7608.24	27421	6406400
丽江市	123	16	20554	59.8424	473	38455.3	23.94	0.00116474	54.6	5650633	1.19464	2517365	20466.4	39174	1729756
临沧市	241	33	23620	102.032	759	31493.8	22.42	0.000949196	46.61	5689243	0.749571	3383784	14040.6	3204.42	2741096
西安市（陕西）	957	821	10758	889.571	9321	97398.1	700.69	0.065132	63.03	222641217	2.3886	51409280	53719.2	3.36259e+06	12470153
铜川市	79	70	3882	203.503	355	44936.7	48.85	0.0125837	55.58	2738351	0.771366	1565035	19810.6	13578.4	1235897
宝鸡市	377	139	18117	208.092	2224	58992	93.81	0.00517801	34.68	18000675	0.809383	9043134	23987.1	43830	3502199
咸阳市	458	55	9544	479.883	2195	47925.8	72.8	0.00762783	40.07	17426448	0.793916	9004000	19659.4	21400	4037620
渭南市	543	95	13134	413.431	1828	33664.8	65.62	0.00499619	45.07	12398313	0.678245	7788731	14343.9	134463	4668762
延安市	234	67	37037	63.1801	1664	71111.1	40.98	0.00110646	30.93	13194321	0.792928	4111274	17569.5	10734.1	4471761
汉中市	381	114	27096	140.611	1548	40629.9	56.36	0.00208001	42.45	9605275	0.620496	5543256	14549.2	160660	3838962
榆林市	385	58	42921	89.6997	4136	107429	66.99	0.00156077	28.9	21224922	0.513175	5552884	14423.1	64931.6	7435183
安康市	304	102	23536	129.164	1182	38881.6	45	0.00191196	41.51	8552100	0.723528	4666597	15350.6	35550	3687237
商洛市	250	56	19292	129.587	837	33480	19.7	0.00102115	42.64	5724700	0.683955	2146209	8584.84	4680	2985711
兰州市（甘肃）	332	212	13192	251.668	2837	85451.8	322.48	0.0244451	64.87	120285107	4.23987	16720018	50361.5	724381	4566617
嘉峪关市	21	21	2935	71.5503	283	134762	105.35	0.0358944	35.55	5356563	1.89278	760200	36200	23594	318623
金昌市	45	21	8928	50.4032	340	75555.6	44.45	0.00497872	28.33	3083487	0.906908	1019802	22662.3	10424.8	663076
白银市	181	50	20099	90.0542	486	26850.8	67.22	0.00334444	44.97	6704888	1.37961	1629000	9000	6572.42	1902167
天水市	372	132	14277	260.559	633	17016.1	56	0.00392239	56.58	10809189	1.70761	2701144	7261.14	376930	3114115
武威市	189	104	32347	58.4289	488	25820.1	33.89	0.0010477	54.98	8480653	1.73784	1445948	7650.52	179334	2045965
张掖市	131	52	38592	33.9449	449	34274.8	44.9	0.00116345	54.84	6450495	1.43664	2069327	15796.4	37899	1536599
平凉市	234	53	11118	210.47	457	19529.9	41.66	0.00374708	52.87	6563713	1.43626	1675757	7161.35	45904.4	2417967
酒泉市	99	41	168080	5.89005	618	62424.2	45	0.00026773	43.83	7697086	1.24548	2556987	25828.2	35488.2	1575967
庆阳市	270	40	27117	99.5685	743	27518.5	25.03	0.000923037	38.38	71492229	9.6221	1822123	6748.6	128702	2811493
定西市	304	47	19609	155.031	416	13684.2	24.92	0.00127085	65.42	7706283	1.85247	1600443	5264.62	10974	2601640
陇南市	286	60	27839	102.734	445	15559.4	12.78	0.000459068	58.3	6982039	1.569	1466608	5128	12576	2785296
西宁市（青海）	209	101	7607	274.747	1328	63540.7	94.57	0.012432	66.09	53476892	4.02687	6320877	30243.4	770576	3280436
银川市（宁夏）	200	125	9025	221.607	1897	94850	190.55	0.0211136	52.89	51506746	2.71517	8300062	41500.3	237035	3464668
石嘴山市	75	44	5310	141.243	511	68133.3	72.13	0.0135838	45.7	5966242	1.16756	1135511	15140.1	23029	1166359
吴忠市	143	41	16758	85.3324	580	40559.4	56.48	0.00337033	43.59	6262873	1.07981	1256105	8783.95	15212.7	2193369
固原市	147	46	10523	139.694	323	21972.8	39.76	0.00377839	62.92	3928308	1.21619	757545	5153.37	28771.4	2358056
中卫市	122	42	17562	69.4682	438	35901.6	29.37	0.00167236	43.46	4503713	1.02824	755481	6192.47	47297.8	1729013
乌鲁木齐（新疆）	227	222	13788	164.636	3413	150352	456.24	0.0330896	72.65	77953947	2.28403	13891900	61197.8	1.66962e+06	6202786
克拉玛依市	31	31	7735	40.0776	973	313871	72.89	0.0094234	31.3	7544973	0.775434	732832	23639.7	78740.9	1200741

## Sheet: 2010标准化
283地级市	人口密度	人均GDP	城市化率	产业结构	金融发展水平	人均社会消费品零售总额	固定资产投资万元	地方政府财务支出水平
北京市	766.437	112208	0.0844555	75.11	1.99631	49525.4	8541126	27173174
天津市	837.457	93663.6	0.0583937	45.95	1.49322	29472	6009490	13768395
石家庄市（河北）	624.154	34382.9	0.0130105	40.51	0.962094	14253.4	1494183	3051647
唐山市	545.576	60804.9	0.0170569	32.42	0.607745	15435.9	2190198	3324335
秦皇岛市	383.225	32275.3	0.0126864	46.86	0.962947	11619.1	429991	1357443
邯郸市	798.79	24510.2	0.00974134	32.75	0.558418	7443.42	803804	2638552
邢台市	586.281	16558	0.00560628	28.74	0.671668	6293.83	663984	1723385
保定市	564.035	17659.6	0.00642878	33.59	0.564951	7443.69	294471	2689044
张家口市	126.372	20739.9	0.00237003	41.21	0.950221	6962.96	492258	1817320
承德市	94.3057	23835.3	0.00138718	33.28	0.861956	6919.05	328661	1559205
沧州市	520.095	30143	0.00300078	37.91	0.406048	7945.3	150126	2131343
廊坊市	651.765	32244.2	0.00924716	34.77	0.97852	10002.7	336604	1796396
衡水市	499.376	17760.6	0.00442881	29.63	0.585294	7221.91	245370	1120991
太原市（山西）	524.917	48647.2	0.0314419	53.39	2.84285	22595	780811	1896358
大同市	224.754	21917.7	0.00764423	46.1	0.858168	9543.54	672705	1327751
阳泉市	286.171	32832	0.00884245	39.01	0.859559	12269.9	97045	595962
长治市	238.587	27756.3	0.00387737	30.24	0.685878	8222.13	61265	1358657
晋城市	229.422	33785.5	0.00534748	32.19	0.715795	8838.57	2669	895069
朔州市	143.747	42129.1	0.00285198	37.39	0.294974	8775.81	117849	901318
晋中市	195.803	23798.5	0.00312286	36.74	0.614844	8648.72	122303	1205394
运城市	355.179	16427.7	0.00302941	38.75	0.604109	7041.26	25193	1344544
忻州市	122.447	14223.9	0.00115141	44.15	0.805564	5521.55	54500	1285794
临汾市	215.694	20354.5	0.00180271	34.18	0.617798	7008.47	74137	1597644
吕梁市	180.551	22048.5	0.00086064	25.64	0.480299	5801.86	10767	1510013
呼和浩特（内蒙）	133.279	81273.4	0.00964584	58.71	1.35204	32959.7	355810	1772800
包头市	79.1559	111957	0.00662813	43.19	0.421523	33248.7	869045	2049617
乌海市	302.166	73796.9	0.0323432	27.33	0.715431	13526.3	139354	635412
赤峰市	50.8481	23730.3	0.000966997	32.43	0.428944	7356.1	174630	2197851
通辽市	53.5315	36919.3	0.00110523	26.23	0.394354	7613.85	94921	1844649
鄂尔多斯市	17.565	173463	0.00164354	38.63	0.590981	24937.7	1062387	3187910
呼伦贝尔市	10.7083	34353.6	0.000297289	38.31	0.461947	10858.8	196242	2079197
巴彦淖尔市	28.9289	32377.9	0.000574418	23.97	0.574081	6668.22	451700	1235282
乌兰察布市	52.672	19775.7	0.000704874	31.17	0.4248	5493.6	79121	1400285
沈阳市（辽宁）	554.391	69726.8	0.0317411	44.94	1.18986	28708.5	3593773	5166242
大连市	466.391	87957.2	0.032265	42.43	1.19403	27961.2	1442714	6114743
鞍山市	380.231	60405.7	0.0170979	41.3	0.507829	14616.6	138845	2019010
抚顺市	195.981	40521.3	0.0115667	35.18	0.416663	15115	279218	1502536
本溪市	183.807	55651.2	0.00831055	32.66	0.586854	12441.8	66682	1164764
丹东市	157.855	30199.3	0.00349248	35.07	0.653632	11497.4	86162	1346622
锦州市	311.748	29597.3	0.00722374	35.8	0.63913	10322.3	122839	1384452
营口市	449.313	42561.4	0.0189317	36.96	0.811565	10603.8	123291	1372882
阜新市	185.785	19693.6	0.00687591	33.72	0.948484	7746.7	41812	882722
辽阳市	387.078	40117.3	0.0206609	30.52	0.698901	11379.5	152085	1000685
盘锦市	322.402	70576.9	0.0149423	24.65	0.475233	14103.3	104571	1096233
铁岭市	235.092	23664.7	0.00338675	27.55	0.670704	7447.5	17480	1415835
朝阳市	172.221	19349.4	0.00157376	28.65	0.662391	6383.62	41954	1467537
葫芦岛市	270.523	18862.4	0.00721555	40.04	0.951473	8275.51	80069	1094920
长春市（吉林）	368.322	43867.1	0.0188391	40.74	1.369	16955.7	1442023	3829323
吉林市	160.005	41486.5	0.00553786	39.44	0.397305	15759.8	228767	2137792
四平市	241.868	22891	0.00350497	30.12	0.467673	8448.42	19564	1137529
辽源市	240.759	33142.8	0.00901556	33.39	0.417563	8688.04	13412	640246
通化市	144.874	27732.4	0.00285495	37.5	0.544866	10927	70540	1199057
白山市	73.6059	33657.1	0.00194395	29.74	0.562356	10806.8	43504	1000777
松原市	137.53	38022.6	0.00202466	31.17	0.255682	11368.5	60470	1042838
白城市	78.7104	21969	0.00131637	36	0.432596	8006.28	33085	921691
哈尔滨（黑龙江）	186.934	36943.3	0.00676886	50.96	1.12609	17844	2092434	4529706
齐齐哈尔市	133.771	15498	0.00328781	37.55	0.613773	5403.56	73425	1144298
鸡西市	83.9732	22171.9	0.00351649	32.14	0.536308	6281.37	25718	473231
鹤岗市	74.4253	23005.2	0.00482775	26.95	0.903153	6547.38	50240	512758
双鸭山市	65.3109	26147.9	0.00236546	24.88	0.623287	4299.68	29810	734134
大庆市	131.863	103648	0.0134695	14.48	0.141299	21068.1	214058	1311640
伊春市	38.7527	15946.5	0.00478525	30.41	0.513987	4450.37	58727	637255
佳木斯市	77.5991	20192.9	0.00285898	45.3	0.667872	8542.9	126985	1218078
七台河市	149.245	32869.2	0.0100241	26.48	0.537413	5856.87	22622	485104
牡丹江市	66.587	28308.4	0.0018493	44.35	0.409239	9861.4	38832	1360930
黑河市	21.2027	14987.6	0.000339321	38.09	0.669336	4477.69	18556	976076
绥化市	168.099	12511.4	0.000878903	38.84	0.411592	4273.61	17096	1879264
上海市	2227.63	121545	0.454032	57.28	1.98964	42982.5	4769428	33028860
南京市（江苏）	960.103	81127.3	0.0982663	51.85	2.02408	36190.2	2764279	5421812
无锡市	1008.34	124171	0.0464145	42.8	1.0634	39133	2816435	4886822
徐州市	864.1	30241.2	0.0163958	39.71	0.488231	9836.56	308785	3257198
常州市	825.252	84392.7	0.0350069	41.43	0.98909	29223.8	1412021	2814401
苏州市	751.249	144731	0.0387712	41.38	1.09798	37669.3	1145287	8256650
南通市	953.531	45426.4	0.0224197	37.25	0.820372	16739.2	1100991	3167489
连云港市	663.64	23975	0.0216827	39.02	0.792971	8652.86	244502	2027515
淮安市	534.889	25765.1	0.0202532	39.26	6.07055	8707.11	305802	20615112
盐城市	480.863	28583.5	0.00514377	36.95	0.561738	9391.9	225176	2918950
扬州市	696.586	48560	0.013655	37.62	0.666549	15815.6	289141	2016767
镇江市	703.691	73423.2	0.0282298	39.52	0.786531	20859.3	747350	1590674
泰州市	872.041	40596.8	0.0152411	37.64	0.712975	11004.7	184213	2157269
宿迁市	638.551	19478.8	0.00810053	37.39	0.587928	5297.32	65332	1683627
杭州市（浙江）	415.233	86329.9	0.0225729	48.69	2.53459	31142.3	1414876	6165836
宁波市	584.841	89935.2	0.0313091	40.15	1.8234	29690.2	1503364	6007447
温州市	667.572	37176.4	0.0126107	44.37	1.88602	19040.4	135005	3107766
嘉兴市	872.542	67336.1	0.0259106	36.24	1.19713	23400.5	299618	1990633
湖州市	446.855	50070.4	0.02445	37.07	1.1226	19851.2	307221	1271209
绍兴市	530.149	63685.1	0.0115799	38.6	1.40751	19431.9	162757	2219473
金华市	426.515	45216.8	0.00654876	43.41	1.46749	19634.1	56815	2115178
衢州市	284.176	30070.2	0.0064642	36.58	1.04334	11575.6	47708	1070865
舟山市	672.014	66582.3	0.0358403	44.85	1.57954	21963.7	81614	1050303
台州市	619.637	41610.1	0.0148369	41.69	1.25938	16470.3	132233	2227592
丽水市	150.104	25545.7	0.00182796	40.97	1.23845	10249.4	136558	1352045
合肥市（安徽）	702.356	54583.5	0.046248	41.17	1.55984	16951.7	844908	3177157
芜湖市	691.89	48304.7	0.0406994	30.38	0.932217	12524.9	622873	1444290
蚌埠市	609.712	17582.4	0.0175896	33.91	0.607517	7450.14	395255	1068407
淮南市	943.868	24736.6	0.0374159	27.8	1.06808	7672.77	517803	810173
马鞍山市	765.718	62820.7	0.0546085	27	0.64501	11448.5	417855	865282
淮北市	801.022	21024.1	0.0281357	26.61	0.660221	5717.1	225281	659289
铜陵市	664.96	63059	0.0429919	25.19	0.832416	13397.3	150424	573219
安庆市	401.893	16050.6	0.00504766	31.23	0.553658	5501.48	105324	1618318
黄山市	150.964	20892.9	0.00426328	43.2	0.908478	8508.16	83976	729805
滁州市	333.358	15431.5	0.00502847	29.5	0.681029	4764.77	304663	1281171
阜阳市	1035.13	7133.68	0.00775038	33.49	0.61164	3228.73	121221	1643492
宿州市	656.044	10132.4	0.00649637	34.23	0.472944	3021.37	115007	1131874
六安市	392.089	9592.82	0.00338229	34.18	0.717701	3971.85	68388	1483943
亳州市	717.411	8535.52	0.00483401	35.9	0.47735	3707.91	108304	1033412
池州市	193.98	18748.8	0.00444753	38.2	0.823313	5682.36	92215	681120
宣城市	225.887	18885.6	0.00344072	35.95	0.733413	6994.44	242763	1042772
福州市（福建）	494.336	48357.5	0.017994	46.06	1.60259	25147.6	1679485	2624208
厦门市	1145.65	114315	0.146217	49.15	1.75805	38012.6	534554	3069468
莆田市	785.482	26281.9	0.0142583	33.56	0.725259	8974.64	454845	793185
三明市	118.096	35753.4	0.00120551	33.5	0.715476	9004.55	8440	970095
泉州市	622.124	52022.9	0.00814344	36.13	0.729475	18013.7	229420	2296427
漳州市	370.046	30034.2	0.00392838	36.62	0.584467	9921.75	197180	1475168
南平市	119.317	23212.9	0.00097917	36.28	0.847587	8347.82	40289	870249
龙岩市	164.911	31520.1	0.00193306	33.74	0.730035	9929.9	91154	1108134
宁德市	252.282	21764.1	0.00176405	38.56	0.972852	6914.1	76055	866062
南昌市（江西）	678.533	43805	0.0272224	41.25	1.57334	15230.3	283754	2320305
景德镇市	310.426	28285.1	0.0129072	30.97	0.491864	8603.51	127913	778735
萍乡市	491.867	27667.1	0.0110094	28.56	0.438063	8407.47	94715	866977
九江市	264.522	20727.9	0.00488976	34.33	0.618194	5705.5	1326866	1665230
新余市	371.334	53488.8	0.0166772	30.1	0.558172	9544.56	355090	776593
鹰潭市	342.472	28287.9	0.00814607	27.71	0.637975	7104.99	55809	574568
赣州市	230.394	12341.9	0.00193758	36.72	0.755863	4137.17	685581	2396873
吉安市	195.8	14554.9	0.00138552	29.67	0.519044	4097.15	154704	1583585
宜春市	298.854	15593.4	0.00267824	24.47	0.584683	4776.92	225759	1716084
抚州市	214.644	15595.9	0.00304038	31.06	0.516315	5711.37	414079	1394453
上饶市	324.834	12170.3	0.00215085	32.18	0.640641	4464.24	148379	1916792
济南市（山东）	738.755	64735.3	0.0424239	52.62	1.61592	29838.1	787538	3368037
青岛市	695.609	74199.8	0.0255702	46.43	1.03883	25681.4	2059597	5323888
淄博市	708.064	67874.6	0.0370092	34.7	0.588167	23810.9	373884	2018701
枣庄市	856.958	34832	0.025858	31.28	0.534284	10813.8	174226	1289527
东营市	233.333	127654	0.0151218	23.74	0.4865	21027.8	109091	1419464
烟台市	473.694	66935.8	0.019111	33.44	0.576331	21695.6	485503	3238648
潍坊市	541.375	35374.1	0.00882652	33.65	0.813612	13902.8	200740	2910354
济宁市	738.011	30162.9	0.00772827	34.05	0.537368	11912.4	274208	2521964
泰安市	717.611	36833.8	0.0137593	36.89	0.447243	12341.3	231505	1756137
威海市	437.485	76680.7	0.0227704	36.19	0.576815	26970	218972	1679255
日照市	538.369	35602.9	0.0167913	35.44	0.937281	10823.5	360650	948309
临沂市	623.983	22373.6	0.00924844	38.74	0.640924	10802.3	400196	2364649
德州市	550.579	29075.4	0.00578891	33.04	0.548815	11323.1	323252	1549133
聊城市	686.579	27151.4	0.00691371	29.38	0.566855	9348.4	103398	1445957
滨州市	393.667	41054.1	0.00787083	35.37	0.657671	11408.7	115662	1618432
荷泽市	783.397	12798.2	0.00625051	29.2	0.650045	6941.07	94601	1869663
郑州市（河南）	1293.31	41961.5	0.0423999	40.74	1.41492	17425.1	1062514	4267968
开封市	829.764	17339.8	0.0147486	33.13	0.434112	6818.93	104896	1164696
洛阳市	462.855	32979.6	0.0118671	31.74	0.480069	11496.3	75267	2307993
平顶山市	682.68	24293.2	0.00898279	24.92	0.529726	6485.96	59456	1485902
安阳市	784.298	22627.9	0.0102509	26.39	0.462532	5939.54	76333	1406537
鹤壁市	742.667	26480.7	0.0228093	18.26	0.625541	5766.6	38076	591289
新乡市	739.209	19705.6	0.0118803	29.1	0.598636	6427.76	40486	1581959
焦作市	904.004	33854.8	0.0232596	23.22	0.378016	8745.23	47162	1215497
濮阳市	960.689	18920.1	0.00870605	19.66	0.298687	5628.07	3915	900995
许昌市	980.064	26886.8	0.0157326	20.1	0.427156	7134.28	2462	1172338
漯河市	1025.29	24436.9	0.0211561	17.53	0.442623	7766.98	45242	699661
三门峡市	219.417	37968.5	0.0027944	23.47	0.389055	8797.87	27297	952553
南阳市	447.656	16460.5	0.0034377	27.39	0.423629	6650.19	139549	2471103
商丘市	857.633	12459.5	0.00560538	27.29	0.531274	4356.94	25876	1799813
信阳市	461.729	12546.6	0.00325781	31.41	0.522139	4975.5	49511	1737596
周口市	1023.79	10032.3	0.00364245	24.81	0.458499	3951.11	61230	1936989
驻马店市	587.483	11891.6	0.00344759	30.54	0.473981	4250.88	29934	1722990
武汉市（湖北）	985.084	66520	0.0862032	51.44	1.63382	30719.6	4859000	5835453
黄石市	567.248	26528.8	0.0143262	35.01	0.694001	11534.2	214944	1024906
十堰市	149.151	20860.7	0.00262416	34.87	0.54928	8674.26	114814	2088797
宜昌市	189.03	38823.7	0.0059576	31.07	0.915042	13819.8	125339	1952304
襄阳市	299.67	26025.2	0.00459237	32.85	0.447416	9664.45	88129	1849167
鄂州市	680.427	36445.7	0.0324906	28.46	0.358488	12451.8	97828	430116
荆门市	242.18	24303.3	0.00407127	31.76	0.434492	8421.52	100002	954584
孝感市	596.016	15077.1	0.00294276	33.54	0.486597	7254.34	38040	1335774
荆州市	467.052	12718.6	0.00471189	33.53	0.550797	7157.46	42315	1033629
黄冈市	425.279	11614.9	0.00172023	33.3	0.454804	5487.53	34030	1830811
咸宁市	295.061	17883.2	0.006619	34.9	0.436026	7047.02	10650	948529
随州市	267.653	15573.6	0.00402242	33.22	0.429521	7694.64	7048	572289
长沙市（湖南）	552.133	69697.4	0.0230526	41.96	1.39732	28579.6	1717959	4033349
株洲市	346.999	32682	0.00860407	32.52	0.431701	10935.1	386570	1569782
湘潭市	576.231	30936.6	0.0197587	33.4	0.610639	8881.64	367100	1068079
衡阳市	517.433	17942.2	0.00614419	35.92	0.373649	5964.36	676505	2093341
邵阳市	381.167	9160.16	0.00229093	37.89	0.479232	3505.36	64948	1616137
岳阳市	374.906	27215.4	0.00523895	31.8	0.284004	8967.73	213481	1956597
常徳市	342.556	23937.5	0.00414953	35.28	0.322281	7533.92	396418	1773011
张家界市	173.129	14718	0.00267549	62.35	0.775453	5040.07	90157	550894
益阳市	392.26	14952.4	0.00444664	36.71	0.439543	5472.87	73796	1167511
郴州市	254.871	21546.1	0.00730494	33.33	0.341206	8134.06	337507	1611473
永州市	272.114	12560.6	0.00246691	38.83	0.472814	3969.67	123713	1443893
怀化市	184.521	13241	0.00187156	42.76	0.527583	4588	151380	1455507
娄底市	533.436	15674.9	0.00623999	31.54	0.588354	5058.19	149485	1053211
广州市（广东）	1084.4	133330	0.0884746	61.01	1.51506	55528.5	6463223	9773199
韶关市	177.707	20820	0.00443211	44.18	0.506916	10051.3	10727	1002379
深圳市	1304.57	368704	0.410377	52.72	1.43069	115472	2029095	12652699
珠海市	612.157	115390	0.199702	42.55	1.21839	46403.2	606730	1664116
汕头市	2539.29	23067.2	0.100029	38.56	0.547172	15844.2	53537	1217123
佛山市	976.54	152377	0.0438705	35.45	0.861536	45488.6	335628	3633477
江门市	409.992	40033.1	0.0157494	37.01	0.620057	16719.1	91581	1329847
湛江市	588.106	18065.3	0.00697089	38.3	0.508445	8740.27	18122	1536453
茂名市	652.095	19969.8	0.00548525	42.01	0.242143	9435.15	2429	1211898
肇庆市	273.157	25706.5	0.00530264	40.42	0.591273	7857.04	288021	1276606
恵州市	297.346	51291.3	0.0179371	35.15	0.634503	17271.3	194602	1854379
梅州市	319.939	11905.8	0.00279694	38.54	0.540259	6121.45	50829	1179823
汕尾市	654.487	13481.3	0.0139253	37.59	0.279958	10205.1	11880	565096
河源市	229.12	13257.6	0.0018233	35.83	0.712819	4506.98	212167	945488
阳江市	355.915	22624.3	0.00608356	35.62	0.443746	13150.5	28564	649223
清远市	217.204	26318.3	0.00298645	32.33	0.478431	8960.63	7507	1328090
东莞市	738.902	233617	0.388138	48.72	0.784143	60959.4	155704	2893306
中山市	828.778	124055	0.0485	39.22	0.718607	43444.8	102769	1458491
潮州市	829.275	21436	0.0132486	37.47	0.36819	9373.66	9796	559920
揭阳市	1256.72	15254.3	0.0165211	31.66	0.396905	6748.6	42770	946830
云浮市	363.491	14180.7	0.00102841	33.7	0.694161	4844.15	7423	692773
南宁市（广西）	319.903	25450.1	0.00973363	50.21	2.30095	12807	1522437	2612785
柳州市	200.188	35292.4	0.00725466	27.82	0.795379	12879.4	798066	1550130
桂林市	186.616	21264.8	0.00226545	36.96	0.71527	7544.57	400573	1835907
梧州市	259.215	17753	0.00244201	27.29	0.554725	5876.96	68199	906366
北海市	499.97	23829.8	0.0173209	35.75	0.601211	6473.21	163878	630370
防城港市	146.641	35117.9	0.00482803	35.33	0.556068	5681.28	316509	525671
钦州市	357.512	13431.3	0.00592917	32.64	0.617379	490.517	219420	804266
贵港市	494.067	10398	0.00525561	34.58	0.513005	4000.34	78564	907989
玉林市	525.463	12455.7	0.00439399	35.12	0.472697	4554.5	270375	1293723
百色市	112.603	13892.5	0.000869469	27.26	0.693923	2806.72	140150	1376738
贺州市	196.854	12720.9	0.00195698	31.54	0.486768	3371.38	14145	612271
河池市	121.309	11742.2	0.000469505	32.98	0.586699	4797.74	34227	1209686
来宾市	193.945	15566.6	0.00215718	28.41	0.451444	3055.11	148769	899256
崇左市	139.969	16123.7	0.000754055	32.73	0.412578	2510.16	25932	855335
海口市（海南）	696.009	37096.8	0.0486638	69.58	3.24839	20379.1	72131	789877
三亚市	297.237	40493.1	0.0274453	65.25	0.990445	11173.1	65819	535048
重庆市	398.828	23991.8	0.0103306	36.35	1.3738	8712.24	5756056	17691065
成都市（四川）	947.14	48311.5	0.0364177	50.17	2.18676	21039.6	1852554	7773800
自贡市	745.392	19871.3	0.0183855	29.67	0.383257	7480.6	245890	811614
攀枝花市	149.704	47045.1	0.00901747	22.11	0.725799	12584.6	38507	750766
泸州市	410.795	14230.1	0.00662659	28.3	0.568988	5172.49	77770	1265380
德阳市	658.349	23673.9	0.00905261	25.63	0.643017	7700.76	116550	2244206
绵阳市	267.603	17720.4	0.00507926	33.89	0.913629	7742.86	120165	3453220
广元市	190.508	10353.1	0.00207366	37.18	0.742316	4573.08	51665	2213188
遂宁市	716.3	12983.5	0.00914554	26.48	0.558058	5125.23	45179	888467
内江市	790.067	16221.6	0.00751021	22.94	0.386655	4747.59	44602	924757
乐山市	275.495	21053.2	0.00404881	27.07	0.787552	7041.34	32970	1185123
南充市	602.388	11012.4	0.0062505	27.14	0.513179	4414.84	96000	1856129
眉山市	485.778	15820.2	0.00585026	26.28	0.509871	5164.52	12161	965266
宜宾市	406.164	16156.1	0.00445935	25.01	0.514258	5864.12	114771	1433154
广安市	734.805	11524.5	0.00472888	31.28	0.468328	3979.09	43100	975438
达州市	413.17	11950.6	0.00271231	26.2	0.443671	4549.44	19911	1502741
雅安市	101.229	18498.3	0.00116325	27.48	0.833753	6266.95	15665	774922
巴中市	315.43	7239.69	0.00129258	37.13	0.460009	2946.06	5535	1030304
资阳市	629.402	13128.4	0.00452148	23.97	0.428291	4250.48	199923	1011007
贵阳市（贵州）	419.666	33272.6	0.0212659	54.18	2.30762	14378.3	821368	2043801
六盘水市	320.321	15684	0.0058274	33.6	0.722454	4114.62	1026	1111159
遵义市	254.912	11588.9	0.00200215	42.79	0.658214	3701.37	10878	1941962
安顺市	301.921	8324.85	0.00286932	44.65	0.985977	2504.76	9850	788435
昆明市（云南）	277.892	36308.3	0.0197397	49.01	3.06483	16377.5	1928961	3463080
曲靖市	216.717	16053.6	0.0018987	29.37	0.626426	3716.51	265198	1816129
玉溪市	150.867	31935.6	0.00138502	28.37	0.632314	6137.37	38647	1072981
保山市	128.686	10324.5	0.000635535	38.85	0.876578	3338.26	5890	620180
昭通市	254.46	6611.26	0.00102229	34.34	0.75422	1840.09	105486	1465980
丽江市	56.7605	11922	0.00100806	43.54	1.35054	3777.68	22515	591117
临沧市	99.3829	8922.33	0.000466304	31.95	0.774915	2984.57	10077	907748
西安市（陕西）	774.367	41412.6	0.0274347	52.2	2.03355	20914.4	2748881	3716175
铜川市	220.093	21972.6	0.0120737	30.39	0.422953	5325.29	69386	539588
宝鸡市	210.187	25613.1	0.00455849	26.38	0.447653	7991.81	105826	1330648
咸阳市	510.092	21124.8	0.00637505	29.32	0.413822	5698.14	142536	1514014
渭南市	426.42	14309.6	0.00396757	34.68	0.588353	413.938	58732	1543008
延安市	62.1595	38459.7	0.000649891	20.19	0.407682	4856.85	47520	1927054
汉中市	140.032	13359.4	0.000773325	39.2	0.58873	4125.48	4860	1267868
榆林市	83.6431	48193.9	0.000917894	26.11	0.511662	5583.21	28145	2371891
安康市	129.313	10746.3	0.00127039	39.9	0.646188	3631.83	165753	1101715
商洛市	126.908	11677.5	0.00063757	38.49	0.547394	3234.52	31988	901970
兰州市（甘肃）	247.241	34010.9	0.0141097	48.84	2.14404	16848.2	602895	1469264
嘉峪关市	74.276	84550.1	0.0157751	18.5	0.946458	11013.2	15679	121922
金昌市	52.2482	45291.2	0.00412657	15.4	0.668327	7960.76	29322	245239
白银市	85.2585	17250.5	0.00252481	32.91	0.599783	4765.95	54979	721316
天水市	255.401	8186.64	0.00294171	42.23	0.716112	3423.63	25909	1114669
武威市	57.5426	11961.1	0.000731392	33.56	0.704343	3940.03	39908	753123
张掖市	31.2065	16257.8	0.00079668	35.25	0.62218	5173.3	14722	589433
平凉市	207.538	10002.9	0.00296419	31.27	1.0995	3795.19	43849	858600
酒泉市	5.04965	41351.2	0.000157598	34.73	0.597979	8942.35	25579	597463
庆阳市	95.5714	13797.7	0.000743021	25.65	0.391412	3606.24	46085	1136575
定西市	147.752	5194.06	0.000909985	44.31	0.92041	1775.16	14090	907177
陇南市	100.946	6012.08	0.000329584	45.1	1.04953	1461.78	12069	1370985
西宁市（青海）	288.53	28445.7	0.0087224	45.05	2.45445	10493.3	210203	1089186
银川市（宁夏）	175.956	48452.3	0.0133596	44.64	2.13285	14177.7	199242	1199157
石嘴山市	140.904	39908.7	0.00710358	31.33	0.904454	8216.73	53474	613332
吴忠市	67.8386	15684.7	0.0013656	31.71	1.12217	3753.14	38108	783724
固原市	144.702	6820.36	0.00281947	50.05	0.584732	2127.19	18011	786629
中卫市	67.7255	14662.1	0.00195	40.16	0.92623	2772.42	8273	584159
乌鲁木齐（新疆）	176.262	55076.2	0.0248528	53.65	1.55003	23193.3	403842	1596108
克拉玛依市	39.2857	189644	0.00518643	9.76	0.211769	9274.11	57041	547711
MAX	2539.29	368704	0.454032	75.11	6.07055	115472	8541126	33028860
MIN	5.04965	5194.06	0.000157598	9.76	0.141299	413.938	1026	121922
DV	2534.24	363510	0.453874	65.35	5.92925	115058	8540100	32906938
标准化
北京市	0.30045	0.294402	0.18574	1.00001	0.312867	0.426851	1.00001	0.822063
天津市	0.328474	0.243386	0.128319	0.553797	0.228018	0.252562	0.703569	0.414709
石家庄市（河北）	0.244306	0.0803072	0.0283282	0.470553	0.138441	0.120293	0.174851	0.0890406
唐山市	0.213299	0.152993	0.0372434	0.346758	0.0786785	0.13057	0.25635	0.0973273
秦皇岛市	0.149236	0.0745093	0.0276142	0.567722	0.138585	0.0973977	0.0502395	0.0375559
邯郸市	0.313216	0.0531478	0.0211254	0.351808	0.0703594	0.0611052	0.094011	0.0764872
邢台市	0.229361	0.0312717	0.0120148	0.290446	0.0894596	0.0511138	0.0776388	0.0486764
保定市	0.220583	0.0343022	0.013827	0.364662	0.0714611	0.0611076	0.0343708	0.0780216
张家口市	0.0478831	0.0427758	0.00488454	0.481265	0.136439	0.0569294	0.0575306	0.051531
承德市	0.03523	0.0512913	0.00271907	0.359918	0.121553	0.0565478	0.0383743	0.0436872
沧州市	0.203245	0.0686434	0.00627426	0.430767	0.0446614	0.0654672	0.0174688	0.0610737
廊坊市	0.255201	0.0744239	0.0200366	0.382718	0.141212	0.0833486	0.0393044	0.0508951
衡水市	0.195069	0.0345801	0.00942058	0.304065	0.0748922	0.05918	0.0286214	0.0303704
太原市（山西）	0.205147	0.119548	0.0689373	0.667646	0.455642	0.192792	0.0913186	0.0539329
大同市	0.0867043	0.046016	0.016505	0.556093	0.120914	0.079358	0.07866	0.0366536
阳泉市	0.110939	0.0760409	0.0191449	0.4476	0.121148	0.103053	0.0112533	0.0144155
长治市	0.0921626	0.0620778	0.00820562	0.313399	0.0918562	0.0678733	0.00706366	0.0375928
晋城市	0.0885461	0.0786637	0.0114446	0.343239	0.0969018	0.0732309	0.000202387	0.023505
朔州市	0.0547392	0.101617	0.00594641	0.42281	0.0259281	0.0726854	0.0136893	0.0236949
晋中市	0.0752803	0.05119	0.00654324	0.412864	0.0798758	0.0715809	0.0142109	0.0329353
运城市	0.13817	0.0309133	0.00633732	0.443621	0.0780653	0.05761	0.00283983	0.0371639
忻州市	0.0463344	0.0248507	0.00219962	0.526253	0.112042	0.0444017	0.00627152	0.0353786
临汾市	0.0831293	0.0417158	0.00363461	0.37369	0.0803741	0.057325	0.00857091	0.0448553
吕梁市	0.0692619	0.0463759	0.00155898	0.243009	0.0571841	0.046838	0.00115062	0.0421923
呼和浩特（内蒙）	0.0506087	0.209301	0.020915	0.749054	0.204208	0.282875	0.0415533	0.0501781
包头市	0.029252	0.29371	0.0142662	0.511563	0.0472713	0.285386	0.10165	0.0585902
乌海市	0.117251	0.188733	0.0709231	0.26887	0.0968404	0.113973	0.0162075	0.0156143
赤峰市	0.0180819	0.0510023	0.00179331	0.346911	0.0485228	0.0603464	0.0203381	0.0630948
通辽市	0.0191407	0.0872848	0.00209788	0.252038	0.042689	0.0625865	0.0110046	0.0523615
鄂尔多斯市	0.0049485	0.462911	0.0032839	0.441785	0.0758514	0.213153	0.12429	0.0931815
呼伦贝尔市	0.00224286	0.0802267	0.000317774	0.436888	0.054089	0.0907895	0.0228687	0.0594891
巴彦淖尔市	0.00943265	0.0747915	0.00092836	0.217455	0.073001	0.0543678	0.0527815	0.0338436
乌兰察布市	0.0188015	0.0401234	0.00121579	0.327631	0.0478239	0.0441588	0.00915451	0.0388578
沈阳市（辽宁）	0.216778	0.177537	0.0695966	0.538342	0.176855	0.245927	0.420701	0.1533
大连市	0.182053	0.227688	0.0707508	0.499933	0.177559	0.239431	0.168824	0.182124
鞍山市	0.148055	0.151895	0.0373339	0.482642	0.0618273	0.12345	0.0161479	0.0576601
抚顺市	0.0753507	0.0971938	0.0251472	0.388992	0.0464516	0.127781	0.0325848	0.0419651
本溪市	0.0705468	0.138815	0.017973	0.350431	0.0751553	0.104548	0.00769797	0.0317006
丹东市	0.0603062	0.0687984	0.00735759	0.387309	0.0864177	0.0963398	0.00997897	0.0372271
锦州市	0.121032	0.0671422	0.0155785	0.39848	0.0839719	0.0861263	0.0142737	0.0383767
营口市	0.175314	0.102806	0.0413741	0.41623	0.113054	0.0885731	0.0143266	0.0380251
阜新市	0.0713272	0.0398976	0.0148121	0.366651	0.136146	0.0637411	0.00478582	0.0231297
辽阳市	0.150756	0.0960822	0.045184	0.317684	0.0940526	0.0953149	0.0176982	0.0267145
盘锦市	0.125236	0.179875	0.0325844	0.22786	0.0563297	0.118988	0.0121346	0.0296181
铁岭市	0.0907838	0.050822	0.00712464	0.272236	0.0892969	0.0611407	0.00193668	0.0393304
朝阳市	0.0659748	0.0389507	0.00313017	0.289069	0.0878949	0.0518942	0.00480245	0.0409015
葫芦岛市	0.104765	0.037611	0.0155605	0.463361	0.13665	0.0683372	0.00926551	0.0295782
长春市（吉林）	0.143355	0.106398	0.04117	0.474073	0.207068	0.143779	0.168743	0.112673
吉林市	0.0611547	0.0998489	0.0118641	0.45418	0.0431867	0.133386	0.0266773	0.0612697
四平市	0.0934573	0.0486935	0.00738512	0.311563	0.0550547	0.06984	0.0021807	0.030873
辽源市	0.0930197	0.0768959	0.0195264	0.361601	0.0466034	0.0719226	0.00146033	0.0157612
通化市	0.0551842	0.0620119	0.00595294	0.424494	0.0680737	0.0913823	0.00814972	0.0327428
白山市	0.027062	0.0783106	0.00394579	0.305748	0.0710235	0.0903373	0.00498395	0.0267173
松原市	0.052286	0.0903199	0.0041236	0.327631	0.0193013	0.095219	0.00697057	0.0279955
白城市	0.0290762	0.0461572	0.00256307	0.40154	0.0491388	0.0659972	0.00376394	0.024314
哈尔滨（黑龙江）	0.0717806	0.0873509	0.0145763	0.630461	0.1661	0.151499	0.244903	0.133957
齐齐哈尔市	0.0508026	0.0283557	0.00690665	0.425259	0.0796953	0.0433762	0.00848754	0.0310787
鸡西市	0.0311528	0.0467154	0.00741049	0.342474	0.0666303	0.0510056	0.0029013	0.0106858
鹤岗市	0.0273853	0.0490077	0.0102995	0.263055	0.128501	0.0533175	0.0057727	0.011887
双鸭山市	0.0237888	0.0576532	0.00487449	0.23138	0.0812999	0.0337821	0.00338045	0.0186143
大庆市	0.0500499	0.270852	0.0293396	0.0722365	1e-05	0.179521	0.0249549	0.036164
伊春市	0.0133091	0.0295895	0.0102059	0.316001	0.0628657	0.0350918	0.00676648	0.0156703
佳木斯市	0.0286377	0.0412712	0.00596183	0.543851	0.0888194	0.0706611	0.0147591	0.0333208
七台河市	0.0569086	0.0761432	0.0217484	0.255863	0.0668168	0.0473161	0.00253878	0.0110466
牡丹江市	0.0242923	0.0635967	0.00373724	0.529314	0.0451994	0.0821206	0.00443688	0.0376619
黑河市	0.00638392	0.0269517	0.000410382	0.433522	0.0890663	0.0353292	0.00206267	0.0259667
绥化市	0.0643483	0.0201396	0.00159922	0.444999	0.0455964	0.0335556	0.00189171	0.0534134
上海市	0.877031	0.320085	1.00001	0.727171	0.311743	0.369986	0.558364	1.00001
南京市（江苏）	0.37687	0.208899	0.216168	0.64408	0.317551	0.310952	0.323572	0.161067
无锡市	0.395904	0.327309	0.101926	0.505595	0.155527	0.336528	0.329679	0.144809
徐州市	0.338987	0.0689137	0.0357868	0.458311	0.058522	0.0819047	0.0360469	0.0952871
常州市	0.323658	0.217882	0.0767918	0.484631	0.142995	0.250405	0.16523	0.081831
苏州市	0.294457	0.38387	0.0850856	0.483866	0.161359	0.323807	0.133997	0.247214
南通市	0.374276	0.110687	0.0490591	0.420668	0.114539	0.141898	0.12881	0.0925609
连云港市	0.259887	0.0516757	0.0474352	0.447753	0.109918	0.0716169	0.0285197	0.0579185
淮安市	0.209082	0.0566001	0.0442857	0.451425	1.00001	0.0720884	0.0356976	0.622772
盐城市	0.187763	0.0643534	0.0109958	0.416077	0.0709193	0.07804	0.0262568	0.0850081
扬州市	0.272887	0.119308	0.0297482	0.42633	0.0885962	0.13387	0.0337467	0.0575919
镇江市	0.275691	0.187705	0.0618602	0.455404	0.108832	0.177706	0.0874005	0.0446435
泰州市	0.34212	0.0974015	0.0332427	0.426636	0.0964263	0.0920577	0.0214602	0.0618616
宿迁市	0.249986	0.0393068	0.0175103	0.42281	0.0753364	0.0424529	0.00753989	0.0474682
杭州市（浙江）	0.161866	0.223211	0.0493966	0.595725	0.403652	0.267079	0.165564	0.183677
宁波市	0.228793	0.233129	0.0686447	0.465044	0.283705	0.254458	0.175926	0.178864
温州市	0.261438	0.0879921	0.0274474	0.52962	0.294266	0.161898	0.0156982	0.090746
嘉兴市	0.342318	0.17096	0.0567504	0.405213	0.178081	0.199793	0.0349735	0.0567978
湖州市	0.174344	0.123463	0.0535323	0.417914	0.165512	0.168945	0.0358638	0.0349354
绍兴市	0.207211	0.160916	0.0251762	0.441326	0.213563	0.165301	0.0189478	0.0637519
金华市	0.166318	0.110111	0.0140914	0.51493	0.22368	0.167058	0.00654259	0.0605825
衢州市	0.110152	0.0684431	0.0139051	0.410416	0.152144	0.0970189	0.00547621	0.0288472
舟山市	0.263191	0.168886	0.078628	0.536965	0.242577	0.187305	0.00944642	0.0282223
台州市	0.242523	0.100189	0.0323522	0.48861	0.18858	0.139561	0.0153736	0.0639986
丽水市	0.0572478	0.0559964	0.00369023	0.477592	0.185051	0.0854932	0.0158801	0.0373919
合肥市（安徽）	0.275164	0.135878	0.101559	0.480653	0.239255	0.143744	0.0988241	0.0928547
芜湖市	0.271034	0.118605	0.089334	0.315542	0.133403	0.10527	0.072825	0.0401951
蚌埠市	0.238607	0.0340898	0.0384172	0.369559	0.0786401	0.0611636	0.0461721	0.0287725
淮南市	0.370463	0.0537708	0.0820994	0.276062	0.156317	0.0630986	0.0605218	0.0209251
马鞍山市	0.300166	0.158538	0.119979	0.26382	0.0849636	0.0959149	0.0488184	0.0225998
淮北市	0.314097	0.0435576	0.0616529	0.257852	0.0875289	0.0461013	0.0262691	0.0163399
铜陵市	0.260407	0.159194	0.0943849	0.236123	0.116571	0.112852	0.0175037	0.0137243
安庆市	0.156603	0.029876	0.010784	0.328549	0.0695565	0.0442273	0.0122227	0.0454836
黄山市	0.0575869	0.0431969	0.00905587	0.511716	0.129399	0.0703592	0.009723	0.0184828
滁州市	0.129559	0.0281726	0.0107418	0.302076	0.0910383	0.0378243	0.0355643	0.0352381
阜阳市	0.406475	0.0053458	0.0167388	0.363132	0.0793355	0.0244742	0.0140842	0.0462486
宿州市	0.256889	0.0135951	0.0139759	0.374455	0.0559436	0.022672	0.0133566	0.0307012
六安市	0.152734	0.0121108	0.00711481	0.37369	0.0972233	0.0309328	0.00789773	0.0414001
亳州市	0.281104	0.0092022	0.0103133	0.40001	0.0566868	0.0286389	0.0125717	0.027709
池州市	0.0745609	0.0372986	0.00946182	0.435205	0.115035	0.0457994	0.0106877	0.0170033
宣城市	0.0871512	0.0376749	0.00724356	0.400775	0.0998733	0.057203	0.0283161	0.0279935
福州市（福建）	0.19308	0.118751	0.0393082	0.555481	0.246464	0.214977	0.196549	0.0760513
厦门市	0.450084	0.300197	0.321817	0.602764	0.272685	0.326791	0.0624833	0.0895822
莆田市	0.307965	0.0580218	0.0310775	0.364203	0.098498	0.0744135	0.0531498	0.0204088
三明市	0.0446174	0.0840774	0.00231881	0.363285	0.096848	0.0746735	0.00087814	0.0257849
泉州市	0.243505	0.128834	0.0176048	0.40353	0.099209	0.152975	0.0267537	0.0660904
漳州市	0.144036	0.0683442	0.00831799	0.411028	0.0747527	0.0826451	0.0229786	0.0411334
南平市	0.0450995	0.049579	0.00182013	0.405825	0.119129	0.0689657	0.00460749	0.0227507
龙岩市	0.0630905	0.0724318	0.0039218	0.366957	0.0993035	0.082716	0.0105635	0.0299797
宁德市	0.0975668	0.0455936	0.00354942	0.440714	0.140256	0.0565048	0.00879549	0.0226235
南昌市（江西）	0.265763	0.106227	0.0596406	0.481877	0.241532	0.128784	0.0331159	0.0668161
景德镇市	0.12051	0.0635325	0.0281005	0.32457	0.0591346	0.0711879	0.0148678	0.0199697
萍乡市	0.192106	0.0618323	0.0239193	0.287692	0.0500609	0.0694841	0.0109805	0.0226513
九江市	0.102397	0.042743	0.0104362	0.375986	0.080441	0.0460005	0.155259	0.0469092
新余市	0.144544	0.132867	0.0364068	0.311257	0.0703179	0.0793669	0.041469	0.0199046
鹰潭市	0.133155	0.0635402	0.0176106	0.274685	0.0837771	0.0581638	0.0064248	0.0137653
赣州市	0.0889299	0.0196733	0.00393176	0.412558	0.10366	0.0323697	0.0801677	0.0691429
吉安市	0.075279	0.0257612	0.00271542	0.304677	0.0637187	0.0320218	0.0180049	0.0444281
宜春市	0.115944	0.028618	0.00556361	0.225106	0.0747891	0.0379299	0.026325	0.0484546
抚州市	0.0827149	0.028625	0.00636151	0.325947	0.0632585	0.0460515	0.0483763	0.0386806
上饶市	0.126195	0.0192013	0.00440164	0.343086	0.0842267	0.0352123	0.0172642	0.0545538
济南市（山东）	0.289527	0.163805	0.0931334	0.655863	0.248713	0.255744	0.0921063	0.0986553
青岛市	0.272502	0.189842	0.0560005	0.561142	0.151384	0.219617	0.241058	0.158091
淄博市	0.277416	0.172441	0.0812035	0.381647	0.0753767	0.203359	0.0436697	0.0576507
枣庄市	0.336169	0.0815427	0.0566345	0.329314	0.066289	0.090398	0.0202908	0.035492
东营市	0.0900896	0.336892	0.0329799	0.213935	0.0582301	0.179171	0.0126638	0.0394407
烟台市	0.184935	0.169859	0.0417692	0.362367	0.0733804	0.184975	0.0567397	0.0947233
潍坊市	0.211642	0.083034	0.0191098	0.36558	0.113399	0.117246	0.0233954	0.0847469
济宁市	0.289233	0.0686981	0.0166901	0.371701	0.0668091	0.0999463	0.0319982	0.0729442
泰安市	0.281183	0.0870496	0.0299781	0.415159	0.051609	0.103674	0.0269979	0.0496717
威海市	0.170647	0.196667	0.0498318	0.404448	0.0734621	0.230817	0.0255303	0.0473354
日照市	0.210455	0.0836635	0.0366583	0.392971	0.134257	0.0904825	0.04212	0.0251229
临沂市	0.244238	0.0472701	0.0200394	0.443468	0.0842745	0.0902983	0.0467507	0.0681636
德州市	0.215273	0.0657065	0.0124172	0.356246	0.0687397	0.0948246	0.0377409	0.0433811
聊城市	0.268938	0.0604138	0.0148954	0.30024	0.0717823	0.077662	0.0119972	0.0402457
滨州市	0.153356	0.0986594	0.0170042	0.3919	0.0870989	0.0955687	0.0134333	0.045487
荷泽市	0.307142	0.0209286	0.0134342	0.297485	0.0858128	0.0567392	0.0109671	0.0531216
郑州市（河南）	0.508352	0.101156	0.0930807	0.474073	0.214813	0.147859	0.124305	0.126003
开封市	0.325438	0.0334224	0.0321577	0.357623	0.0493945	0.0556776	0.0121726	0.0316986
洛阳市	0.180658	0.0764468	0.025809	0.336353	0.0571453	0.0963298	0.00870322	0.0664419
平顶山市	0.2674	0.052551	0.0194542	0.231992	0.0655202	0.0527837	0.00685184	0.0414596
安阳市	0.307498	0.0479699	0.0222481	0.254486	0.0541876	0.0480346	0.00882805	0.0390478
鹤壁市	0.29107	0.0585685	0.0499176	0.130079	0.08168	0.0465315	0.00434836	0.0142735
新乡市	0.289706	0.0399305	0.0258381	0.295955	0.0771423	0.0522779	0.00463055	0.0443787
焦作市	0.354733	0.0788546	0.0509097	0.205978	0.0399335	0.0724197	0.00541228	0.0332424
濮阳市	0.377101	0.0377698	0.0188444	0.151502	0.0265544	0.0453275	0.000348286	0.023685
许昌市	0.384746	0.0596859	0.0343257	0.158235	0.0482214	0.0584184	0.000178148	0.0319308
漯河市	0.402594	0.0529463	0.0462751	0.118908	0.0508299	0.0639174	0.00518746	0.0175668
三门峡市	0.0845983	0.0901712	0.00581954	0.209803	0.0417953	0.0728772	0.00308619	0.0252518
南阳市	0.17466	0.0310036	0.0072369	0.269788	0.0476265	0.0542111	0.0162303	0.0713986
商丘市	0.336435	0.0199968	0.0120129	0.268258	0.0657814	0.0342798	0.0029198	0.050999
信阳市	0.180213	0.0202366	0.00684056	0.331303	0.0642406	0.0396558	0.00568733	0.0491083
周口市	0.402	0.0133197	0.00768801	0.230308	0.0535074	0.0307526	0.00705957	0.0551676
驻马店市	0.229835	0.0184345	0.00725869	0.31799	0.0561186	0.0333579	0.00339497	0.0486644
武汉市（湖北）	0.386727	0.168715	0.18959	0.637806	0.251731	0.263405	0.568853	0.173637
黄石市	0.221851	0.0587009	0.0312271	0.386391	0.0932262	0.0966592	0.0250587	0.0274505
十堰市	0.0568718	0.0431083	0.00544445	0.384249	0.0688181	0.0718028	0.013334	0.0597808
宜昌市	0.0726076	0.0925238	0.0127889	0.3261	0.130506	0.116524	0.0145664	0.055633
襄阳市	0.116266	0.0573155	0.00978094	0.353338	0.0516383	0.0804088	0.0102093	0.0524988
鄂州市	0.26651	0.0859819	0.0712478	0.286161	0.0366401	0.104635	0.011345	0.00937562
荆门市	0.0935805	0.0525786	0.00863281	0.336659	0.0494585	0.0696062	0.0115996	0.0253135
孝感市	0.233202	0.0271978	0.00614642	0.363897	0.0582464	0.0594619	0.00434414	0.0368974
荆州市	0.182314	0.0207097	0.0100443	0.363744	0.0690741	0.0586199	0.00484472	0.0277156
黄冈市	0.165831	0.0176734	0.00345287	0.360224	0.0528843	0.0441061	0.00387459	0.051941
咸宁市	0.114447	0.0349173	0.0142461	0.384708	0.0497173	0.05766	0.00113692	0.0251295
随州市	0.103632	0.0285638	0.00852518	0.359	0.0486201	0.0632887	0.000715144	0.0136961
长沙市（湖南）	0.215886	0.177456	0.0504536	0.492741	0.211844	0.244806	0.201054	0.118873
株洲市	0.134942	0.0756281	0.0186197	0.348289	0.0489879	0.0914523	0.0451551	0.0440086
湘潭市	0.225396	0.0708265	0.0431963	0.361754	0.0791667	0.0736052	0.0428753	0.0287625
衡阳市	0.202194	0.0350795	0.0132	0.400316	0.039197	0.0482503	0.079105	0.0599189
邵阳市	0.148424	0.0109206	0.00471027	0.430461	0.0570041	0.0268785	0.00749492	0.0454173
岳阳市	0.145953	0.0605897	0.0112055	0.337271	0.0240779	0.0743535	0.0248873	0.0557634
常徳市	0.133189	0.0515723	0.00880525	0.390523	0.0305336	0.0618918	0.0463083	0.0501845
张家界市	0.0663335	0.0262098	0.00555757	0.804754	0.106964	0.040217	0.0104468	0.0130459
益阳市	0.152801	0.0268549	0.00945985	0.412405	0.0503104	0.0439786	0.00853098	0.0317841
郴州市	0.0985882	0.0449936	0.0157574	0.360683	0.0337253	0.0671078	0.0394101	0.0452756
永州市	0.105392	0.0202751	0.00509801	0.444846	0.0559218	0.0309139	0.014376	0.040183
怀化市	0.0708284	0.0221469	0.0037863	0.504983	0.0651588	0.036288	0.0176156	0.040536
娄底市	0.208509	0.0288423	0.0134111	0.333292	0.0754082	0.0403746	0.0173938	0.0283107
广州市（广东）	0.425915	0.352507	0.194595	0.784249	0.231703	0.479027	0.756699	0.2933
韶关市	0.0681397	0.0429962	0.00942783	0.526712	0.0616732	0.0837713	0.00114594	0.026766
深圳市	0.512794	1.00001	0.903827	0.657393	0.217473	1.00001	0.237486	0.380804
珠海市	0.239571	0.303154	0.439657	0.50177	0.181667	0.399716	0.0709347	0.0468753
汕头市	1.00001	0.0491782	0.220052	0.440714	0.0684626	0.134119	0.00615876	0.0332918
佛山市	0.383355	0.404905	0.0963206	0.393124	0.121482	0.391767	0.0391901	0.106722
江门市	0.159798	0.0958507	0.0343627	0.416995	0.0807552	0.141723	0.0106135	0.0367173
湛江市	0.230081	0.0354181	0.0150214	0.436735	0.0619312	0.0723765	0.00201185	0.0429958
茂名市	0.255331	0.0406575	0.0117482	0.493507	0.0170179	0.078416	0.000174284	0.033133
肇庆市	0.105804	0.0564388	0.0113458	0.469176	0.0759005	0.0647001	0.0336156	0.0350994
恵州市	0.115349	0.126822	0.0391827	0.388533	0.0831915	0.146522	0.0226767	0.0526572
梅州市	0.124264	0.0184738	0.00582515	0.440408	0.0672968	0.0496156	0.00584166	0.0321583
汕尾市	0.256275	0.0228079	0.0303436	0.425871	0.0233956	0.085108	0.00128095	0.0134775
河源市	0.0884272	0.0221925	0.00367996	0.398939	0.0963999	0.0355838	0.0247335	0.0250371
阳江市	0.13846	0.0479599	0.0130664	0.395725	0.0510193	0.110707	0.00323455	0.016034
清远市	0.0837252	0.0581219	0.00624267	0.345381	0.0568691	0.0742917	0.00076889	0.0366639
东莞市	0.289585	0.628391	0.85483	0.596184	0.108429	0.526228	0.018122	0.0842288
中山市	0.325049	0.326991	0.106521	0.450813	0.0973762	0.374003	0.0119236	0.0406266
潮州市	0.325245	0.0446908	0.0288527	0.424034	0.0382763	0.0778815	0.00103692	0.0133202
揭阳市	0.493914	0.0276852	0.0360629	0.335129	0.0431193	0.0550664	0.004898	0.0250779
云浮市	0.141449	0.0247319	0.00192862	0.366345	0.0932531	0.0385143	0.000759054	0.0173574
南宁市（广西）	0.12425	0.0557334	0.0211084	0.618985	0.364246	0.107722	0.178159	0.0757042
柳州市	0.0770106	0.0828092	0.0156466	0.276368	0.110324	0.108351	0.0933391	0.0434114
桂林市	0.0716551	0.0442199	0.00465414	0.41623	0.0968132	0.0619844	0.0467948	0.0520958
梧州市	0.100302	0.0345592	0.00504314	0.268258	0.0697365	0.0474907	0.0078756	0.0238483
北海市	0.195303	0.0512761	0.0378252	0.397715	0.0775765	0.0526729	0.0190791	0.0154611
防城港市	0.0558812	0.0823291	0.0103002	0.391288	0.069963	0.04579	0.0369514	0.0122794
钦州市	0.13909	0.0226704	0.0127262	0.350125	0.0803035	0.000675574	0.0255828	0.0207456
贵港市	0.192974	0.0143258	0.0112422	0.379811	0.0627003	0.0311804	0.00908928	0.0238976
玉林市	0.205363	0.0199864	0.00934384	0.388074	0.0559021	0.0359968	0.0315493	0.0356195
百色市	0.0424502	0.023939	0.00157843	0.267799	0.0932129	0.0208063	0.0163007	0.0381423
贺州市	0.0756949	0.020716	0.0039745	0.333292	0.0582752	0.0257139	0.00154616	0.0149111
河池市	0.0458852	0.0180237	0.00069721	0.355328	0.0751292	0.0381108	0.00389766	0.0330658
来宾市	0.0745473	0.0285445	0.0044156	0.285396	0.0523176	0.0229652	0.0173099	0.0236322
崇左市	0.0532485	0.0300768	0.00132415	0.351502	0.0457626	0.0182289	0.00292636	0.0222975
海口市（海南）	0.272659	0.0877731	0.106881	0.915389	0.524037	0.173533	0.00833601	0.0203083
三亚市	0.115306	0.097116	0.0601317	0.84913	0.143223	0.0935208	0.00759691	0.0125644
重庆市	0.155393	0.0517218	0.0224236	0.406896	0.207878	0.0721329	0.673893	0.533914
成都市（四川）	0.371754	0.118624	0.0799003	0.618373	0.344988	0.179274	0.216814	0.232541
自贡市	0.292146	0.0403865	0.0401708	0.304677	0.0408174	0.0614284	0.0286823	0.0209689
攀枝花市	0.05709	0.11514	0.0195306	0.188992	0.098589	0.105789	0.00439882	0.0191198
泸州市	0.160115	0.0248679	0.0142628	0.283713	0.0721421	0.0413679	0.00899631	0.0347582
德阳市	0.257799	0.0508471	0.019608	0.242856	0.0846275	0.0633419	0.0135372	0.0645035
绵阳市	0.103612	0.0344694	0.0108537	0.369253	0.130268	0.0637078	0.0139605	0.101244
广元市	0.073191	0.0142023	0.00423156	0.419597	0.101375	0.0361583	0.00593956	0.0635609
遂宁市	0.280666	0.0214383	0.0198127	0.255863	0.0702986	0.0409572	0.00518008	0.0233043
内江市	0.309774	0.0303464	0.0162097	0.201693	0.0413906	0.0376751	0.00511252	0.0244071
乐山市	0.106726	0.0436378	0.00858332	0.264891	0.109004	0.0576107	0.00375047	0.0323193
南充市	0.235717	0.016016	0.0134342	0.265963	0.0627295	0.034783	0.0111309	0.0527103
眉山市	0.189703	0.029242	0.0125524	0.252803	0.0621716	0.0412987	0.00131385	0.0256382
宜宾市	0.158288	0.0301661	0.00948785	0.233369	0.0629115	0.0473791	0.0133289	0.0398567
广安市	0.287968	0.0174246	0.0100817	0.329314	0.0551652	0.0309958	0.00493664	0.0259473
达州市	0.161052	0.018597	0.00563869	0.251578	0.0510067	0.0359528	0.00222133	0.0419713
雅安市	0.0379617	0.0366092	0.0022257	0.271165	0.116796	0.0508802	0.00172415	0.0198538
巴中市	0.122484	0.00563744	0.00251065	0.418832	0.0537622	0.0220174	0.00053798	0.0276146
资阳市	0.246376	0.0218369	0.00962474	0.217455	0.0484127	0.0333545	0.0232998	0.0270282
贵阳市（贵州）	0.163616	0.0772527	0.0465169	0.679735	0.365372	0.121378	0.0960677	0.0584135
六盘水市	0.124415	0.0288672	0.012502	0.364815	0.0980248	0.0321737	1e-05	0.0300717
遵义市	0.0986044	0.017602	0.00407401	0.505442	0.0871905	0.0285821	0.00116362	0.0553187
安顺市	0.117154	0.00862266	0.00598462	0.533904	0.14247	0.0181819	0.00104324	0.0202645
昆明市（云南）	0.107672	0.085604	0.0431544	0.600622	0.493079	0.138754	0.225761	0.101544
曲靖市	0.0835331	0.0298841	0.00384609	0.300087	0.0818293	0.0287136	0.0309431	0.0514948
玉溪市	0.0575488	0.0735749	0.00271432	0.284784	0.0828223	0.049754	0.00441522	0.0289115
保山市	0.0487962	0.0141235	0.00106302	0.445152	0.124019	0.0254261	0.000579548	0.0151514
昭通市	0.0984261	0.00390863	0.00191513	0.376139	0.103382	0.0124051	0.0122417	0.0408542
丽江市	0.0204148	0.0185182	0.00188378	0.516919	0.203956	0.0292453	0.00252625	0.0142682
临沧市	0.0372334	0.0102663	0.000690158	0.339566	0.106873	0.0223521	0.00106982	0.0238903
西安市（陕西）	0.303579	0.0996457	0.0601084	0.649436	0.319148	0.178186	0.321769	0.109235
铜川市	0.084865	0.0461671	0.0262642	0.315695	0.0475125	0.042696	0.00801459	0.0127023
宝鸡市	0.0809562	0.0561819	0.00970629	0.254333	0.0516783	0.0658715	0.0122815	0.0367416
咸阳市	0.199297	0.0438348	0.0137086	0.299321	0.0459725	0.0459365	0.0165801	0.0423139
渭南市	0.166281	0.0250864	0.00840433	0.381341	0.0754081	1e-05	0.00676706	0.043195
延安市	0.0225453	0.0915224	0.00109465	0.159612	0.0449369	0.0386246	0.0054542	0.0548657
汉中市	0.0532732	0.0224726	0.0013666	0.450507	0.0754717	0.0322681	0.000458941	0.0348338
榆林市	0.0310226	0.118301	0.00168513	0.250201	0.0624737	0.0449376	0.00318549	0.0683837
安康市	0.0490435	0.0152839	0.00246177	0.461219	0.0851623	0.0279776	0.0192987	0.0297847
商洛市	0.0480945	0.0178456	0.0010675	0.439643	0.0685001	0.0245245	0.00363548	0.0237147
兰州市（甘肃）	0.0955777	0.079284	0.0307501	0.598021	0.337783	0.142845	0.0704856	0.040954
嘉峪关市	0.0273264	0.218315	0.0344194	0.133751	0.135804	0.0921309	0.00172579	1e-05
金昌市	0.0186343	0.110315	0.00875466	0.0863145	0.088896	0.0656016	0.00332331	0.00375745
白银市	0.03166	0.0331769	0.00522558	0.354256	0.0773358	0.0378346	0.00632761	0.0182248
天水市	0.0987973	0.00824244	0.00614411	0.496873	0.0969553	0.0261681	0.00292367	0.0301783
武威市	0.0207235	0.0186258	0.00127421	0.364203	0.0949704	0.0306563	0.00456287	0.0191914
张掖市	0.0103314	0.0304459	0.00141806	0.390064	0.0811132	0.041375	0.00161373	0.0142171
平凉市	0.0799109	0.0132389	0.00619364	0.329161	0.161616	0.0293974	0.00502434	0.0223967
酒泉市	1e-05	0.0994767	1e-05	0.382106	0.0770316	0.0741329	0.00288502	0.0144611
庆阳市	0.0357294	0.0236783	0.00129984	0.243162	0.0421929	0.0277552	0.00528617	0.030844
定西市	0.0563197	1e-05	0.0016677	0.528702	0.131411	0.0118408	0.00153972	0.0238729
陇南市	0.0378501	0.00226034	0.000388927	0.54079	0.153189	0.00911712	0.00130308	0.0379674
西宁市（青海）	0.11187	0.0639742	0.0188804	0.540025	0.390136	0.0876124	0.0245035	0.0294039
银川市（宁夏）	0.0674487	0.119012	0.0290973	0.533751	0.335896	0.119635	0.02322	0.0327458
石嘴山市	0.0536175	0.0955085	0.0153138	0.330079	0.12872	0.0678263	0.00615138	0.0149433
吴忠市	0.0247862	0.0288692	0.00267153	0.335894	0.16544	0.029032	0.0043521	0.0201213
固原市	0.055116	0.00448388	0.00587477	0.616536	0.0747974	0.0149004	0.00199885	0.0202096
中卫市	0.0247416	0.0260563	0.00395912	0.465197	0.132393	0.0205082	0.000858585	0.0140568
乌鲁木齐（新疆）	0.0675696	0.137234	0.0544198	0.671624	0.2376	0.197992	0.0471776	0.0448086
克拉玛依市	0.0135194	0.507423	0.0110898	1e-05	0.0118952	0.0770163	0.00656906	0.0129492

## Sheet: 2015标准化
283地级市	人口密度	人均GDP	城市化率	产业结构	金融发展水平	人均社会消费品零售总额	市政基础设施投资	地方政府财务支出水平
北京市	819.694	171087	0.0886412	79.65	2.1227	76851.1	10215405	57377011
天津市	861.71	161050	0.0730201	52.15	1.48147	51195.7	4548928	32323500
石家庄市（河北）	788.021	52880.9	0.0201884	45.84	0.941827	26175.4	1304236	6823857
唐山市	560.392	80839.5	0.0155879	35.55	0.783122	28450.3	469716	5922620
秦皇岛市	378.928	42296.2	0.0168457	50.2	1.1999	21438.9	170834	2282969
邯郸市	870.037	29965.1	0.0105288	40.03	0.891373	12998.9	451269	5156300
邢台市	627.676	22613.5	0.00724845	39.41	0.996882	11216.4	42702	3736715
保定市	541.893	24957.3	0.00798197	38.2	0.863535	12554.7	67238	5668009
张家口市	127.459	29072.8	0.00231513	42.12	1.23192	13179.2	77474	3902617
承德市	96.8146	35536.2	0.00169068	35.82	1.10099	12836.2	47901	2925360
沧州市	551.735	42882.3	0.00502601	40.8	0.642179	14323.1	151028	4848296
廊坊市	722.548	53647.9	0.0103855	47.1	1.34421	17270.2	88467	4819446
衡水市	513.057	26975.8	0.0048304	40	1.05258	13466.3	42310	2689296
太原市（山西）	525.744	74453.4	0.0473669	61.34	3.30035	41939	973200	4199913
大同市	223.067	33311.3	0.00883183	52.85	1.12176	17952.1	27000	2908030
阳泉市	289.19	45074.2	0.00971554	48.5	1.21089	21814.4	110983	1007101
长治市	242.408	35485.9	0.00423719	44.01	0.947019	15568.2	280957	2415636
晋城市	232.828	47404.4	0.00600531	39.87	0.957201	16348.7	173006	1801145
朔州市	152.009	55794.1	0.00378729	48.75	0.397947	16726.2	109581	1382931
晋中市	201.11	31733.2	0.00386408	46.09	1.15045	16069.4	258746	2411647
运城市	359.726	23010.9	0.00294366	46.08	0.81294	12955.6	18191	2769475
忻州市	121.867	22224.8	0.00141142	45.95	1.04948	10152.1	34902	2420102
临汾市	212.375	26965.5	0.00255832	43.64	0.929455	13283.7	193613	2875251
吕梁市	182.438	24667.1	0.00114271	37.43	0.93152	10477.2	101829	2740137
呼和浩特（内蒙）	138.822	129538	0.0133777	67.86	1.96533	56732.6	1440823	3606450
包头市	80.618	166262	0.00705092	48.91	0.589082	57025.5	1199404	3932680
乌海市	266.567	125833	0.0249251	42.15	0.989242	31256.1	264885	1062908
赤峰市	51.3913	40232.5	0.000911454	37.7	0.624914	13770.9	444045	4150346
通辽市	53.5595	58780.4	0.00102635	35.1	0.492035	14695.1	222903	3632000
鄂尔多斯市	18.1345	268633	0.00134199	40.87	0.63893	41973.3	97683	5783920
呼伦贝尔市	10.2581	61664.1	0.000235227	39.06	0.575854	21051.9	312752	3745392
巴彦淖尔市	26.3591	50797.4	0.000921738	30.56	0.776438	13422.2	171175	2294897
乌兰察布市	50.2514	33365.3	0.000957431	36.94	0.564659	10604.1	160277	3184005
沈阳市（辽宁）	567.97	99564.7	0.0361586	47.53	1.55987	53165.2	1402088	8085751
大连市	472.053	130259	0.0304485	50.83	1.38341	52016.6	796583	9106922
鞍山市	373.906	67533.5	0.0184657	46.97	0.834208	27993.8	184871	2444766
抚顺市	191.412	56381	0.0122454	43.07	0.607246	28951.3	51543	1677499
本溪市	179.776	77024.8	0.0109856	42.81	0.757245	23901.9	24834	1322787
丹东市	155.755	41356.3	0.00504513	43.18	1.04195	21229.1	46043	2132196
锦州市	301.145	43869.9	0.00767393	41.23	0.963215	19777	82811	2095553
营口市	443.762	65074	0.0209844	44.63	1.07845	20269.5	4795	1720004
阜新市	182.974	27737.2	0.00738774	39.28	1.47654	14478.2	32890	1299934
辽阳市	373.768	57475.5	0.0219027	37.67	0.99847	21723.4	63143	1482810
盘锦市	318.672	97000	0.0184354	36.89	0.665758	26786.9	15137	1732799
铁岭市	231.328	24665.4	0.0038506	40.53	1.09249	13580	60949	2083146
朝阳市	173.063	25072.8	0.00285359	43.82	1.07332	12553.3	87689	1940641
葫芦岛市	268.965	25711.1	0.00744671	44.37	1.18397	15534.3	41135	1658146
长春市（吉林）	366.044	73359.2	0.0228246	43.69	1.61575	31960.7	1547649	7657246
吉林市	153.816	56169.9	0.00667605	44.03	0.709423	30809.7	208672	3665378
四平市	226.957	37782.2	0.00414407	30.93	0.755319	16895.4	20096	2211062
辽源市	235.019	60152.4	0.00900778	34.19	0.486819	17114.5	36760	1107002
通化市	141.622	45283.3	0.0033897	39.63	0.660887	21858	50905	2302612
白山市	71.6195	53326.3	0.00235247	33.96	0.640254	21232.5	45481	1575478
松原市	131.855	58880.9	0.00236474	38.52	0.494113	21938.2	39274	1829262
白城市	76.35	35576.5	0.00165418	37.58	0.8661	15787.6	50853	2030517
哈尔滨（黑龙江）	181.049	59823.1	0.0074162	55.92	1.47661	35309.4	831079	8248444
齐齐哈尔市	129.363	23122.5	0.00328781	44.83	1.10813	11256.5	66008	3885834
鸡西市	80.6444	28326.2	0.00349962	37.61	1.13304	15949.9	93444	787165
鹤岗市	71.9463	25146.6	0.00362491	34.93	1.70795	11000.9	32794	898358
双鸭山市	65.1797	29392.5	0.00252929	39.01	1.73027	8084.99	80470	1168033
大庆市	129.827	108300	0.0150912	28.59	0.312999	37665.7	67926	1966371
伊春市	36.9482	20480	0.00476372	38.4	0.593988	8883.63	42547	1441862
佳木斯市	72.6364	34105.1	0.00255015	44.92	1.49006	16885.5	53396	2120733
七台河市	133.596	25586.8	0.0108664	47.13	1.08853	11409.5	45625	724605
牡丹江市	67.4788	50026.7	0.00211811	47.11	0.574911	20147.1	74510	2422337
黑河市	24.583	26656.3	0.000292654	36.51	1.11768	6179.56	9588	1635623
绥化市	157.285	23194.3	0.00103232	33.97	0.601568	9322.77	65662	3330592
上海市	2275.62	174109	0.459795	67.76	2.125	70212.8	6583404	61915601
南京市（江苏）	991.954	148772	0.111626	57.32	1.87411	70250.5	4326437	10455700
无锡市	1039.33	177132	0.0619732	49.11	1.09556	59214.3	546864	8218600
徐州市	874.373	51714.6	0.0203374	46.24	0.577062	22926.5	134988	7524600
常州市	848.239	142191	0.0572324	49.51	1.01544	53672.7	948987	4853300
苏州市	770.486	217449	0.0525806	49.94	1.32377	66889.9	2103290	15271700
南通市	726.865	80185.7	0.0224675	45.8	0.975416	31032.2	1974118	7489700
连云港市	696.73	40723.8	0.0304859	42.53	0.824315	15657.3	216091	4259200
淮安市	562.762	48633	0.019332	45.93	0.679306	17197.9	152563	5124700
盐城市	489.061	50873.8	0.00825822	42.08	0.722967	17736	511743	7463100
扬州市	699.621	87110.5	0.0211349	43.89	0.770697	26825.1	692527	4427800
镇江市	707.474	128924	0.0358073	46.9	0.851567	40995.1	1512753	3487300
泰州市	877.57	72617.9	0.0263936	44.96	0.875317	19723.1	370783	4299000
宿迁市	687.799	36265.8	0.00991201	39.35	0.798002	10688.5	195522	4057800
杭州市（浙江）	435.979	138901	0.0276862	58.24	2.22834	64919.2	3029584	12054777
宁波市	597.565	136448	0.0303015	45.24	1.87002	57105.4	1955963	12526362
温州市	671.365	56928.3	0.015084	53.4	1.62993	33009.1	1213586	5694294
嘉兴市	892.669	100658	0.0295734	43.44	1.34127	42765.7	193582	4241331
湖州市	453.11	79036.3	0.0175636	44.87	1.20418	36552.4	111890	2737406
绍兴市	535.222	100787	0.0265479	45.1	1.33167	36583.8	683541	4214117
金华市	436.931	71165.3	0.00732956	50.32	1.77572	37296.4	266797	4643797
衢州市	289.859	44704.4	0.00794347	45.97	1.38205	21490.9	72632	2306709
舟山市	669.141	112248	0.0397732	48.7	1.33448	42678.5	189330	2396523
台州市	634.885	59479.7	0.0136734	49.42	1.52781	30572.5	173944	4572105
丽水市	153.995	41418	0.00215112	46.05	1.35214	19493.9	152011	2793261
合肥市（安徽）	627.104	78864.6	0.0367095	42.75	1.70249	30424.8	1749639	7726647
芜湖市	638.55	63861.4	0.0263857	37.92	1.01393	19050.3	380797	3936758
蚌埠市	632.415	33294.9	0.0231205	36.99	0.950876	15162.7	356451	2447171
淮南市	952.786	36599.6	0.0414164	39.53	1.07709	18650.3	320948	1534525
马鞍山市	564.337	59750.7	0.0220869	37.52	0.867352	18317.3	355527	2022307
淮北市	789.858	35122	0.0328712	34.1	0.922865	13088	287922	1314355
铜陵市	614.488	123523	0.0606911	33.07	0.841066	36899.5	170548	1108225
安庆市	403.909	22784.6	0.00607194	36.53	1.00771	9779.4	243741	3369012
黄山市	152.604	35946.9	0.00502687	49.73	1.0667	19036.1	95575	1598195
滁州市	332.243	29076.2	0.00856318	29.81	0.920845	10176.8	250140	3026067
阜阳市	1030.49	12156	0.0115359	36.67	0.936491	6471.09	456746	4315957
宿州市	653.496	19027	0.00748667	40.35	0.654171	6535.67	333083	2946019
六安市	390.092	14162.5	0.00403826	36.17	1.06441	6753.21	103186	3613614
亳州市	745.159	14845.4	0.00734773	40.04	0.830684	6872.65	91642	2778388
池州市	192.416	33707.1	0.00442672	40.91	0.878304	12250.7	60064	1475708
宣城市	227.361	34701.1	0.00409648	38.79	0.926766	15092	423760	2432059
福州市（福建）	535.195	82818.6	0.0188418	48.66	1.89361	51429.1	1530052	7259345
厦门市	1242.79	164150	0.186639	55.71	2.18319	55336.1	1624310	6511705
莆田市	833.358	48078.8	0.029787	35.69	0.885819	16233.4	752490	1887983
三明市	123.719	60293.1	0.0014718	34.2	0.704651	15643.6	78008	2406724
泉州市	655.878	84956.9	0.0140717	37.14	0.861067	34045.1	438734	5398893
漳州市	389.814	55118.2	0.00507376	38.06	0.67604	15475.4	348980	3558161
南平市	121.712	41878.2	0.00144521	35.25	0.814582	15752.1	206400	2399707
龙岩市	162.293	56191.5	0.00280543	35.84	0.782681	20673	223094	2579654
宁德市	259.382	42627.5	0.00207404	31.89	0.936087	13339.7	32254	2480065
南昌市（江西）	703.026	76867.2	0.0362159	41.22	1.84401	31954.8	2150147	5431789
景德镇市	316.917	46305.7	0.0145086	35.91	0.646432	16170.3	46006	1729617
萍乡市	517.724	46001.2	0.0162986	36.42	0.591072	15279.7	156905	1858015
九江市	260.93	36831.5	0.00522528	39.28	0.76308	11255.6	411469	4428680
新余市	388.672	76651.3	0.0218943	38.33	0.701932	17304.7	78942	1521476
鹰潭市	357.472	50232.7	0.00901685	32.9	0.706615	13560.7	14760	1277407
赣州市	244.044	20547.6	0.00328761	40.93	1.16398	7377.8	346245	6149655
吉安市	209.025	25049.4	0.0020041	34.16	0.794384	7513.11	201240	3596439
宜春市	319.776	27153.2	0.0036424	33.71	0.813438	8888.9	491098	4035079
抚州市	212.394	27678.3	0.00314538	33.84	0.728941	10778.1	568613	2942955
上饶市	339.783	21317.2	0.00321662	37.84	0.893072	8269.86	101158	4569445
济南市（山东）	782.358	97489.8	0.0491285	57.18	1.58588	54501.3	1576915	6581813
青岛市	694.106	118761	0.0416096	52.79	1.15826	47423.6	1601970	12228664
淄博市	720.201	96141.5	0.0438089	42.53	0.636519	45384.7	272542	3828905
枣庄市	893.449	49807.6	0.029862	39.72	0.530667	19750.9	164522	2364093
东营市	231.251	181022	0.0140725	31.94	0.852459	38193.8	234383	2576377
烟台市	471.614	98672.5	0.022936	41.6	0.655109	41015.4	937551	6435311
潍坊市	553.621	57854.3	0.0109453	43.02	0.874088	25483.1	190951	6121550
济宁市	766.899	46264	0.0163425	41.43	0.658123	22030.2	91704	5150877
泰安市	728.82	55830.5	0.016832	45.19	0.570087	23538.7	392851	3268776
威海市	439.451	117824	0.0325013	45.38	0.590013	51488.1	371570	3383797
日照市	552.249	56455.5	0.0188095	42.92	1.16743	20404.6	343675	1853745
临沂市	653.854	33479	0.0117038	45.96	0.893563	19883.5	402198	5335871
德州市	566.972	46842.8	0.014189	40.32	0.56199	21411.1	123115	3378202
聊城市	692.676	42802.8	0.0103506	37.05	0.69291	17037.1	181771	3468357
滨州市	402.764	60537.4	0.0140072	41.93	0.873954	20912.2	140571	3093104
荷泽市	818.424	23936.4	0.00807033	35.96	0.681155	13479.8	111146	4004399
郑州市（河南）	1088.49	90211.1	0.0528203	48.64	1.73144	40650.8	2993453	11060158
开封市	859.466	28994.7	0.0194165	41.38	0.633973	13490.2	176828	2643683
洛阳市	478.111	47622	0.013732	44.32	0.759776	22034.2	31906	4777578
平顶山市	713.385	30336.3	0.00931236	38.02	0.823826	12274	55249	2594179
安阳市	839.839	30520.4	0.0109752	38.59	0.537153	10940.5	80603	2735650
鹤壁市	773.327	42506.4	0.0293584	26.09	0.675631	10884.6	54691	1149368
新乡市	735.564	30983.8	0.0123886	38.96	0.646141	12197.3	30423	3109500
焦作市	912.994	51820.9	0.0273053	33.13	0.490415	16808	95310	2163159
濮阳市	1024.38	30962.9	0.0132641	31.59	0.409044	10971.4	77708	2186590
许昌市	1010.15	43012.8	0.015009	33.19	0.625022	14010.2	42750	2495564
漯河市	995.691	37041.1	0.0239562	26.34	0.50781	16318.9	16599	1639014
三门峡市	217.483	54805.2	0.00521246	32.35	0.536965	17385.6	10583	1728331
南阳市	448.338	24121.3	0.00530952	38.25	0.60107	13211.5	189282	5158350
商丘市	897.879	18855.3	0.00585856	37.41	0.627839	8460.97	54230	3817032
信阳市	477.969	20911.2	0.00402512	35.65	0.687497	8097.33	22411	3748133
周口市	1040.34	16793.5	0.00417106	32.35	0.439284	7833.28	87417	4337433
驻马店市	617.172	19412.8	0.00466751	37.65	0.616832	8111.79	71477	3837241
武汉市（湖北）	967.756	131508	0.0540051	51.02	1.57128	61526.8	8861396	13380508
黄石市	584.704	45829.8	0.0157561	35.8	0.754552	21732.3	131459	2257574
十堰市	146.003	37582.2	0.00444247	38.96	0.792942	18483.3	80664	3076464
宜昌市	187.555	85006.8	0.0074536	30.37	0.630226	27361.4	563385	5375291
襄阳市	299.868	57171	0.00827656	31.25	0.497795	19694.6	99553	5845031
鄂州市	691.907	66190	0.0403137	30.54	0.461761	23750.8	122430	848701
荆门市	241.124	46422.8	0.00467994	32.98	0.571785	18102.5	81944	2258968
孝感市	590.887	27678.2	0.00561167	33.76	0.628106	15140.9	10200	2903771
荆州市	451.583	24728.3	0.00578811	34.1	0.673137	14710.1	42537	2587351
黄冈市	426.431	21348.7	0.00299135	37.2	0.623764	11833.5	52393	4034407
咸宁市	308.081	34288.8	0.00517896	34.08	0.610609	13349.8	44930	1910300
随州市	260.45	31289	0.00453923	35.24	0.581807	15920.9	4656	1531016
长沙市（湖南）	575.796	125083	0.0242163	45.06	1.44159	54244.7	2605260	9249992
株洲市	357.452	57954.6	0.0101473	35.05	0.497871	20839.4	635426	3501060
湘潭市	577.656	58871.6	0.0159345	36.91	0.737519	17995.9	275788	2298943
衡阳市	522.296	32549.4	0.00738417	40.16	0.423147	12375.1	1192449	4918783
邵阳市	394.321	16886.4	0.00286222	41.79	0.642726	9076.2	162117	4321331
岳阳市	379.856	51139.8	0.00623906	38.88	0.309907	18084	269718	3758048
常徳市	322.147	44469.9	0.00465891	41.21	0.398837	15520.6	80054	4265226
张家界市	178.615	26340	0.00343947	65.66	0.829172	10435.1	111300	1443320
益阳市	390.276	28168.8	0.00563312	39.33	0.455382	11936.9	17511	2750128
郴州市	268.785	38087.8	0.00370917	35.58	0.470018	15324.6	644737	3788178
永州市	285.391	22323.6	0.00278167	41.71	0.559606	8308.68	245995	3532357
怀化市	186.637	24578.7	0.00229932	43.68	0.653875	9705.15	143912	3345277
娄底市	551.423	28851.1	0.00580737	35.02	0.60284	9690.02	371405	2377721
广州市（广东）	1149.03	211901	0.0865644	67.11	1.50804	93515	3495151	17277176
韶关市	179.345	34825.7	0.00538942	49.33	0.636396	17588.4	40390	2815130
深圳市	1777.62	493052	0.448332	58.78	1.85393	141352	2882198	35216708
珠海市	649.249	180117	0.0713857	48.04	1.41222	81209.5	333571	3887661
汕头市	2503.23	33935.7	0.113183	43.34	0.641852	24331.3	51541	2809762
佛山市	1024.14	205772	0.0454002	37.83	0.99333	69548.2	164762	7999307
江门市	411.794	57229.6	0.00401473	43.79	0.990172	26425.2	38299	2928957
湛江市	620.587	28920.3	0.00812382	42.74	0.653946	15905.3	79748	4123572
茂名市	687.584	31121.2	0.010455	43.04	0.350965	15453.2	16400	3399019
肇庆市	294.319	44949.7	0.0073803	35.1	0.650515	14428.6	302772	2677067
恵州市	314.71	87938.8	0.0189001	40.2	0.784817	29986.4	294700	4860668
梅州市	343.758	17649.8	0.00318225	43.7	0.767274	10215.4	28242	3763738
汕尾市	737.842	21229.7	0.00347174	38.75	0.401721	13639.8	13900	2129482
河源市	234.068	22108.5	0.00204868	42.68	0.988893	13181.6	12817	2683846
阳江市	367.169	42790.9	0.00957642	38.45	0.599813	20007.5	27285	1709079
清远市	219.852	30533.5	0.00281257	47	0.830479	13655.3	270829	2925944
东莞市	792.724	321782	0.425045	53.1	0.95312	112030	229181	5812410
中山市	889.462	189692	0.0647534	43.55	0.925216	68486	138899	3541653
潮州市	867.133	33361.8	0.0242689	39.73	0.405494	16281.1	4731	1476025
揭阳市	1339.08	26935.6	0.0200382	31.52	0.48927	12433.3	14955	2768790
云浮市	383.982	23856.5	0.00320103	36.53	0.838619	10193.2	1481	1574207
南宁市（广西）	332.912	46067.9	0.0128122	49.68	2.41304	24136.9	3494530	5267231
柳州市	205.205	60233.1	0.00988977	36.11	0.884043	24739.5	265380	3097184
桂林市	190.215	36731.1	0.00351433	36.16	0.810559	14215.6	422691	3576008
梧州市	273.213	31361.5	0.00426835	30.8	0.617111	10610.8	113083	2147277
北海市	515.313	51877.4	0.0210399	31.67	0.5427	11804.3	94856	1301770
防城港市	153.27	64922.5	0.00571818	30.93	0.685226	10566.5	235559	1317182
钦州市	332.264	23371.1	0.00731952	37.85	0.579323	8252.84	160001	1908619
贵港市	517.77	15761.3	0.00635918	39.61	0.689675	7087.42	96578	1863795
玉林市	553.744	20347	0.00530658	38.13	0.583409	8446.75	303428	2842615
百色市	114.138	23726.4	0.00114803	30.54	0.725922	5353.09	34966	3109853
贺州市	204.025	19521.6	0.00234663	37.66	0.662515	6127.94	28485	1547478
河池市	126.819	14557.7	0.000679293	44.85	0.817404	5732.84	47586	2601691
来宾市	198.225	20978.7	0.00305719	36.41	0.642829	5458.46	59336	1393202
崇左市	143.55	27444.7	0.00106739	37.05	0.54635	4798.57	113843	1851133
海口市（海南）	715.278	70507.6	0.0625694	75.84	3.14642	36136.6	858835	1709331
三亚市	300.781	75427.5	0.0763873	65.72	1.99896	31450.4	93629	1183162
重庆市	409.333	46613.3	0.0135471	47.7	1.4248	19052	6524147	37919973
成都市（四川）	1013.16	87953.8	0.0498366	52.81	2.0341	40276.8	3504082	14684242
自贡市	747.455	34908.4	0.0255832	30.68	0.538486	15318.9	497764	1733530
攀枝花市	149.52	83606	0.00992163	25.17	0.753521	25862.6	103807	1126499
泸州市	413.272	26764.2	0.00941321	27.99	0.807558	11067.5	447885	3039880
德阳市	659.77	41156.5	0.0126121	30.75	0.670327	15794.2	55330	2194747
绵阳市	269.399	31171.3	0.00616555	34.19	0.901501	16117.1	562572	3042238
广元市	187.18	19830	0.00326099	36.36	0.909748	9715.48	196661	2096211
遂宁市	711.669	24179.8	0.0141751	28.37	0.80891	10967.9	62528	1828440
内江市	780.598	28508.4	0.0132083	24.17	0.574136	9718.26	192708	1924370
乐山市	278.071	36779.8	0.00538552	30.1	0.951636	15602.7	46033	2321550
南充市	594.959	20424.9	0.00924421	29	0.853376	9413.89	206400	3696431
眉山市	489.02	29495.5	0.00837815	28.36	0.66393	11134	135071	2071373
宜宾市	416.005	27639.2	0.005616	27.5	0.691054	12244.7	121114	3078287
广安市	737.092	21515.5	0.00752878	32.03	0.578939	8847.67	96278	2251678
达州市	411.623	19782.7	0.0048312	29.79	0.687998	9848.74	18218	3243334
雅安市	102.958	32443.3	0.00200518	29.69	1.01495	12920.5	212152	2222395
巴中市	308.729	13209.9	0.00254698	36.61	0.913198	6704.99	243275	2460191
资阳市	632.764	25222	0.00548116	24.92	0.564319	9225.17	18429	2160816
贵阳市（贵州）	487.119	73793.6	0.0341092	57.17	2.72402	27059.6	3297887	5035189
六盘水市	336.292	36025.2	0.00610652	39.33	0.649198	8779.86	703890	2571669
遵义市	257.899	27331.4	0.00207496	39.12	0.887997	8066.11	26458	4734095
安顺市	319.942	21093.8	0.00635373	48.72	0.975798	5255.48	761739	1969941
昆明市（云南）	301.629	71422.2	0.0224648	55.28	3.01826	34865.1	1334083	6154909
曲靖市	224.131	25472.8	0.00234319	29.75	0.765075	7754.86	217205	3630497
玉溪市	141.322	57614.1	0.0019385	33.27	0.679967	13488.5	9256	2232989
保山市	131.945	21302.9	0.00114223	39.48	0.998064	6888.9	85084	1921314
昭通市	267.068	11820.1	0.00127986	36.65	0.870619	3538.7	86690	4052878
丽江市	56.9584	23962.6	0.000984024	44.83	1.43056	7744.42	4652	1440421
临沧市	99.6232	21338.8	0.000830652	37.24	0.860546	6568.56	14453	2024955
西安市（陕西）	807.824	71122.8	0.0491364	59.55	2.364	41750	1893128	9172400
铜川市	215.456	38801.9	0.0113627	33.67	0.449395	13158	201818	898623
宝鸡市	211.728	46487.4	0.00483427	26.91	0.581729	16528.2	99129	2640740
咸阳市	517.804	40863.4	0.008836	27.21	0.47713	11402.6	790308	3001911
渭南市	423.877	26388.1	0.0045584	35.26	0.626647	9039.57	129233	3350421
延安市	63.5954	50897.2	0.000993762	28.78	0.693157	10237.3	33020	3156024
汉中市	141.382	27642.8	0.00122954	37.98	0.591649	8281.23	26350	2586474
榆林市	86.5198	69445.5	0.00125381	32.06	0.77553	10502	163230	4646400
安康市	129.504	25343.1	0.00169655	32.32	0.708386	7191.71	167257	2246024
商洛市	130.111	24773.2	0.000933029	33.23	0.543074	6161.51	6525	1815306
兰州市（甘肃）	245.988	65113.1	0.0223124	59.98	3.28819	35792.2	2605362	3440019
嘉峪关市	68.9949	93848.9	0.0232947	40.68	2.23869	27134.4	15385	250995
金昌市	51.3602	49139	0.00474033	33.78	1.48941	16635.5	24842	521734
白银市	85.4334	24024.9	0.00287882	41.68	1.17879	9827.89	88631	1308566
天水市	257.176	15082.2	0.00332843	48.89	1.15994	7147.05	84242	2239238
武威市	57.1755	21900	0.000928155	39.37	1.67281	8554.82	17318	1718832
张掖市	31.0252	28717.6	0.000899485	45.16	1.29984	11349.1	81306	1234755
平凉市	208.666	14917.6	0.00321038	45.02	1.35284	7615.3	44111	1613904
酒泉市	5.75026	48843.1	0.000218483	48.49	1.21084	15829.3	36570	1101950
庆阳市	98.5693	22798.7	0.000874664	33.79	0.95998	7629.94	5525	2075730
定西市	153.435	10134.5	0.00119843	52.95	1.8253	3568.91	8379	1978548
陇南市	102.647	11028	0.000330472	54.55	1.5189	3178	19286	1970328
西宁市（青海）	262.624	56251.9	0.0111593	48.66	3.61953	22962.6	493537	2800252
银川市（宁夏）	198.593	83348.7	0.0184842	43.81	2.446	26648.9	237054	3092658
石嘴山市	140.358	64722.8	0.00976271	30.71	0.880197	12889.2	26710	801685
吴忠市	83.7868	28830.4	0.00299916	30.57	1.13875	6787.99	23934	1568074
固原市	114.793	14491.5	0.00331034	51.96	0.950174	4004.27	13119	1835195
中卫市	68.8732	26370.2	0.00159101	38.83	1.17406	5042.4	11514	1187415
乌鲁木齐（新疆）	193.523	98626.1	0.0311836	68.88	1.88378	43154.8	2298575	4466619
克拉玛依市	38.746	210020	0.00874855	33.96	0.809834	19624.5	98373	896640
MAX	2503.23	493052	0.459795	79.65	3.61953	141352	10215405	61915601
MIN	5.75026	10134.5	0.000218483	24.17	0.309907	3178	1481	250995
DV	2497.48	482918	0.459577	55.48	3.30962	138174	10213924	61664606
标准化
北京市	0.325916	0.333301	0.19241	1.00001	0.547746	0.533202	1.00001	0.926409
天津市	0.34274	0.312517	0.15842	0.504336	0.353999	0.347527	0.44523	0.520122
石家庄市（河北）	0.313234	0.0885269	0.0434629	0.390601	0.190944	0.166449	0.127557	0.106601
唐山市	0.222091	0.146422	0.0334525	0.205129	0.142992	0.182912	0.0458528	0.0919854
秦皇岛市	0.149432	0.0666086	0.0361894	0.469188	0.268922	0.132169	0.0165906	0.032962
邯郸市	0.346074	0.041074	0.0224444	0.285879	0.1757	0.0710868	0.0440467	0.0795581
邢台市	0.249032	0.0258507	0.0153066	0.274704	0.207579	0.0581862	0.00404577	0.0565371
保定市	0.214684	0.0307041	0.0169027	0.252894	0.167289	0.0678715	0.00644798	0.0878564
张家口市	0.0487426	0.0392264	0.00457214	0.32355	0.278595	0.0723917	0.00745014	0.0592275
承德市	0.0364725	0.0526105	0.00321338	0.209996	0.239036	0.0699094	0.00455478	0.0433795
沧州市	0.218624	0.0678223	0.0104708	0.299758	0.100406	0.0806705	0.0146515	0.0745633
廊坊市	0.287018	0.0901151	0.0221325	0.413312	0.312525	0.101999	0.00852641	0.0740955
衡水市	0.203138	0.034884	0.0100452	0.285338	0.224407	0.0744691	0.00400739	0.0395513
太原市（山西）	0.208218	0.133198	0.102601	0.669981	0.90357	0.280534	0.0951467	0.0640486
大同市	0.0870245	0.0480032	0.0187519	0.516953	0.245311	0.106934	0.00250845	0.0430985
阳泉市	0.113501	0.0723612	0.0206748	0.438546	0.272243	0.134887	0.0107309	0.0122716
长治市	0.0947686	0.0525062	0.00875437	0.357616	0.192513	0.0896811	0.0273723	0.0351135
晋城市	0.0909326	0.0771864	0.0126016	0.282995	0.19559	0.0953298	0.0168033	0.0251484
朔州市	0.0585727	0.0945593	0.00777543	0.443053	0.0266111	0.0980624	0.0105936	0.0183663
晋中市	0.0782329	0.0447353	0.00794251	0.395107	0.25398	0.0933086	0.0251977	0.0350488
运城市	0.141743	0.0266736	0.00593977	0.394927	0.152001	0.070773	0.001646	0.0408516
忻州市	0.0465036	0.0250459	0.00260573	0.392584	0.223473	0.0504838	0.0032821	0.0351859
临汾市	0.0827433	0.0348627	0.0051013	0.350947	0.187206	0.0731475	0.0188208	0.0425669
吕梁市	0.0707564	0.0301033	0.00202104	0.239015	0.18783	0.0528361	0.00983463	0.0403758
呼和浩特（内蒙）	0.0532926	0.247264	0.0286435	0.787501	0.500195	0.3876	0.14093	0.0544246
包头市	0.0299873	0.323309	0.0148768	0.445936	0.0843625	0.389719	0.117293	0.059715
乌海市	0.104442	0.239593	0.0537695	0.324091	0.205271	0.203219	0.0257987	0.0131766
赤峰市	0.0182849	0.0623352	0.00151785	0.243882	0.0951893	0.0766736	0.0433395	0.0632448
通辽市	0.019153	0.100743	0.00176784	0.197018	0.0550398	0.0833624	0.0216884	0.0548389
鄂尔多斯市	0.00496868	0.535294	0.00245465	0.301019	0.0994241	0.280783	0.00942871	0.0897361
呼伦贝尔市	0.00181494	0.106715	4.6434e-05	0.268395	0.0803659	0.129368	0.0304852	0.0566778
巴彦淖尔市	0.00826185	0.0842124	0.00154022	0.115187	0.140972	0.0741498	0.016624	0.0331555
乌兰察布市	0.0178284	0.048115	0.00161789	0.230183	0.0769832	0.0537546	0.015557	0.0475739
沈阳市（辽宁）	0.225125	0.185197	0.0782128	0.421063	0.377686	0.361781	0.137137	0.127064
大连市	0.18672	0.248757	0.0657881	0.480544	0.32437	0.353469	0.0778549	0.143624
鞍山市	0.147421	0.118869	0.0397144	0.410969	0.158427	0.179609	0.0179649	0.0355859
抚顺市	0.0743498	0.0957748	0.0261795	0.340673	0.0898509	0.186538	0.00491135	0.0231433
本溪市	0.0696908	0.138523	0.0234384	0.335987	0.135173	0.149995	0.00229639	0.017391
丹东市	0.0600726	0.0646624	0.0105124	0.342656	0.221196	0.130651	0.00437287	0.030517
锦州市	0.118287	0.0698675	0.0162324	0.307508	0.197407	0.120142	0.00797266	0.0299228
营口市	0.175392	0.113776	0.0451948	0.368792	0.232224	0.123706	0.000334459	0.0238326
阜新市	0.0709712	0.0364607	0.0156097	0.27236	0.352508	0.0817929	0.00308512	0.0170204
辽阳市	0.147366	0.0980411	0.047193	0.243341	0.208059	0.134228	0.00604705	0.019986
盘锦市	0.125305	0.179886	0.0396485	0.229282	0.10753	0.170875	0.001347	0.0240401
铁岭市	0.0903324	0.0300998	0.00791318	0.294891	0.236466	0.0752921	0.00583225	0.0297215
朝阳市	0.0670028	0.0309434	0.00574377	0.354192	0.230676	0.0678617	0.00845024	0.0274106
葫芦岛市	0.105402	0.0322651	0.015738	0.364105	0.264106	0.0894363	0.00389235	0.0228294
长春市（吉林）	0.144273	0.130932	0.049199	0.351849	0.394569	0.208318	0.151388	0.120115
吉林市	0.0592962	0.0953376	0.0140611	0.357977	0.120724	0.199988	0.0202952	0.0553802
四平市	0.0885822	0.0572613	0.00855175	0.121856	0.134591	0.0992869	0.00183251	0.0317959
辽源市	0.0918103	0.103584	0.0191348	0.180616	0.053464	0.100872	0.00346401	0.0138917
通化市	0.0544135	0.0727941	0.0069103	0.278669	0.106059	0.135202	0.00484888	0.0332806
白山市	0.0263843	0.0894492	0.00465338	0.17647	0.0998243	0.130675	0.00431784	0.0214888
松原市	0.050503	0.100951	0.00468008	0.258662	0.0556677	0.135783	0.00371015	0.0256044
白城市	0.0282784	0.0526938	0.00313395	0.241719	0.168063	0.091269	0.00484379	0.0288681
哈尔滨（黑龙江）	0.0702003	0.102902	0.0156716	0.572288	0.352529	0.232554	0.0812323	0.129703
齐齐哈尔市	0.0495049	0.0269047	0.0066886	0.372396	0.241191	0.0584763	0.00632755	0.0589553
鸡西市	0.0299979	0.0376803	0.00714949	0.242259	0.24872	0.0924441	0.00901369	0.00870494
鹤岗市	0.0265152	0.0310962	0.00742209	0.193954	0.422428	0.0566269	0.00307572	0.0105081
双鸭山市	0.0238058	0.0398884	0.00503812	0.267494	0.429171	0.0355233	0.00774346	0.0148814
大庆市	0.0496908	0.203287	0.0323718	0.0796783	0.000944408	0.249607	0.00651534	0.0278278
伊春市	0.0125018	0.0214327	0.00990005	0.256499	0.0858448	0.0413032	0.00403059	0.019322
佳木斯市	0.0267915	0.049647	0.00508351	0.374019	0.356594	0.0992148	0.00509277	0.0303311
七台河市	0.0511999	0.0320076	0.023179	0.413853	0.23527	0.059584	0.00433194	0.00769042
牡丹江市	0.0247264	0.0826166	0.00414344	0.413492	0.080081	0.12282	0.00715995	0.0352221
黑河市	0.00755069	0.0342223	0.000171391	0.222432	0.244078	0.0217331	0.00080372	0.0224642
绥化市	0.0606851	0.0270535	0.00178084	0.17665	0.0881354	0.0444814	0.00629368	0.0499511
上海市	0.908874	0.33956	1.00001	0.785699	0.548438	0.48516	0.644417	1.00001
南京市（江苏）	0.39489	0.287093	0.242423	0.597523	0.472633	0.485432	0.423447	0.165497
无锡市	0.413861	0.345819	0.134383	0.449541	0.237395	0.40556	0.053406	0.129219
徐州市	0.34781	0.0861117	0.0437872	0.397811	0.0807308	0.142935	0.0130811	0.117964
常州市	0.337346	0.273465	0.124067	0.456751	0.213187	0.365454	0.0927761	0.0746445
苏州市	0.306213	0.429306	0.113946	0.464502	0.306349	0.46111	0.205789	0.243597
南通市	0.288747	0.145068	0.0484221	0.38988	0.201093	0.201599	0.193142	0.117398
连云港市	0.276681	0.0633525	0.0658693	0.33094	0.155438	0.0903263	0.0210215	0.0650101
淮安市	0.22304	0.0797305	0.0415994	0.392223	0.111624	0.101476	0.0148018	0.0790457
盐城市	0.19353	0.0843706	0.0175038	0.322829	0.124816	0.105371	0.0499675	0.116967
扬州市	0.277838	0.159408	0.0455223	0.355453	0.139238	0.171151	0.0676672	0.0677442
镇江市	0.280983	0.245993	0.0774483	0.409707	0.163672	0.273703	0.147972	0.0524924
泰州市	0.34909	0.129397	0.056965	0.37474	0.170848	0.119752	0.0361667	0.0656555
宿迁市	0.273105	0.0541212	0.0211023	0.273622	0.147488	0.0543655	0.0190077	0.061744
杭州市（浙江）	0.172275	0.266653	0.0597774	0.614105	0.579664	0.446848	0.296478	0.191429
宁波市	0.236975	0.261572	0.0654682	0.379786	0.471398	0.390297	0.191365	0.199077
温州市	0.266525	0.0969079	0.0323561	0.526867	0.398856	0.215906	0.118682	0.0882827
嘉兴市	0.355136	0.187462	0.0638839	0.347342	0.311637	0.286517	0.0188178	0.0647203
湖州市	0.179135	0.142688	0.0377515	0.373117	0.270214	0.241549	0.0108197	0.0403315
绍兴市	0.212012	0.187728	0.0573006	0.377263	0.308736	0.241777	0.0667875	0.064279
金华市	0.172656	0.126389	0.0154831	0.471351	0.442906	0.246934	0.0259859	0.071247
衢州市	0.113768	0.0715955	0.0168189	0.392944	0.323958	0.132546	0.00697608	0.033347
舟山市	0.265634	0.211461	0.0860777	0.442151	0.309585	0.285886	0.0184015	0.0348035
台州市	0.251918	0.102191	0.0292867	0.455129	0.367998	0.198272	0.0168951	0.0700844
丽水市	0.0593676	0.0647901	0.00421525	0.394386	0.314921	0.118093	0.0147477	0.0412373
合肥市（安徽）	0.248802	0.142332	0.0794114	0.334905	0.420779	0.197203	0.171164	0.121241
芜湖市	0.253385	0.111265	0.0569476	0.247847	0.212732	0.114882	0.0371471	0.0597811
蚌埠市	0.250929	0.0479693	0.0498428	0.231084	0.193679	0.0867465	0.0347635	0.0356249
淮南市	0.379207	0.0548124	0.0896532	0.276867	0.231813	0.111987	0.0312876	0.0208247
马鞍山市	0.22367	0.102753	0.0475939	0.240637	0.168442	0.109578	0.0346731	0.0287349
淮北市	0.31397	0.0517526	0.0710596	0.178993	0.185215	0.0717312	0.0280542	0.0172543
铜陵市	0.243751	0.234809	0.131593	0.160428	0.160499	0.244062	0.0165626	0.0139115
安庆市	0.159434	0.0262051	0.0127466	0.222793	0.210849	0.0477862	0.0237286	0.0505741
黄山市	0.0588107	0.0534609	0.0104726	0.460717	0.228674	0.114779	0.00922233	0.0218572
滁州市	0.130739	0.0392334	0.0181674	0.101668	0.184605	0.0506624	0.0243551	0.0450127
阜阳市	0.41032	0.00419604	0.0246357	0.225316	0.189332	0.023843	0.044583	0.0659305
宿州市	0.25937	0.0184241	0.015825	0.291647	0.104029	0.0243104	0.0324757	0.0437146
六安市	0.153902	0.00835099	0.00832152	0.216304	0.227983	0.0258849	0.00996749	0.0545408
亳州市	0.296072	0.00976501	0.0155226	0.286059	0.157363	0.0267492	0.00883726	0.0409961
池州市	0.0747516	0.0488228	0.00916677	0.30174	0.171751	0.0656717	0.0057456	0.0198709
宣城市	0.0887439	0.0508811	0.0084482	0.263528	0.186394	0.0862348	0.0413535	0.0353798
福州市（福建）	0.212002	0.15052	0.0405328	0.44143	0.478524	0.349216	0.149666	0.113663
厦门市	0.495325	0.318937	0.405646	0.568503	0.566022	0.377493	0.158894	0.101538
莆田市	0.331387	0.078583	0.0643486	0.207652	0.174021	0.0944954	0.073538	0.0265566
三明市	0.047245	0.103876	0.00273712	0.180796	0.119282	0.0902269	0.00750242	0.0349689
泉州市	0.260324	0.154948	0.0301535	0.233788	0.166543	0.223404	0.0428195	0.0834922
漳州市	0.15379	0.0931598	0.0105747	0.25037	0.110637	0.0890098	0.0340321	0.0536415
南平市	0.0464417	0.065743	0.00267925	0.199722	0.152497	0.0910123	0.0200727	0.0348551
龙岩市	0.0626905	0.0953823	0.00563899	0.210356	0.142858	0.126626	0.0217071	0.0377733
宁德市	0.101565	0.0672947	0.00404754	0.139159	0.18921	0.0735527	0.00302285	0.0361583
南昌市（江西）	0.279202	0.138196	0.0783373	0.307328	0.463537	0.208276	0.210376	0.0840257
景德镇市	0.124602	0.0749114	0.0311042	0.211618	0.101691	0.0940388	0.00436925	0.0239885
萍乡市	0.205006	0.0742807	0.034999	0.22081	0.084964	0.0875934	0.0152269	0.0260707
九江市	0.102185	0.0552926	0.0109044	0.27236	0.136936	0.05847	0.0401501	0.0677585
新余市	0.153333	0.137749	0.0471747	0.255237	0.11846	0.102249	0.00759386	0.0206131
鹰潭市	0.140841	0.0830431	0.0191545	0.157364	0.119875	0.0751524	0.00131009	0.0166551
赣州市	0.0954237	0.0215729	0.00668815	0.302101	0.258069	0.0304052	0.0337643	0.0956671
吉安市	0.0814021	0.0308949	0.00389535	0.180075	0.146395	0.0313844	0.0195675	0.0542623
宜春市	0.125747	0.0352514	0.00746016	0.171964	0.152152	0.0413414	0.0479462	0.0613756
抚州市	0.0827511	0.0363386	0.00637868	0.174307	0.126621	0.055014	0.0555354	0.0436649
上饶市	0.133758	0.0231665	0.0065337	0.246405	0.176213	0.0368612	0.00976893	0.0700413
济南市（山东）	0.310967	0.180901	0.106434	0.594999	0.385544	0.371451	0.154254	0.102675
青岛市	0.27563	0.224948	0.0900737	0.515872	0.256338	0.320228	0.156707	0.194249
淄博市	0.286079	0.178109	0.0948591	0.33094	0.0986956	0.305471	0.0265484	0.0580321
枣庄市	0.355448	0.0821627	0.0645117	0.280291	0.0667126	0.119953	0.0159726	0.0342776
东营市	0.0903013	0.353874	0.0301553	0.14006	0.163942	0.253429	0.0228124	0.0377202
烟台市	0.186544	0.18335	0.0494415	0.314177	0.104313	0.27385	0.0916565	0.1003
潍坊市	0.219379	0.0988256	0.0233507	0.339772	0.170477	0.161438	0.0185602	0.0952114
济宁市	0.304777	0.0748249	0.0350945	0.311113	0.105223	0.136448	0.00884333	0.0794702
泰安市	0.28953	0.0946348	0.0361596	0.378885	0.0786233	0.147366	0.0383273	0.0489486
威海市	0.173666	0.223008	0.0702547	0.38231	0.0846438	0.349644	0.0362438	0.0508139
日照市	0.21883	0.0959289	0.0404625	0.33797	0.259111	0.124683	0.0335127	0.0260014
临沂市	0.259513	0.0483504	0.0250011	0.392764	0.176361	0.120912	0.0392424	0.0824702
德州市	0.224726	0.0760236	0.0304087	0.291106	0.0761768	0.131968	0.0119186	0.0507232
聊城市	0.275058	0.0676577	0.0220567	0.232166	0.115734	0.100312	0.0176614	0.0521852
滨州市	0.158976	0.104382	0.0300132	0.320125	0.170437	0.128357	0.0136277	0.0460998
荷泽市	0.325408	0.0285901	0.017095	0.212519	0.112182	0.0745673	0.0107468	0.060878
郑州市（河南）	0.433543	0.165828	0.114467	0.44107	0.429526	0.271211	0.292941	0.1753
开封市	0.341841	0.0390645	0.0417833	0.310212	0.0979263	0.0746426	0.0171774	0.0388116
洛阳市	0.189145	0.0776371	0.0294142	0.363204	0.135938	0.136477	0.00298878	0.0734165
平顶山市	0.28335	0.0418427	0.0197975	0.24965	0.15529	0.0658401	0.00527419	0.0380088
安阳市	0.333983	0.0422239	0.0234158	0.259923	0.0686724	0.0561891	0.00775648	0.040303
鹤壁市	0.307351	0.0670439	0.063416	0.0346171	0.110513	0.0557851	0.00521956	0.0145787
新乡市	0.29223	0.0431834	0.0264913	0.266593	0.101603	0.0652855	0.00284358	0.0463657
焦作市	0.363274	0.0863318	0.0589487	0.16151	0.0545505	0.0986543	0.00919638	0.0310191
濮阳市	0.407873	0.0431403	0.0283961	0.133752	0.0299643	0.0564131	0.00747305	0.0313991
许昌市	0.402174	0.0680925	0.0321929	0.162591	0.0952218	0.0784057	0.00405046	0.0364096
漯河市	0.396386	0.0557267	0.0516612	0.0391232	0.0598064	0.0951146	0.00149014	0.0225192
三门峡市	0.0847885	0.0925116	0.0108765	0.147451	0.0686156	0.102834	0.000901136	0.0239676
南阳市	0.177224	0.028973	0.0110877	0.253795	0.0879848	0.0726255	0.0183968	0.0795914
商丘市	0.357222	0.0180684	0.0122823	0.238655	0.096073	0.0382443	0.00517442	0.0578396
信阳市	0.189088	0.0223258	0.00829293	0.206931	0.114099	0.0356126	0.00205916	0.0567222
周口市	0.414263	0.013799	0.00861047	0.147451	0.0391011	0.0337016	0.00842361	0.0662788
驻马店市	0.244825	0.0192229	0.0096907	0.24298	0.0927473	0.0357172	0.006863	0.0581673
武汉市（湖北）	0.385201	0.251345	0.117045	0.483968	0.381134	0.422297	0.867445	0.212928
黄石市	0.231825	0.0739257	0.0338185	0.209635	0.134359	0.134293	0.0127356	0.0325502
十堰市	0.0561678	0.0568472	0.00920105	0.266593	0.145959	0.110778	0.00776246	0.0458299
宜昌市	0.0728055	0.155051	0.015753	0.111762	0.0967943	0.175032	0.0550235	0.0831095
襄阳市	0.117776	0.0974105	0.0175437	0.127624	0.0567803	0.119545	0.00961179	0.0907271
鄂州市	0.27475	0.116087	0.0872538	0.114826	0.0458926	0.148901	0.0118516	0.00970285
荆门市	0.0942545	0.0751538	0.00971776	0.158806	0.0791362	0.108023	0.00788778	0.0325728
孝感市	0.234301	0.0363384	0.0117451	0.172865	0.0961538	0.0865886	0.000863639	0.0430294
荆州市	0.178523	0.03023	0.012129	0.178993	0.10976	0.0834713	0.00402961	0.0378981
黄冈市	0.168452	0.0232317	0.00604353	0.234869	0.0948416	0.0626523	0.00499457	0.0613647
咸宁市	0.121064	0.0500274	0.0108036	0.178633	0.090867	0.0736262	0.0042639	0.0269185
随州市	0.101993	0.0438155	0.00941158	0.199541	0.0821646	0.092234	0.00032085	0.0207678
长沙市（湖南）	0.228258	0.238039	0.0522273	0.376542	0.341947	0.369594	0.254934	0.145945
株洲市	0.140833	0.0990332	0.0216142	0.196117	0.0568034	0.127831	0.0620767	0.0527155
湘潭市	0.229003	0.100932	0.0342067	0.229642	0.129213	0.107252	0.0268662	0.0332211
衡阳市	0.206837	0.0464255	0.0156019	0.288222	0.0342254	0.0665718	0.116612	0.0757064
邵阳市	0.155595	0.0139914	0.00576255	0.317602	0.100571	0.042697	0.0157372	0.0660177
岳阳市	0.149803	0.0849215	0.0131103	0.265151	1e-05	0.107889	0.0262719	0.056883
常徳市	0.126696	0.0711098	0.009672	0.307148	0.0268802	0.089337	0.00770273	0.0651078
张家界市	0.0692257	0.0335673	0.0070186	0.747847	0.156906	0.0525315	0.0107619	0.0193456
益阳市	0.153976	0.0373544	0.0117918	0.273262	0.0439652	0.0634003	0.00157943	0.0405378
郴州市	0.10533	0.0578942	0.00760544	0.20567	0.0483876	0.0879186	0.0629883	0.0573716
永州市	0.111979	0.0252505	0.00558728	0.31616	0.0754566	0.0371422	0.0239493	0.0532231
怀化市	0.0724378	0.0299201	0.00453773	0.351668	0.10394	0.0472488	0.0139548	0.0501892
娄底市	0.218499	0.0387672	0.0121709	0.195576	0.0885196	0.0471393	0.0362276	0.0344986
广州市（广东）	0.457784	0.417818	0.187892	0.773983	0.362025	0.653804	0.34206	0.276119
韶关市	0.069518	0.0511392	0.0112615	0.453507	0.0986585	0.104302	0.00381941	0.041592
深圳市	0.709472	1.00001	0.975069	0.623838	0.466535	1.00001	0.282048	0.567041
珠海市	0.25767	0.352	0.154864	0.430255	0.333073	0.564746	0.0325235	0.0589849
汕头市	1.00001	0.0492962	0.245812	0.34554	0.100307	0.153102	0.00491115	0.0415049
佛山市	0.407779	0.405126	0.0983217	0.246225	0.206506	0.48035	0.0159961	0.125663
江门市	0.162591	0.0975319	0.00827031	0.353651	0.205552	0.168256	0.00361469	0.0434379
湛江市	0.246193	0.0389105	0.0172114	0.334725	0.103961	0.0921214	0.00767277	0.0628106
茂名市	0.273019	0.0434681	0.0222838	0.340133	0.0124156	0.0888493	0.00147065	0.0510607
肇庆市	0.115554	0.0721033	0.0155935	0.197018	0.102924	0.081434	0.0295081	0.039353
恵州市	0.123719	0.161123	0.0406595	0.288943	0.143504	0.19403	0.0287178	0.074764
梅州市	0.135349	0.0155722	0.00645891	0.352029	0.138203	0.0509417	0.00263005	0.0569753
汕尾市	0.293142	0.0229854	0.00708881	0.262807	0.0277516	0.0757248	0.00122589	0.030473
河源市	0.0914293	0.0248051	0.00399235	0.333644	0.205165	0.0724088	0.00111986	0.039463
阳江市	0.144724	0.067633	0.0203721	0.2574	0.087605	0.12181	0.00253636	0.0236554
清远市	0.0857371	0.042251	0.00565451	0.41151	0.157301	0.0758374	0.0263807	0.043389
东莞市	0.315117	0.645353	0.924396	0.521459	0.194356	0.787803	0.0223031	0.0901981
中山市	0.353852	0.371828	0.140432	0.349325	0.185925	0.472662	0.013464	0.0533738
潮州市	0.344911	0.0481078	0.0523417	0.280471	0.0288915	0.0948407	0.000328193	0.019876
揭阳市	0.533882	0.0348007	0.043136	0.13249	0.0542046	0.0669933	0.00132918	0.0408405
云浮市	0.151455	0.0284246	0.00649977	0.222793	0.15976	0.0507813	1e-05	0.0214682
南宁市（广西）	0.131007	0.0744189	0.0274129	0.459815	0.635469	0.151695	0.341999	0.0813571
柳州市	0.0798725	0.103751	0.0210539	0.215223	0.173485	0.156057	0.0258472	0.046166
桂林市	0.0738706	0.0550848	0.00718149	0.216124	0.151282	0.0798922	0.0412488	0.0539309
梧州市	0.107103	0.0439657	0.00882217	0.119513	0.0928314	0.0538033	0.0109365	0.0307615
北海市	0.204041	0.0864489	0.0453156	0.135194	0.0703483	0.0624406	0.00915193	0.0170502
防城港市	0.0590776	0.113462	0.0119769	0.121856	0.113412	0.0534828	0.0229275	0.0173001
钦州市	0.130748	0.0274195	0.0154613	0.246585	0.0814138	0.036738	0.01553	0.0268913
贵港市	0.205025	0.0116617	0.0133716	0.278308	0.114757	0.0283036	0.00932053	0.0261644
玉林市	0.219429	0.0211575	0.0110813	0.251632	0.0826485	0.0381414	0.0295723	0.0420377
百色市	0.0434088	0.0281553	0.00203263	0.114826	0.125709	0.0157517	0.00328837	0.0463714
贺州市	0.0793998	0.0194482	0.00464068	0.243161	0.10655	0.0213596	0.00265384	0.0210348
河池市	0.0484865	0.00916935	0.00101268	0.372757	0.15335	0.0185001	0.00452394	0.0381307
来宾市	0.0770778	0.0224656	0.00618679	0.22063	0.100602	0.0165144	0.00567433	0.0185329
崇左市	0.0551853	0.0358549	0.00185715	0.232166	0.0714512	0.0117386	0.0110109	0.0259591
海口市（海南）	0.284108	0.125027	0.13568	0.931337	0.857061	0.23854	0.0839497	0.0236595
三亚市	0.118141	0.135215	0.165747	0.748929	0.510355	0.204625	0.0090318	0.0151267
重庆市	0.161606	0.0755483	0.029012	0.424127	0.336874	0.114894	0.638615	0.610879
成都市（四川）	0.40338	0.161154	0.107975	0.516232	0.520974	0.268504	0.342934	0.23407
自贡市	0.296991	0.0513104	0.0552015	0.11735	0.0690752	0.0878768	0.0485989	0.0240519
攀枝花市	0.0575761	0.152151	0.0211232	0.0180345	0.134048	0.164185	0.0100283	0.0142078
泸州市	0.163183	0.0344459	0.0200169	0.0688636	0.150375	0.0571087	0.0437154	0.0452367
德阳市	0.261882	0.0642487	0.0269774	0.118611	0.108911	0.0913168	0.00528212	0.0315314
绵阳市	0.105576	0.0435718	0.0129503	0.180616	0.17876	0.0936539	0.0549439	0.0452749
广元市	0.0726553	0.0200869	0.00663024	0.219729	0.181252	0.0473236	0.0191192	0.0299334
遂宁市	0.282662	0.0290942	0.0303785	0.075713	0.150784	0.0563876	0.00598684	0.025591
内江市	0.310262	0.0380576	0.0282748	1e-05	0.0798467	0.0473437	0.0187322	0.0271467
乐山市	0.109048	0.0551856	0.011253	0.106895	0.193908	0.0899313	0.00437189	0.0335877
南充市	0.235931	0.0213187	0.0196492	0.0870684	0.164219	0.0451409	0.0200727	0.0558838
眉山市	0.193513	0.0401015	0.0177648	0.0755327	0.106978	0.05759	0.0130892	0.0295306
宜宾市	0.164278	0.0362577	0.0117546	0.0600316	0.115173	0.0656285	0.0117227	0.0458595
广安市	0.292842	0.0235772	0.0159166	0.141683	0.0812979	0.041043	0.00929115	0.0324546
达州市	0.162523	0.0199889	0.0100469	0.101308	0.11425	0.048288	0.00164865	0.048536
雅安市	0.0389322	0.0462057	0.00389771	0.0995053	0.213039	0.0705192	0.0206359	0.0319797
巴中市	0.121324	0.00637839	0.00507661	0.224235	0.182294	0.0255359	0.023683	0.035836
资阳市	0.251069	0.0312523	0.0114611	0.0135284	0.0768806	0.0437751	0.0016693	0.0309811
贵阳市（贵州）	0.192752	0.131832	0.0737533	0.594819	0.729433	0.172848	0.322746	0.0775941
六盘水市	0.13236	0.053623	0.0128219	0.273262	0.102527	0.0405522	0.0687798	0.0376438
遵义市	0.100971	0.0356204	0.00404954	0.269476	0.17468	0.0353867	0.00245539	0.0727113
安顺市	0.125813	0.0227038	0.0133598	0.442512	0.201209	0.0150453	0.0744435	0.0278857
昆明市（云南）	0.118481	0.126921	0.0484162	0.560753	0.818338	0.229338	0.130479	0.0957523
曲靖市	0.0874504	0.0317717	0.00463319	0.100587	0.137539	0.0331341	0.0211306	0.0548146
玉溪市	0.0542933	0.0983282	0.00375262	0.164033	0.111824	0.07463	0.000771216	0.0321515
保山市	0.0505388	0.0231368	0.00202	0.275965	0.207936	0.0268668	0.0081952	0.0270972
昭通市	0.104643	0.00350029	0.00231946	0.224956	0.169429	0.00262053	0.00835244	0.0616642
丽江市	0.0205139	0.0286444	0.00167575	0.372396	0.338615	0.0330585	0.000320459	0.0192986
临沧市	0.0375971	0.0232111	0.00134203	0.23559	0.166385	0.0245485	0.00128003	0.0287779
西安市（陕西）	0.321163	0.126301	0.106451	0.637717	0.620652	0.279166	0.185213	0.144686
铜川市	0.083977	0.0593728	0.0242589	0.171243	0.0421562	0.0722381	0.0196241	0.0105124
宝鸡市	0.0824842	0.0752876	0.0100536	0.0493972	0.0821409	0.0966294	0.00957028	0.0387639
咸阳市	0.205038	0.0636416	0.018761	0.0548045	0.0505365	0.0595334	0.0772406	0.0446209
渭南市	0.16743	0.0336671	0.00945329	0.199902	0.0957128	0.0424318	0.0125176	0.0502726
延安市	0.0231714	0.0844192	0.00169694	0.083103	0.115809	0.0511	0.00309784	0.0471202
汉中市	0.0543176	0.0362653	0.00220997	0.248929	0.0851382	0.0369435	0.00244481	0.0378839
榆林市	0.0323504	0.122828	0.00226279	0.142223	0.140698	0.0530161	0.0158461	0.0712892
安康市	0.0495614	0.0315032	0.00322615	0.14691	0.12041	0.0290583	0.0162404	0.0323629
商洛市	0.0498045	0.0303229	0.00156479	0.163312	0.0704612	0.0216025	0.000503836	0.0253781
兰州市（甘肃）	0.0962021	0.113857	0.0480845	0.645468	0.899896	0.236048	0.254944	0.0517256
嘉峪关市	0.0253334	0.173361	0.050222	0.297595	0.582791	0.173389	0.00137128	1e-05
金昌市	0.0182724	0.0807784	0.00984917	0.173226	0.356396	0.0974058	0.00229717	0.00440051
白银市	0.0319154	0.0287735	0.00579866	0.315619	0.262543	0.0481372	0.00854247	0.0171604
天水市	0.100682	0.0102553	0.00677699	0.445576	0.256848	0.0287352	0.00811276	0.0322529
武威市	0.0206009	0.0243732	0.00155419	0.273983	0.411809	0.0389236	0.00156053	0.0238136
张掖市	0.0101302	0.0384908	0.0014918	0.378345	0.299118	0.0591467	0.00782531	0.0159634
平凉市	0.0812583	0.00991451	0.00652013	0.375821	0.315131	0.032124	0.00418371	0.022112
酒泉市	1e-05	0.0801657	1e-05	0.438366	0.272226	0.0915709	0.00344541	0.0138097
庆阳市	0.0371751	0.0262342	0.00143779	0.173406	0.196429	0.03223	0.00040593	0.0296013
定西市	0.0591434	1e-05	0.00214228	0.518755	0.457885	0.00283918	0.000685353	0.0280253
陇南市	0.038808	0.00186008	0.000253678	0.547595	0.365305	1e-05	0.00175321	0.027892
西宁市（青海）	0.102863	0.0955073	0.0238162	0.44143	1.00001	0.143196	0.048185	0.0413507
银川市（宁夏）	0.0772249	0.151618	0.0397547	0.354011	0.64543	0.169876	0.0230739	0.0460926
石嘴山市	0.0539074	0.113049	0.0207774	0.11789	0.172323	0.0702928	0.00248006	0.00894041
吴忠市	0.0312562	0.0387243	0.00606053	0.115367	0.250444	0.0261365	0.00220827	0.0213688
固原市	0.043671	0.00903215	0.00673762	0.500911	0.193466	0.00599	0.00114942	0.0257006
中卫市	0.0252847	0.0336299	0.00299651	0.264249	0.261113	0.0135032	0.000992287	0.0151957
乌鲁木齐（新疆）	0.0751951	0.183254	0.0673876	0.805886	0.475555	0.289333	0.224908	0.0683738
克拉玛依市	0.0132216	0.413922	0.0185707	0.17647	0.151063	0.119038	0.00949627	0.0104803

## Sheet: 2019标准化
283地级市	人口密度	人均GDP	城市化率	产业结构	金融发展水平	人均社会消费品零售总额	投资	地方政府财务支出水平
北京市	851.31	253193	0.0896862	83.52	2.08012	107829	12451203	74082503
天津市	925.88	127292	0.0834085	63.46	2.47263	38070.5	3.71635e+06	35087128
石家庄市（河北）	663.806	55228.1	0.00359225	60.74	1.95213	23433.4	1.45165e+06	10513884
唐山市	532.469	91137.6	0.0169714	39.85	0.883135	27707.2	250875	7975076
秦皇岛市	385.799	53554.8	0.0177711	54.31	1.36847	19443.7	99771.6	3179413
邯郸市	879.403	32855.8	0.0163431	45.59	1.19228	11569.2	160888	6972080
邢台市	644.253	26466.9	0.00870184	47.33	1.51246	12309.8	313982	5504747
保定市	547.667	31045.3	0.00868966	53.3	1.34243	12980.9	331824	8777475
张家口市	126.369	33354.8	0.00263799	55.57	2.14131	12031.6	32120	6110403
承德市	96.9866	38407.3	0.00188377	46.53	1.67926	12697.9	114758	4218239
沧州市	550.196	45590.9	0.00580747	51.98	0.911856	13781.4	312422	6863022
廊坊市	752.454	66169.8	0.0110874	60.44	2.11334	27493.8	361387	6397682
衡水市	518.275	32860.3	0.00850968	52.9	1.40825	12912.6	129845	3942764
太原市（山西）	549.513	104922	0.0684574	61.24	3.4022	50854.4	1.8775e+06	6105530
大同市	226.238	41478	0.0105599	57.4	1.18129	23741.8	350039	3633627
阳泉市	289.537	54469.7	0.0111954	52.83	1.57661	23475.9	1739.53	1322650
长治市	243.64	48235.3	0.00421928	43.56	1.06308	17747.5	129045	3545092
晋城市	235.544	61036	0.00507905	42.18	1.13224	21061.3	41548.9	2525199
朔州市	154.353	64756.1	0.00461271	54.46	0.811231	22213.6	82338.4	1929168
晋中市	204.368	43582.1	0.00502684	47.28	1.3986	18016.8	127379	3710587
运城市	362.406	30408.6	0.00294366	49.54	0.812374	16672.6	79587.1	3741868
忻州市	121.652	32638.4	0.00144199	47.93	1.04768	13673	148624	3710149
临汾市	212.577	33712.3	0.00266239	49.6	1.13924	17098.2	11850.2	4112039
吕梁市	185.508	38375.6	0.0015222	35.65	0.793259	13625.9	65789.2	4306614
呼和浩特（内蒙）	144.885	112088	0.014126	66.41	3.05045	43232.7	2.01124e+06	4179245
包头市	81.0285	120622	0.00705092	57.17	1.10477	70051.9	242265	3645308
乌海市	250.855	125227	0.0232497	36.88	1.20944	36750.5	128432	1029679
赤峰市	51.0992	37130.4	0.0011474	51.31	1.17571	13463.8	616278	5452234
通辽市	53.1621	39968.5	0.00104815	46.94	0.816535	10281.8	93866	3793068
鄂尔多斯市	18.8762	219817	0.00119553	38.53	0.901823	36567.6	2985	6266762
呼伦贝尔市	9.74882	46784.3	0.000196735	48.73	0.964734	12924.5	34477.7	4598012
巴彦淖尔市	26.7117	50287.4	0.000776635	44.52	1.05893	13746	69819.3	3053865
乌兰察布市	49.3977	30037.2	0.00111778	44.99	0.970285	9065.65	6403.56	3712074
沈阳市（辽宁）	587.869	85582	0.0489891	61.94	2.56866	59253.9	995422	10476460
大连市	435.985	116895	0.0319805	53.46	1.71343	65925.8	328909	10162849
鞍山市	367.052	51323.5	0.0188945	51.27	1.4487	29518.9	39942	3269833
抚顺市	183.657	40917.9	0.0125827	44.01	1.22638	30324.8	191235	2081401
本溪市	172.332	53862.1	0.0109817	45.59	1.8496	25900.3	54811.4	1648167
丹东市	152.387	32961.4	0.00630281	56.09	1.77057	13446.7	18640.4	2233460
锦州市	291.6	36621.2	0.0106091	55.5	3.06449	23290.4	42346.7	3609910
营口市	425.65	57489.2	0.0318168	46.59	1.73766	27158.3	20487.6	2544913
阜新市	178.174	26521.7	0.00740777	51.71	2.08378	18054.2	18588.7	1781731
辽阳市	363.409	47758.6	0.0223058	42.94	2.91047	18106	47570.4	1854741
盘锦市	316.841	98538.5	0.025418	38.49	0.905623	34536.1	8527.9	2329156
铁岭市	222.564	22145.3	0.00524605	47.87	1.39555	15225.3	25535.5	2272629
朝阳市	170.068	25164.2	0.00306122	47.51	1.30848	15599.1	8113.5	3005607
葫芦岛市	264.977	29239.1	0.0087164	46.08	1.83195	20274	1577.98	2483790
长春市（吉林）	366.126	78302.4	0.0260906	51.84	2.21491	41374.2	1.0796e+06	8960220
吉林市	148.677	34393.2	0.0069799	52.47	1.55279	34250	31179	4206010
四平市	221.11	25031.4	0.00428313	49.87	1.20125	18987.5	43000	3250169
辽源市	227.626	35042.7	0.00900778	60.88	1.0686	20975.4	119185	1331042
通化市	137.715	33767.4	0.00370612	58.15	1.22604	20717.3	50221.1	2672969
白山市	66.838	43504.3	0.00245873	61.52	0.99943	25825.8	14209.9	2006272
松原市	129.901	26545.5	0.00242607	53.99	1.23936	26879.3	32060.2	2696766
白城市	73.3724	26031.7	0.00180908	58.33	1.49791	17958.1	50312	2499874
哈尔滨（黑龙江）	179.177	55194.5	0.00824949	67.68	2.29625	44793.5	1.22583e+06	11011389
齐齐哈尔市	124.091	21423.1	0.00299065	48.35	1.28346	6726.08	53372.8	4825811
鸡西市	74.7854	32662.7	0.00353969	40.65	1.51545	11831	22816.5	1734778
鹤岗市	66.8258	34285.7	0.00331333	41.86	1.38697	16361.2	30510.6	1429543
双鸭山市	62.1638	33758.9	0.00256106	46.8	1.93173	6660.31	53962.7	1750379
大庆市	128.272	94411.8	0.0153365	38.82	0.436196	27000	53354.9	3159091
伊春市	34.1463	26696.4	0.0029628	43.19	0.551593	9936.25	33279.9	1750626
佳木斯市	71.2451	32746.8	0.00245536	41.34	2.34729	24374.5	5786.32	2979246
七台河市	124.394	30000	0.0109208	44.48	0.962011	8689.81	2189.81	1365975
牡丹江市	64.3882	33000	0.00180802	56.9	0.810988	26495.9	33555.3	2063561
黑河市	22.7846	36645.6	0.000288413	45.4	0.864717	9491.56	19483.1	2232248
绥化市	149.686	21092	0.00127348	42.92	0.952242	13798.3	28495.5	4709672
上海市	2316.67	259741	0.306728	72.73	1.93479	107880	4.93718e+06	81792842
南京市（江苏）	1077.88	197620	0.121826	62.02	2.39369	100512	6511683	16580700
无锡市	1087.1	235626	0.0647936	51.48	1.14383	60126.1	1.18267e+06	11175200
徐州市	885.678	68627.6	0.0238122	50.1	0.814721	33907.7	1343597	8822100
常州市	880.604	192234	0.0623536	50.19	1.16112	62381.3	1.38031e+06	6541900
苏州市	835.162	266058	0.0550075	51.51	1.56564	108069	2.53042e+06	21414500
南通市	720.447	123461	0.0226069	46.39	1.08834	44232.6	876561	9726400
连云港市	701.155	58782.8	0.0292791	45.03	1.10233	21775.6	205773	4660300
淮安市	558.325	69125	0.0197059	48.25	0.997623	31168.1	795470	5291500
盐城市	484.909	69451.9	0.00970705	47.54	1.02965	27295.9	1.05055e+06	8775200
扬州市	693.37	128009	0.0270414	47.51	0.918778	31142.2	624677	6119500
镇江市	703.125	152852	0.0376615	48.03	1.28049	42907.2	513648	4662500
泰州市	865.584	102455	0.0243607	45.1	1.07768	26956.8	568956	5942400
宿迁市	694.51	52348	0.0117245	46.8	0.995102	22304.9	135959	5057400
杭州市（浙江）	471.726	193371	0.0363116	66.17	2.68246	77831.4	7.06503e+06	19528530
宁波市	619.397	197122	0.0404391	49.06	1.81679	70206.5	2.70043e+06	17678895
温州市	687.036	79399	0.016531	55.14	1.74532	43940.8	1.55653e+06	10841222
嘉兴市	861.946	147527	0.0365806	43.89	1.49058	57762.1	502390	7668853
湖州市	460.481	116493	0.0215034	44.63	1.54339	53331	309907	4668656
绍兴市	541.128	129040	0.0294504	48.46	1.47509	52512.4	1.30254e+06	6408697
金华市	449.644	92682.9	0.00984646	56.6	1.83754	55343	682004	6643295
衢州市	291.69	61007.8	0.00912719	53.11	1.6231	29344.2	142097	4490028
舟山市	664.839	141443	0.0383276	54.64	1.76817	59391.4	177475	3233611
台州市	603.98	84579.9	0.0134697	48.93	1.65654	41921.4	538859	7703304
丽水市	156.874	54501.8	0.00240695	54.52	1.51174	27230.5	208052	5264959
合肥市（安徽）	672.783	122195	0.0405042	60.6	1.62689	56859.9	2.02779e+06	11226669
芜湖市	649.567	92769.2	0.029567	47.4	1.03809	39718	529919	5024765
蚌埠市	648.63	53290.2	0.0250949	47.5	1.01252	31142.7	324826	3375154
淮南市	706.797	33145.8	0.0191179	49.27	1.20767	19475.2	357754	2620841
马鞍山市	565.572	92183.4	0.0231909	46.59	0.869232	33841.9	330667	2533325
淮北市	798.978	49223.7	0.0349763	50.51	1.00175	20773.2	333591	1900091
铜陵市	571.524	56140.4	0.0246257	48.19	1.26177	19936.3	56598.3	1689119
安庆市	390.752	45009.5	0.00934776	45.98	0.938859	20688.2	307555	4635724
黄山市	153.957	54899.3	0.00591858	57.82	1.16436	30619.4	143856	1968199
滁州市	336.638	63934.1	0.00683042	42.35	0.832285	25007	792744	4551158
阜阳市	1064.44	25116.1	0.0118472	48.85	1.18121	16477.1	540069	6552803
宿州市	662.038	30076	0.00864171	49.57	0.957995	15926	217616	4498613
六安市	382.5	27411.2	0.0051453	50.47	1.35809	15415.4	111149	4739907
亳州市	778.078	26380.1	0.00844971	50.83	1.13777	14583.5	163736	3733929
池州市	192.88	51358	0.0049363	45.73	0.824148	24585.1	87657.4	1646024
宣城市	226.59	55949.8	0.00504345	43.12	0.96377	21979.7	391435	3256389
福州市（福建）	579.355	132282	0.0183599	53.61	1.82468	59139.9	3.57456e+06	9497604
厦门市	1534.39	229693	0.225097	57.96	1.8418	86510.2	3.38265e+06	9129770
莆田市	881.143	71291.2	0.0236383	42.15	0.75896	44658.5	87606.1	2358640
三明市	125.844	90034.6	0.00154627	34.42	0.585446	27131	93786	3165751
泉州市	690.876	130710	0.0205175	38.93	0.714804	70326.8	258893	6582451
漳州市	405.028	90842.9	0.00532821	41.03	0.615283	34221.2	425742	4404412
南平市	121.005	62641.5	0.00188204	42.41	0.769576	22975.5	42565.3	3104115
龙岩市	166.815	84245.3	0.00355348	43.77	0.792569	41288.2	255374	3222765
宁德市	265.019	68876.4	0.00302017	35.99	0.816049	23835	169242	3394394
南昌市（江西）	744.962	104403	0.04436	48.78	2.47761	44203.9	1.48194e+06	8341066
景德镇市	324.971	54152	0.0189415	49.16	1.02814	22182.8	531254	2361873
萍乡市	522.057	46500	0.0135944	48.18	1.07159	16146.6	40229.2	2757979
九江市	275.201	59447.6	0.00694973	44.83	0.939823	22108.6	914414	6517998
新余市	393.329	77760	0.0229704	46.86	0.995391	24462.4	85004.6	1560860
鹰潭市	362.36	72945.7	0.0134157	40.39	0.824949	18938.6	92592	1550628
赣州市	249.727	35340.8	0.00483627	49.79	1.3887	16677.5	1.84408e+06	10074419
吉安市	213.574	38611.1	0.00232084	44.4	1.06565	10675.5	338164	5427662
宜春市	323.531	44503.3	0.00472977	46.67	1.00412	14665.6	218005	6207195
抚州市	230.331	34896.1	0.00526943	47.77	1.24553	12071.4	724865	4748730
上饶市	348.464	31689.8	0.00357472	50.17	1.2469	11515.1	226077	7319409
济南市（山东）	778.016	118482	0.0685387	61.79	1.86638	64770.6	3.23476e+06	11973158
青岛市	735.854	141288	0.0576632	60.89	1.47618	61691.9	3.27383e+06	15759729
淄博市	727.578	83917.1	0.0476396	45.99	0.982161	51792.8	622977	4997410
枣庄市	929.01	39952.8	0.0315907	47.11	0.91867	21732.2	287367	2671355
东营市	240.204	147273	0.018526	37.56	1.09425	44734	224304	3061932
烟台市	470.97	117198	0.0214216	51.19	0.716365	42955.6	306437	7745446
潍坊市	568.668	61971.7	0.0106839	50.62	1.13475	26013.1	351668	7779024
济宁市	799.142	48881.4	0.0184089	48.2	0.932551	24090.6	558595	6673016
泰安市	738.212	46492.1	0.0207472	50.25	1.01217	28840.3	518059	4145498
威海市	443.103	115331	0.0336276	49.89	0.967445	45260	328115	3431670
日照市	573.45	63279.2	0.020741	48.73	1.30585	19626.6	339165	2674478
临沂市	692.223	38655.5	0.0133163	53.22	1.28615	21580.1	827304	7108073
德州市	578.297	50450.8	0.0157144	47.87	0.732624	18603.1	136753	4373599
聊城市	749.884	34930.4	0.0136671	50.24	1.16718	21853.8	189706	4270773
滨州市	412.008	61733.7	0.0155228	48.27	1.08203	17850.3	184283	3785451
荷泽市	844.097	33235.9	0.0144722	47.88	0.770081	19280.6	303695	6190017
郑州市（河南）	1184.53	131406	0.075552	58.95	2.18847	60362.8	4.12292e+06	19106727
开封市	899.038	42139	0.0219215	46.39	0.721003	17166.4	268036	4246028
洛阳市	488.973	67583.9	0.0164184	48.84	0.963754	32049.7	702500	6475723
平顶山市	723.167	41631.6	0.00929967	46.62	0.872451	17163.5	95840	4047227
安阳市	855.55	35437.2	0.011945	46.34	0.750117	14309.8	138553	4045206
鹤壁市	783.685	57836.3	0.0293951	33.54	0.650641	17500.1	134135	1444942
新乡市	800.868	43945.8	0.0142685	45.44	0.694921	15002.2	80952.8	4647038
焦作市	916.237	74021.4	0.0277475	40.97	0.548811	24671	124541	2976022
濮阳市	1036.29	36428.6	0.0151743	51.71	0.646696	15607.9	69729	3499458
许昌市	1022.61	55401.2	0.0173704	37	0.703956	18866.7	566752	3624263
漯河市	995.542	58880.6	0.0254421	45.04	0.575974	23983.9	222685	2151496
三门峡市	216.273	63612.3	0.00553163	41.74	0.636457	22106.5	24191.4	2671828
南阳市	467.388	30791	0.00601607	51.84	0.693011	16764.8	345965	7024315
商丘市	938.901	28965.2	0.00619301	44.27	0.68041	14733.7	434673	5375388
信阳市	485.029	30241.2	0.0050827	45.39	0.692017	13313.7	70205.8	5958160
周口市	1050.92	25441.5	0.00506061	41.21	0.469688	13362.1	265313	6562183
驻马店市	639.894	28444	0.00512512	42.75	0.701399	11660.9	68823.9	6100037
武汉市（湖北）	1057.3	179062	0.10089	60.75	1.88433	85811.2	10837415	22371003
黄石市	595.68	64725.3	0.0186384	43.18	0.780834	32903.7	189196	2656790
十堰市	146.201	58179.2	0.00485507	47.55	0.755298	34480.1	275158	4069458
宜昌市	184.173	114092	0.00843665	44.62	0.790295	42583	520010	5969918
襄阳市	299.067	81576.3	0.0088458	42.27	0.51988	31573.5	466591	7296831
鄂州市	701.754	101786	0.0225752	42.92	0.523333	37666.5	169962	1253075
荆门市	234.602	69896.9	0.00529668	40.78	0.617139	31514.1	119850	2936776
孝感市	578.392	44679.6	0.00633311	43.8	0.598232	23556.5	131915	4088361
荆州市	447.269	39497.6	0.00659107	45.63	0.75621	26239.6	140255	4895679
黄冈市	422.753	31477	0.00338833	44.91	0.800473	18059.3	21428.5	5343399
咸宁市	312.756	52295.1	0.00592186	43.27	0.694345	20429.4	13852.7	2802677
随州市	258.997	46666.7	0.00835136	39.75	0.660463	26290.8	83314.4	1579845
长沙市（湖南）	624.577	156829	0.0274221	58.54	1.81971	71098	1.65165e+06	14259810
株洲市	357.397	74701.5	0.0120724	47.41	0.720811	29218.4	849871	5233776
湘潭市	577.307	78131.5	0.0220715	44.27	0.897212	26664.4	93798.5	3165869
衡阳市	520.949	42321.2	0.00878031	56.36	0.647429	20541.6	247015	6000208
邵阳市	396.543	26053.3	0.00367643	56.02	0.756077	15013.7	63752.8	5816831
岳阳市	378.135	66315.8	0.00664057	49.58	0.525839	28275.3	90435	5324337
常徳市	332.288	60000	0.00578258	48.72	0.580217	24243.4	308427	6085388
张家界市	177.26	32662.7	0.00352633	72.7	1.41403	15003.7	119124	1879511
益阳市	383.929	37885.8	0.00611932	41.79	0.704734	15399.7	98591	3824188
郴州市	276.083	45149.8	0.00407921	51.84	0.682072	21422.6	175838	4405446
永州市	289.308	31319.9	0.00299686	51.59	0.771559	12326.8	316634	4970007
怀化市	190.048	30858.8	0.00196431	58.37	0.791383	11872.1	66791.4	4703075
娄底市	561.105	36065.9	0.00641263	50.79	0.712018	13777.9	370270	3208750
广州市（广东）	1283.29	247683	0.0971294	71.62	1.95335	100121	6.94621e+06	28653263
韶关市	183.023	39109.8	0.00570684	53.16	0.842623	14170.7	12458.5	3825719
深圳市	2759.14	488693	0.470461	60.93	2.07963	165961	4.58099e+06	45527336
珠海市	766.129	258346	0.224971	53.84	1.82087	74909.7	575056	6157366
汕头市	2601.18	47097.9	0.118613	48.01	0.802756	33117.7	518434	3865350
佛山市	1213.8	233210	0.0380437	42.32	1.12195	79940.8	1.16017e+06	9413223
江门市	420.743	78675	0.0166204	48.93	1.14958	30174	142112	4212384
湛江市	643.897	35889.9	0.0083028	46.48	0.814985	20108.6	54869.6	5031027
茂名市	715.786	39755.5	0.00833654	47.54	0.486232	17612.2	2042	4581230
肇庆市	304.882	49537.4	0.00805923	41.68	0.957033	20385.1	580732	3516452
恵州市	343.703	107103	0.0245845	43.16	1.33788	49347.5	595280	6149163
梅州市	344.154	21739.9	0.00340813	50.31	1.13911	14196.7	10390	4438412
汕尾市	733.813	30252.1	0.00488592	48.6	0.480774	12388.4	132740	2789245
河源市	238.278	28954.4	0.00241983	54.36	1.24641	10370.7	24538.8	3731270
阳江市	378.331	42923.6	0.0108761	46.37	0.907964	16686.1	51630.5	2423425
清远市	234.293	38071.7	0.00387476	51.23	1.10369	12868.6	100456	3952770
东莞市	1020.33	377769	0.485492	43.16	1.01242	126684	54235.6	8630134
中山市	1025.78	169454	0.0786323	48.91	1.55462	83931.7	102201	4117302
潮州市	877.305	39166.7	0.0318341	41.96	0.429721	17784	54731.4	1971576
揭阳市	1342.58	29731.3	0.0497019	52.15	0.55824	15131	112499	3496928
云浮市	386.542	30631.2	0.00386799	50.26	0.952356	13699.5	14948.6	2429923
南宁市（广西）	351.54	57634.3	0.0141713	65.55	3.09837	29767.3	1.88767e+06	7891986
柳州市	211.862	79390.9	0.0129177	43.25	1.02902	33836.3	725638	4991352
桂林市	195.54	38927.9	0.00440453	54.31	1.3434	17883	156503	4956951
梧州市	280.783	28073.7	0.00497136	49.22	1.04798	14910.4	485731	2936628
北海市	451.241	72277.8	0.021281	40.84	0.647069	15786.9	211588	2005587
防城港市	160.308	70100	0.00801379	37.23	1.00615	14876	138066	1395345
钦州市	342.988	32440.2	0.0073841	46.07	0.63256	9600.06	152188	2243801
贵港市	532.918	22265.5	0.00793624	46.29	0.902018	7299.39	422605	2930910
玉林市	574.704	22795.1	0.00561057	52.83	0.987144	9983.93	218492	4191671
百色市	116.844	29740	0.0014176	40.08	0.912636	9142.4	72561.4	4787359
贺州市	211.01	28266.1	0.00460393	45.78	0.843745	6977.08	64725.1	2201233
河池市	129.645	20230.4	0.00125075	50.32	0.908318	8128.78	21085	3902876
来宾市	201.764	24222.2	0.00384322	47.01	0.931364	5394.61	77563.1	1894006
崇左市	145.396	30158.7	0.00152492	49.55	0.780854	6923.84	144387	2892559
海口市（海南）	796.691	91366.1	0.0682586	79.23	3.18781	45023.8	613710	2658645
三亚市	327.784	107619	0.0246566	72.86	1.93013	53974.7	340170	2153861
重庆市	414.553	69104.2	0.0160088	53.2	1.53491	34050.6	8.0337e+06	48476795
成都市（四川）	1046.39	113420	0.0613317	65.57	2.06497	55422.7	9.22976e+06	20069493
自贡市	730.427	44625	0.0291714	45.76	0.839237	21675.8	106983	2325764
攀枝花市	145.67	93518.5	0.0107971	36.41	0.818152	36846.4	104678	1373279
泸州市	416.122	40884.1	0.0140615	40.48	0.961599	20277.7	644211	4430935
德阳市	649.636	60833.3	0.0156792	39.25	0.706373	23636.7	295994	2881965
绵阳市	262.248	53785.3	0.00803092	49.1	0.867009	24040.1	355432	4534296
广元市	183.222	31505	0.00387953	42.37	0.977568	14946.5	430869	2590870
遂宁市	680.195	37182.3	0.0140004	40.51	0.870696	17456	254861	2680713
内江市	757.519	35122.5	0.016749	49.05	0.712282	14565.2	422944	2720495
乐山市	275.092	53228.6	0.00592077	43.95	0.926655	21900.2	52268.5	3171142
南充市	580.175	32071.8	0.0122606	42.22	0.977009	14764.2	410770	5551943
眉山市	478.992	40350.9	0.00901681	47.38	0.911008	16043.6	208002	2593227
宜宾市	415.945	47137.7	0.0103157	39.02	0.757759	18932.2	911392	4636228
广安市	724.775	27233.1	0.00990052	50.81	0.744183	12294.4	90760.1	3048394
达州市	397.299	30986.3	0.00531681	48.5	0.838963	14991.5	310487	4199785
雅安市	101.688	47320.3	0.00254619	50.9	1.05634	17490.1	71629	1456480
巴中市	297.73	20601.1	0.0015456	51.48	1.06672	13865.2	206725	3117540
资阳市	595.093	22748.5	0.00836088	51.17	1.05092	11317.3	51168	1908888
贵阳市（贵州）	532.14	94392.5	0.0428895	58.98	3.4796	32252.5	1774325	7188224
六盘水市	356.062	35864	0.00546601	41.77	1.12593	10283.9	597650	3213086
遵义市	266.238	42527.5	0.00467395	41.87	1.1209	11889.8	21771.6	7433951
安顺市	331.283	30097.7	0.00749757	51.34	1.16601	14421.3	98686.4	3005059
昆明市（云南）	275.068	112042	0.0217765	63.73	2.75702	55133.9	2.23133e+06	8208590
曲靖市	230.517	39550.2	0.00346881	45.3	0.627336	13720.6	506080	5415779
玉溪市	147.905	88235.3	0.0025599	46.95	0.687471	36842.1	66907.2	2926903
保山市	134.44	36401.5	0.00191068	40.44	0.965292	15920.4	446368	2709248
昭通市	280.316	18982.5	0.00167031	45.04	0.883708	7608.24	27421	6406400
丽江市	59.8424	38455.3	0.00116474	54.6	1.19464	20466.4	39174	1729756
临沧市	102.032	31493.8	0.000949196	46.61	0.749571	14040.6	3204.42	2741096
西安市（陕西）	889.571	97398.1	0.065132	63.03	2.3886	53719.2	3.36259e+06	12470153
铜川市	203.503	44936.7	0.0125837	55.58	0.771366	19810.6	13578.4	1235897
宝鸡市	208.092	58992	0.00517801	34.68	0.809383	23987.1	43830	3502199
咸阳市	479.883	47925.8	0.00762783	40.07	0.793916	19659.4	21400	4037620
渭南市	413.431	33664.8	0.00499619	45.07	0.678245	14343.9	134463	4668762
延安市	63.1801	71111.1	0.00110646	30.93	0.792928	17569.5	10734.1	4471761
汉中市	140.611	40629.9	0.00208001	42.45	0.620496	14549.2	160660	3838962
榆林市	89.6997	107429	0.00156077	28.9	0.513175	14423.1	64931.6	7435183
安康市	129.164	38881.6	0.00191196	41.51	0.723528	15350.6	35550	3687237
商洛市	129.587	33480	0.00102115	42.64	0.683955	8584.84	4680	2985711
兰州市（甘肃）	251.668	85451.8	0.0244451	64.87	4.23987	50361.5	724381	4566617
嘉峪关市	71.5503	134762	0.0358944	35.55	1.89278	36200	23594	318623
金昌市	50.4032	75555.6	0.00497872	28.33	0.906908	22662.3	10424.8	663076
白银市	90.0542	26850.8	0.00334444	44.97	1.37961	9000	6572.42	1902167
天水市	260.559	17016.1	0.00392239	56.58	1.70761	7261.14	376930	3114115
武威市	58.4289	25820.1	0.0010477	54.98	1.73784	7650.52	179334	2045965
张掖市	33.9449	34274.8	0.00116345	54.84	1.43664	15796.4	37899	1536599
平凉市	210.47	19529.9	0.00374708	52.87	1.43626	7161.35	45904.4	2417967
酒泉市	5.89005	62424.2	0.00026773	43.83	1.24548	25828.2	35488.2	1575967
庆阳市	99.5685	27518.5	0.000923037	38.38	9.6221	6748.6	128702	2811493
定西市	155.031	13684.2	0.00127085	65.42	1.85247	5264.62	10974	2601640
陇南市	102.734	15559.4	0.000459068	58.3	1.569	5128	12576	2785296
西宁市（青海）	274.747	63540.7	0.012432	66.09	4.02687	30243.4	770576	3280436
银川市（宁夏）	221.607	94850	0.0211136	52.89	2.71517	41500.3	237035	3464668
石嘴山市	141.243	68133.3	0.0135838	45.7	1.16756	15140.1	23029	1166359
吴忠市	85.3324	40559.4	0.00337033	43.59	1.07981	8783.95	15212.7	2193369
固原市	139.694	21972.8	0.00377839	62.92	1.21619	5153.37	28771.4	2358056
中卫市	69.4682	35901.6	0.00167236	43.46	1.02824	6192.47	47297.8	1729013
乌鲁木齐（新疆）	164.636	150352	0.0330896	72.65	2.28403	61197.8	1.66962e+06	6202786
克拉玛依市	40.0776	313871	0.0094234	31.3	0.775434	23639.7	78740.9	1200741
MAX	2759.14	488693	0.485492	83.52	9.6221	165961	12451203	81792842
MIN	5.89005	13684.2	0.000196735	28.33	0.429721	5128	1577.98	318623
DV	2753.25	475009	0.485295	55.19	9.19238	160833	1.24496e+07	81474219
标准化
北京市	0.307073	0.504228	0.184412	1.00001	0.17955	0.638564	1.00001	0.905375
天津市	0.334157	0.239181	0.171476	0.636538	0.22225	0.204834	0.298394	0.426752
石家庄市（河北）	0.23897	0.0874692	0.00700681	0.587254	0.165626	0.113826	0.116485	0.125145
唐山市	0.191267	0.163067	0.0345759	0.208743	0.049335	0.140399	0.0200344	0.0939839
秦皇岛市	0.137996	0.0839465	0.0362237	0.470747	0.102132	0.0890198	0.00789728	0.0351228
邯郸市	0.317276	0.0403705	0.0332813	0.312748	0.0829654	0.0400589	0.0128064	0.0816733
邢台市	0.231868	0.0269204	0.0175356	0.344275	0.117797	0.0446637	0.0251035	0.0636636
保定市	0.196787	0.0365589	0.0175105	0.452447	0.0993001	0.0488361	0.0265366	0.103832
张家口市	0.0437688	0.0414211	0.00504045	0.493578	0.186206	0.0429338	0.00246325	0.0710973
承德市	0.0330969	0.0520576	0.0034863	0.32978	0.135942	0.047077	0.00910103	0.0478732
沧州市	0.197706	0.0671806	0.0115715	0.42853	0.0524594	0.0538137	0.0249781	0.0803348
廊坊市	0.271167	0.110504	0.0224513	0.581818	0.183164	0.139072	0.0289112	0.0746233
衡水市	0.186112	0.0403799	0.0171397	0.445199	0.10646	0.0484118	0.0103129	0.0444921
太原市（山西）	0.197458	0.192086	0.140668	0.596314	0.323373	0.28432	0.150691	0.0710375
大同市	0.0800419	0.0585221	0.0213644	0.526736	0.0817698	0.115743	0.0279997	0.0406978
阳泉市	0.103033	0.0858725	0.0226739	0.443931	0.124775	0.11409	2.29763e-05	0.0123332
长治市	0.0863626	0.0727477	0.00829886	0.275966	0.0689105	0.0784733	0.0102486	0.0396111
晋城市	0.0834219	0.0996961	0.0100705	0.250961	0.0764341	0.0990771	0.00322061	0.0270931
朔州市	0.0539328	0.107528	0.00910956	0.473465	0.0415129	0.106242	0.00649697	0.0197775
晋中市	0.0720986	0.0629517	0.00996293	0.343369	0.10541	0.0801475	0.0101148	0.0416424
运城市	0.129499	0.0352185	0.00567033	0.384319	0.0416372	0.0717899	0.00627599	0.0420263
忻州市	0.0420554	0.0399129	0.00257597	0.355147	0.067235	0.0531394	0.0118213	0.041637
临汾市	0.0750802	0.0421736	0.00509074	0.385406	0.0771958	0.0744361	0.000835102	0.0465697
吕梁市	0.0652485	0.051991	0.00274125	0.132643	0.0395578	0.0528466	0.00516768	0.0489579
呼和浩特（内蒙）	0.0504941	0.207173	0.0287127	0.68999	0.285108	0.236931	0.161433	0.0473946
包头市	0.0273008	0.225138	0.0141337	0.522568	0.073446	0.403682	0.0193429	0.0408411
乌海市	0.0889831	0.234833	0.047513	0.154929	0.0848328	0.196627	0.0101994	0.00873737
赤峰市	0.0164303	0.0493695	0.00196894	0.41639	0.081163	0.0518389	0.049385	0.063019
通辽市	0.0171795	0.0553442	0.00176442	0.337209	0.0420899	0.0320541	0.00742292	0.0426547
鄂尔多斯市	0.00472666	0.433966	0.00206812	0.184826	0.051368	0.195489	0.000123017	0.0730164
呼伦贝尔市	0.00141153	0.0696931	1e-05	0.369642	0.0582118	0.0484856	0.00265263	0.0525345
巴彦淖尔市	0.00757257	0.0770678	0.00120494	0.29336	0.0684589	0.0535938	0.00549139	0.0335819
乌兰察布市	0.0158123	0.0344366	0.00190791	0.301876	0.0588157	0.0244929	0.000397608	0.0416606
沈阳市（辽宁）	0.211389	0.151371	0.100552	0.608997	0.232696	0.336544	0.0798392	0.124685
大连市	0.156224	0.217291	0.0655037	0.455346	0.13966	0.378028	0.0263024	0.120836
鞍山市	0.131187	0.0792492	0.0385387	0.415665	0.11086	0.151663	0.00309154	0.0362326
抚顺市	0.0645763	0.0573429	0.0255326	0.284119	0.0866755	0.156674	0.0152439	0.021646
本溪市	0.0604629	0.0845933	0.0222335	0.312748	0.154473	0.129164	0.00428591	0.0163286
丹东市	0.0532188	0.0405927	0.0125922	0.503	0.145876	0.0517324	0.00138052	0.0235124
锦州市	0.103782	0.0482974	0.0214657	0.492309	0.286636	0.112937	0.0032847	0.0404067
营口市	0.15247	0.0922292	0.0651664	0.330867	0.142296	0.136986	0.00152889	0.0273351
阜新市	0.0625847	0.0270359	0.0148691	0.423637	0.179948	0.0803804	0.00137637	0.0179679
辽阳市	0.129863	0.0717442	0.0455679	0.264732	0.26988	0.0807022	0.00370428	0.018864
盘锦市	0.11295	0.178647	0.051981	0.184101	0.0517814	0.182858	0.000568243	0.0246869
铁岭市	0.0787077	0.0178225	0.0104146	0.35406	0.105079	0.0627911	0.00193436	0.0239931
朝阳市	0.0596406	0.0241779	0.00591257	0.347537	0.0956063	0.0651156	0.000534957	0.0329896
葫芦岛市	0.0941123	0.0327566	0.0175656	0.321626	0.152553	0.094182	1e-05	0.0265849
长春市（吉林）	0.13085	0.136046	0.053367	0.425993	0.194214	0.225375	0.086601	0.106075
吉林市	0.0518714	0.043607	0.0139874	0.437408	0.122184	0.181079	0.00238766	0.0477231
四平市	0.0781794	0.0238985	0.00843044	0.390298	0.0839416	0.0861833	0.00333717	0.0359913
辽源市	0.0805463	0.0449745	0.0181661	0.589791	0.0695108	0.0985434	0.00945663	0.0124362
通化市	0.0478896	0.0422897	0.00724145	0.540325	0.0866386	0.0969382	0.0039172	0.0289068
白山市	0.0221468	0.0627879	0.00467106	0.601387	0.0619863	0.128701	0.00102464	0.0207239
松原市	0.0450516	0.0270858	0.00460378	0.464949	0.0880876	0.135251	0.00245844	0.0291989
白城市	0.0245201	0.0260043	0.00333239	0.543587	0.116213	0.079783	0.0039245	0.0267823
哈尔滨（黑龙江）	0.0629491	0.0873985	0.0166035	0.713001	0.203062	0.246635	0.0983467	0.131251
齐齐哈尔市	0.0429413	0.0163022	0.00576715	0.362757	0.0928843	0.00994625	0.00417036	0.0553304
鸡西市	0.0250333	0.039964	0.00689851	0.223239	0.118122	0.0416867	0.00171596	0.0173916
鹤岗市	0.0221423	0.0433808	0.00643206	0.245163	0.104145	0.0698538	0.00233398	0.0136452
双鸭山市	0.020449	0.0422716	0.00488194	0.334672	0.163407	0.00953734	0.00421774	0.0175831
大庆市	0.0444599	0.169959	0.031207	0.190081	0.000714411	0.136002	0.00416891	0.0348734
伊春市	0.0102729	0.0274036	0.00570977	0.269262	0.013268	0.0299059	0.00255642	0.0175861
佳木斯市	0.0237474	0.040141	0.00466412	0.235741	0.208614	0.119678	0.000348029	0.032666
七台河市	0.0430516	0.0343584	0.0221081	0.292635	0.0579156	0.022156	5.91445e-05	0.012865
牡丹江市	0.0212569	0.040674	0.00333022	0.517676	0.0414865	0.132867	0.00257854	0.0214271
黑河市	0.00614623	0.0483488	0.000198912	0.309305	0.0473314	0.027141	0.0014482	0.0234975
绥化市	0.0522377	0.015605	0.00222874	0.264369	0.0568528	0.0539186	0.00217212	0.053905
上海市	0.839302	0.518015	0.631648	0.804504	0.16374	0.638883	0.396456	1.00001
南京市（江苏）	0.389365	0.387235	0.25064	0.610447	0.213662	0.59307	0.522926	0.199608
无锡市	0.392712	0.467247	0.133118	0.41947	0.0776949	0.341968	0.0948798	0.133262
徐州市	0.319555	0.115678	0.048672	0.394466	0.0418926	0.178952	0.107806	0.10438
常州市	0.317712	0.375897	0.128091	0.396096	0.079576	0.35599	0.110755	0.0763934
苏州市	0.301208	0.531313	0.112953	0.420014	0.123582	0.640059	0.203136	0.258937
南通市	0.259542	0.231114	0.0461884	0.327243	0.0716587	0.243148	0.0702919	0.115479
连云港市	0.252535	0.0949525	0.0599373	0.302601	0.0731805	0.103519	0.0164117	0.053299
淮安市	0.200658	0.116725	0.0402106	0.360945	0.0617897	0.161918	0.0637784	0.0610462
盐城市	0.173993	0.117413	0.019607	0.34808	0.0652741	0.137842	0.0842671	0.103805
扬州市	0.249708	0.240689	0.0553262	0.347537	0.0532125	0.161757	0.0500596	0.0712089
镇江市	0.253251	0.292989	0.0772099	0.356959	0.0925615	0.234907	0.0411414	0.053326
泰州市	0.312257	0.186892	0.0498024	0.303869	0.0704987	0.135733	0.0455839	0.0690352
宿迁市	0.250122	0.0814058	0.0237642	0.334672	0.0615154	0.106809	0.010804	0.0581729
杭州市（浙江）	0.169205	0.378291	0.0744284	0.685641	0.245076	0.452053	0.567373	0.235789
宁波市	0.22284	0.386187	0.0829334	0.375622	0.150903	0.404644	0.216792	0.213087
温州市	0.247407	0.138354	0.0336683	0.485786	0.143128	0.241333	0.12491	0.129162
嘉兴市	0.310936	0.28178	0.0749827	0.281945	0.115417	0.327269	0.0402371	0.0902254
湖州市	0.165121	0.216444	0.0439146	0.295353	0.121161	0.299718	0.0247761	0.0534015
绍兴市	0.194412	0.24286	0.0602902	0.36475	0.113732	0.294629	0.104508	0.0747585
金华市	0.161185	0.16632	0.0198942	0.51224	0.15316	0.312228	0.0546643	0.0776379
衢州市	0.103815	0.0996366	0.0184121	0.449004	0.129832	0.150577	0.011297	0.0512091
舟山市	0.239345	0.268971	0.0785826	0.476727	0.145614	0.3374	0.0141387	0.035788
台州市	0.217241	0.149261	0.0273602	0.373266	0.13347	0.228778	0.0431664	0.0906483
丽水市	0.0548485	0.0859402	0.00456437	0.474552	0.117719	0.137435	0.0165948	0.0607204
合肥市（安徽）	0.24223	0.228449	0.0830675	0.584717	0.130245	0.32166	0.162763	0.133893
芜湖市	0.233798	0.166502	0.0605303	0.345544	0.0661918	0.215078	0.0424483	0.0577723
蚌埠市	0.233458	0.0833893	0.0513153	0.347356	0.0634098	0.161759	0.0259744	0.0375253
淮南市	0.254584	0.0409809	0.0389989	0.379427	0.0846399	0.0892154	0.0286194	0.028267
马鞍山市	0.20329	0.165268	0.0473918	0.330867	0.0478226	0.178542	0.0264436	0.0271929
淮北市	0.288066	0.0748286	0.0716768	0.401894	0.0622389	0.0972858	0.0266785	0.0194207
铜陵市	0.205452	0.0893896	0.0503483	0.359858	0.0905255	0.0920821	0.00442944	0.0168312
安庆市	0.139795	0.0659566	0.0188666	0.319814	0.055397	0.0967576	0.0245872	0.0529973
黄山市	0.0537892	0.086777	0.0118004	0.534346	0.0799286	0.158506	0.0114383	0.0202566
滁州市	0.12014	0.105797	0.0136794	0.254042	0.0438032	0.12361	0.0635594	0.0519594
阜阳市	0.384483	0.0240766	0.024017	0.371816	0.0817619	0.0705745	0.0432636	0.0765272
宿州市	0.238328	0.0345183	0.0174117	0.384862	0.0574788	0.0671481	0.017363	0.0513145
六安市	0.136797	0.0289083	0.010207	0.40117	0.101004	0.0639734	0.00881112	0.054276
亳州市	0.280474	0.0267377	0.0170161	0.407693	0.0770359	0.0588006	0.0130352	0.0419289
池州市	0.0679262	0.0793218	0.00977636	0.315285	0.0429181	0.120987	0.00692422	0.0163023
宣城市	0.0801698	0.0889885	0.00999715	0.267993	0.058107	0.104787	0.0313248	0.0360676
福州市（福建）	0.208297	0.249684	0.037437	0.458064	0.151761	0.335836	0.287005	0.112671
厦门市	0.555173	0.454758	0.46344	0.536883	0.153624	0.506014	0.27159	0.108156
莆田市	0.317908	0.121286	0.0483138	0.250418	0.0358265	0.245796	0.00692009	0.0250488
三明市	0.043578	0.160745	0.00279085	0.110356	0.0169507	0.136816	0.00741649	0.0349551
泉州市	0.248802	0.246375	0.041883	0.192074	0.031023	0.405392	0.0206785	0.0768911
漳州市	0.14498	0.162446	0.0105839	0.230124	0.0201966	0.180901	0.0340804	0.0501582
南平市	0.0418204	0.103076	0.00348274	0.255129	0.0369815	0.110979	0.00330226	0.0341986
龙岩市	0.0584592	0.148557	0.00692692	0.279771	0.0394828	0.22484	0.0203958	0.0356549
宁德市	0.0941275	0.116202	0.00582798	0.138803	0.042037	0.116323	0.0134774	0.0377615
南昌市（江西）	0.268446	0.190993	0.0910128	0.370548	0.222791	0.242969	0.118918	0.098476
景德镇市	0.115903	0.0852038	0.0386354	0.377433	0.0651091	0.10605	0.0425555	0.0250885
萍乡市	0.187486	0.0690946	0.0276172	0.359677	0.0698367	0.0685194	0.00311461	0.0299502
九江市	0.0978255	0.0963522	0.0139252	0.298977	0.0555019	0.105589	0.0733324	0.0761
新余市	0.140731	0.134904	0.0469375	0.335759	0.0615469	0.120224	0.00671114	0.015257
鹰潭市	0.129482	0.124769	0.0272491	0.218528	0.0430052	0.0858792	0.00732058	0.0151314
赣州市	0.0885733	0.0456019	0.00957023	0.388849	0.104333	0.0718202	0.148007	0.119751
吉安市	0.0754423	0.0524867	0.00438692	0.291186	0.0691897	0.0345025	0.0270458	0.0627174
宜春市	0.11538	0.0648911	0.00935077	0.332317	0.0624968	0.0593112	0.0173942	0.0722853
抚州市	0.0815287	0.0446657	0.0104628	0.352248	0.0887583	0.0431816	0.0581071	0.0543843
上饶市	0.124435	0.0379157	0.00697069	0.395734	0.0889071	0.0397224	0.0180426	0.0859364
济南市（山东）	0.280452	0.220632	0.140835	0.606279	0.156298	0.370846	0.259711	0.143056
青岛市	0.265138	0.268644	0.118425	0.589972	0.11385	0.351703	0.26285	0.189531
淄博市	0.262132	0.147866	0.0977708	0.319996	0.0601076	0.290154	0.0499231	0.0574366
枣庄市	0.335294	0.0553113	0.0647005	0.340289	0.0532007	0.103249	0.0229656	0.028887
东营市	0.0851145	0.281244	0.0377794	0.16725	0.0723016	0.246265	0.0179002	0.0336809
烟台市	0.16893	0.217929	0.0437459	0.414215	0.0311929	0.235208	0.0244974	0.0911655
潍坊市	0.204415	0.101666	0.0216198	0.403888	0.0767067	0.129866	0.0281306	0.0915776
济宁市	0.288125	0.074108	0.037538	0.360039	0.0547108	0.117912	0.0447516	0.0780027
泰安市	0.265995	0.069078	0.0423564	0.397183	0.0633724	0.147444	0.0414957	0.0469804
威海市	0.158809	0.213999	0.0688977	0.39066	0.0585067	0.249536	0.0262386	0.038219
日照市	0.206152	0.104419	0.0423436	0.369642	0.0953202	0.0901571	0.0271262	0.0289253
临沂市	0.249291	0.0525801	0.0270441	0.450997	0.0931778	0.102303	0.0663353	0.0833425
德州市	0.207912	0.0774118	0.0319858	0.35406	0.0329616	0.0837931	0.0108677	0.0497801
聊城市	0.270234	0.0447381	0.0277671	0.397002	0.080235	0.104005	0.0151211	0.048518
滨州市	0.147515	0.101165	0.0315909	0.361307	0.0709723	0.0791122	0.0146855	0.0425612
荷泽市	0.304453	0.0411706	0.0294261	0.354241	0.0370363	0.0880058	0.0242771	0.0720744
郑州市（河南）	0.4281	0.24784	0.155287	0.554821	0.191336	0.343439	0.331052	0.230612
开封市	0.324408	0.0599138	0.044776	0.327243	0.0316973	0.07486	0.0214129	0.0482143
洛阳市	0.175469	0.113481	0.0334363	0.371635	0.0581052	0.167399	0.0563106	0.0755811
平顶山市	0.26053	0.0588454	0.0187675	0.331411	0.0481728	0.0748424	0.00758147	0.0457742
安阳市	0.308613	0.0458049	0.0242186	0.326337	0.0348645	0.0570991	0.0110123	0.0457494
鹤壁市	0.282511	0.0929599	0.0601761	0.0944112	0.024043	0.0769348	0.0106575	0.0138342
新乡市	0.288752	0.0637174	0.0290063	0.31003	0.0288601	0.0614038	0.00638568	0.0531362
焦作市	0.330655	0.127033	0.0567811	0.229037	0.0129653	0.121521	0.00988685	0.0326264
濮阳市	0.37426	0.047892	0.0308728	0.423637	0.0236138	0.0651701	0.00548414	0.039051
许昌市	0.369291	0.0878335	0.0353981	0.157104	0.0298429	0.0854319	0.0454068	0.0405828
漯河市	0.359459	0.0951585	0.0520305	0.302782	0.0159202	0.117249	0.0177701	0.0225064
三门峡市	0.0764226	0.10512	0.0110031	0.242989	0.0225	0.105576	0.00182639	0.0288928
南阳市	0.16763	0.0360235	0.0120013	0.425993	0.0286522	0.0723634	0.0276724	0.0823145
商丘市	0.338887	0.0321798	0.0123659	0.28883	0.0272815	0.0597348	0.0347978	0.0620758
信阳市	0.174037	0.0348662	0.010078	0.309124	0.0285441	0.0509054	0.00552244	0.0692287
周口市	0.379571	0.0247618	0.0100325	0.233386	0.00435787	0.0512067	0.0211942	0.0766423
驻马店市	0.230285	0.0310826	0.0101654	0.261289	0.0295648	0.040629	0.00541144	0.07097
武汉市（湖北）	0.38189	0.348167	0.2075	0.587435	0.158251	0.501668	0.870385	0.270677
黄石市	0.214226	0.107463	0.038011	0.26908	0.0382061	0.172709	0.0150802	0.0287082
十堰市	0.0509721	0.0936819	0.00960897	0.348261	0.0354282	0.18251	0.021985	0.0460471
宜昌市	0.0647638	0.211391	0.0169892	0.295172	0.0392353	0.232891	0.0416524	0.069373
襄阳市	0.106494	0.142938	0.0178323	0.252592	0.00981805	0.164438	0.0373615	0.0856593
鄂州市	0.252753	0.185483	0.0461231	0.264369	0.0101937	0.202322	0.0135352	0.0114793
荆门市	0.0830798	0.11835	0.010519	0.225594	0.0203984	0.164069	0.00951002	0.0321447
孝感市	0.207947	0.0652622	0.0126546	0.280314	0.0183416	0.114592	0.0104792	0.0462791
荆州市	0.160322	0.054353	0.0131862	0.313473	0.0355273	0.131274	0.0111491	0.056188
黄冈市	0.151418	0.0374677	0.0065866	0.300427	0.0403426	0.0804123	0.00160446	0.0616832
咸宁市	0.111466	0.0812945	0.0118072	0.270711	0.0287973	0.0951484	0.000995952	0.0304988
随州市	0.0919404	0.0694454	0.0168134	0.206932	0.0251115	0.131592	0.00657537	0.01549
长沙市（湖南）	0.224722	0.301362	0.0561107	0.547392	0.151221	0.410187	0.13255	0.171122
株洲市	0.12768	0.128465	0.024481	0.345725	0.0316765	0.149795	0.068148	0.0603377
湘潭市	0.207553	0.135686	0.0450852	0.28883	0.0508664	0.133915	0.0074175	0.0349566
衡阳市	0.187083	0.0602973	0.0176973	0.507892	0.0236935	0.095846	0.0197244	0.0697448
邵阳市	0.141898	0.0260496	0.00718026	0.501731	0.035513	0.0614759	0.00500411	0.067494
岳阳市	0.135212	0.110811	0.0132882	0.385044	0.0104663	0.143931	0.00714733	0.0614492
常徳市	0.11856	0.0975151	0.0115202	0.369461	0.0163819	0.118862	0.0246573	0.0707902
张家界市	0.0622529	0.039964	0.00687096	0.80396	0.107089	0.0614135	0.00945173	0.0191681
益阳市	0.137316	0.0509598	0.0122141	0.243895	0.0299275	0.0638754	0.00780245	0.0430367
郴州市	0.0981461	0.0662521	0.00801023	0.425993	0.0274622	0.101324	0.0140072	0.0501709
永州市	0.10295	0.037137	0.00577993	0.421463	0.0371972	0.0447696	0.0253165	0.0571003
怀化市	0.0668975	0.0361663	0.00365227	0.544312	0.0393538	0.0419424	0.00524818	0.053824
娄底市	0.201668	0.0471285	0.0128185	0.406968	0.03072	0.053792	0.0296247	0.0354829
广州市（广东）	0.463972	0.492631	0.19975	0.784391	0.165759	0.590643	0.557828	0.347784
韶关市	0.0643459	0.0535365	0.0113641	0.44991	0.0449279	0.056234	0.000883968	0.0430555
深圳市	1.00001	1.00001	0.969037	0.590697	0.179497	1.00001	0.367845	0.554894
珠海市	0.276134	0.515077	0.463181	0.462231	0.151347	0.433886	0.0460739	0.0716737
汕头市	0.942639	0.0703533	0.244019	0.356596	0.040591	0.17404	0.0415258	0.0435419
佛山市	0.438731	0.462162	0.0779975	0.253498	0.0753148	0.465168	0.0930722	0.111635
江门市	0.150687	0.13683	0.0338526	0.373266	0.0783202	0.155737	0.0112982	0.0478013
湛江市	0.231739	0.046758	0.0167134	0.328874	0.0419213	0.0931536	0.00429058	0.0578492
茂名市	0.257849	0.0548959	0.0167829	0.34808	0.00615769	0.0776321	4.72718e-05	0.0523285
肇庆市	0.108606	0.0754891	0.0162115	0.241902	0.0573741	0.0948731	0.0465298	0.0392596
恵州市	0.122706	0.196676	0.0502634	0.268718	0.0988044	0.27495	0.0476983	0.071573
梅州市	0.12287	0.0169691	0.00662741	0.398271	0.0771816	0.0563959	0.000717811	0.0505756
汕尾市	0.264397	0.0348891	0.00967254	0.367287	0.00556393	0.0451522	0.0105454	0.030334
河源市	0.0844149	0.0321572	0.00459091	0.471653	0.0888542	0.0326072	0.0018543	0.0418962
阳江市	0.135283	0.0615654	0.0220159	0.326881	0.052036	0.071874	0.00403041	0.025844
清远市	0.0829676	0.0513512	0.00758895	0.41494	0.0733286	0.0481381	0.00795227	0.0446149
东莞市	0.36846	0.766489	1.00001	0.268718	0.063399	0.755802	0.00423966	0.102024
中山市	0.370443	0.327939	0.161634	0.372904	0.122383	0.489982	0.00809243	0.0466343
潮州市	0.316514	0.0536563	0.065202	0.246975	1e-05	0.0787003	0.00427948	0.020298
揭阳市	0.485504	0.0337926	0.10202	0.43161	0.013991	0.0622049	0.00891961	0.0390199
云浮市	0.138265	0.0356873	0.00757498	0.397365	0.0568652	0.0533043	0.00108398	0.0259237
南宁市（广西）	0.125552	0.0925347	0.028806	0.674408	0.290321	0.153208	0.151508	0.0929641
柳州市	0.0748206	0.138337	0.0262228	0.270349	0.0652048	0.178507	0.0581692	0.0573622
桂林市	0.0688922	0.0531536	0.00868058	0.470747	0.0994049	0.0793157	0.0124542	0.05694
梧州市	0.099853	0.030303	0.00984861	0.378521	0.0672679	0.0608333	0.0388989	0.0321429
北海市	0.161765	0.123363	0.0434563	0.226681	0.0236544	0.0662828	0.0168788	0.0207155
防城港市	0.0560956	0.118778	0.0161178	0.161271	0.0627168	0.0606194	0.0109732	0.0132255
钦州市	0.122447	0.0394955	0.0148203	0.321445	0.0220761	0.0278156	0.0121075	0.0236393
贵港市	0.191431	0.0180755	0.015958	0.325431	0.0513892	0.0135109	0.0338284	0.0320727
玉林市	0.206607	0.0191905	0.0111658	0.443931	0.0606497	0.0302023	0.0174333	0.0475471
百色市	0.0403094	0.0338109	0.00252572	0.212911	0.0525443	0.02497	0.00571165	0.0548585
贺州市	0.074511	0.0307082	0.00909148	0.31619	0.0450499	0.0115069	0.00508221	0.0231168
河池市	0.0449587	0.0137912	0.0021819	0.398452	0.0520745	0.0186677	0.00157688	0.0440025
来宾市	0.0711527	0.0221949	0.00752396	0.338477	0.0545817	0.00166766	0.00611341	0.019346
崇左市	0.0506795	0.0346925	0.00274687	0.3845	0.0382083	0.0111759	0.0114809	0.031602
海口市（海南）	0.287235	0.163548	0.140258	0.922279	0.300051	0.248067	0.0491787	0.028731
三亚市	0.116924	0.197764	0.0504121	0.806859	0.163233	0.30372	0.027207	0.0225354
重庆市	0.148439	0.116681	0.0325924	0.450635	0.120239	0.17984	0.64518	0.591095
成都市（四川）	0.377927	0.209976	0.125985	0.67477	0.177902	0.312723	0.741252	0.242429
自贡市	0.263167	0.0651473	0.0597153	0.315828	0.0445596	0.102898	0.00847652	0.0246453
攀枝花市	0.0507792	0.168079	0.0218532	0.146413	0.0422658	0.197223	0.0082914	0.0129547
泸州市	0.149009	0.0572718	0.0285797	0.220159	0.0578707	0.0942048	0.0516286	0.0504838
德阳市	0.233823	0.0992694	0.0319133	0.197872	0.0301059	0.11509	0.0236586	0.031472
绵阳市	0.0931211	0.0844318	0.0161531	0.376346	0.0475808	0.117599	0.0284328	0.0517524
广元市	0.0644183	0.0375268	0.00759877	0.254404	0.0596079	0.0610579	0.0344922	0.0278992
遂宁市	0.244923	0.0494788	0.0284538	0.220702	0.0479818	0.076661	0.0203546	0.0290019
内江市	0.273007	0.0451425	0.0341176	0.37544	0.0307486	0.0586872	0.0338557	0.0294901
乐山市	0.0977862	0.0832597	0.011805	0.283032	0.0540693	0.104293	0.00408165	0.0350213
南充市	0.208594	0.03872	0.0248688	0.251686	0.0595471	0.0599245	0.0328778	0.0642428
眉山市	0.171844	0.0561493	0.0181847	0.345181	0.0523672	0.067879	0.0165907	0.0279281
宜宾市	0.148945	0.070437	0.0208612	0.193705	0.0356959	0.0858393	0.0730896	0.0530035
广安市	0.261114	0.0285335	0.0200056	0.40733	0.034219	0.0445679	0.00717344	0.0335147
达州市	0.142173	0.0364348	0.0105604	0.365475	0.0445297	0.0613374	0.0248227	0.0476467
雅安市	0.0348046	0.0708214	0.00485129	0.408961	0.0681775	0.0768728	0.00563676	0.0139759
巴中市	0.106009	0.0145716	0.00278946	0.41947	0.0693062	0.0543346	0.0164882	0.0343634
资阳市	0.214013	0.0190924	0.0168331	0.413853	0.0675879	0.0384929	0.00399325	0.0195286
贵阳市（贵州）	0.191148	0.169919	0.0879827	0.555364	0.331793	0.16866	0.142404	0.0843263
六盘水市	0.127195	0.0467034	0.0108679	0.243532	0.0757479	0.0320673	0.0478887	0.0355361
遵义市	0.0945701	0.0607315	0.00923575	0.245344	0.0752003	0.0420521	0.00163203	0.0873423
安顺市	0.118195	0.0345641	0.0150541	0.416933	0.0801082	0.0577921	0.00781011	0.0329828
昆明市（云南）	0.0977773	0.207074	0.0444773	0.641431	0.253186	0.310928	0.179112	0.09685
曲靖市	0.081596	0.0544637	0.00675244	0.307493	0.0215078	0.0534354	0.0405335	0.0625716
玉溪市	0.0515909	0.156957	0.00487954	0.33739	0.0280496	0.197197	0.00525748	0.0320236
保山市	0.0467003	0.047835	0.00354176	0.219434	0.0582725	0.0671129	0.0357372	0.0293521
昭通市	0.0996833	0.0111641	0.00304644	0.302782	0.0493974	0.0154312	0.00208581	0.0747303
丽江市	0.0196059	0.0521586	0.00200467	0.476002	0.083222	0.0953783	0.00302985	0.01733
临沧市	0.0349295	0.0375031	0.00156052	0.331229	0.0348052	0.0554252	0.000140642	0.029743
西安市（陕西）	0.320969	0.176246	0.133816	0.628747	0.213108	0.302132	0.269979	0.149156
铜川市	0.0717846	0.0658035	0.0255346	0.493759	0.0371762	0.0913007	0.000973915	0.0112685
宝鸡市	0.0734512	0.0953931	0.0102744	0.115067	0.0413118	0.117269	0.00340384	0.0390846
咸阳市	0.172168	0.0720961	0.0153225	0.21273	0.0396292	0.0903607	0.00160218	0.0456563
渭南市	0.148032	0.0420736	0.00989977	0.303326	0.0270459	0.0573109	0.0106839	0.0534028
延安市	0.0208181	0.120906	0.00188458	0.04712	0.0395218	0.0773669	0.000745457	0.0509849
汉中市	0.0489417	0.0567367	0.00389068	0.255853	0.0207636	0.0585877	0.0127881	0.043218
榆林市	0.0304503	0.197363	0.00282074	0.010338	0.00908866	0.0578033	0.0050988	0.0873574
安康市	0.0447839	0.0530561	0.0035444	0.238821	0.031972	0.0635706	0.00273876	0.0413558
商洛市	0.0449378	0.0416846	0.00170879	0.259296	0.027667	0.0215033	0.000259166	0.0327454
兰州市（甘肃）	0.0892782	0.151097	0.0499763	0.662086	0.4145	0.281255	0.0580683	0.0521491
嘉峪关市	0.0238583	0.254906	0.0735686	0.130831	0.15917	0.193204	0.00177841	1e-05
金昌市	0.0161775	0.130263	0.00986376	1e-05	0.0519212	0.109031	0.000720607	0.00423775
白银市	0.030579	0.0277287	0.00649618	0.301514	0.103344	0.0240846	0.000411172	0.0194461
天水市	0.0925076	0.00702443	0.0076871	0.511878	0.139026	0.0132731	0.0301597	0.0343214
武威市	0.0190925	0.0255588	0.0017635	0.482887	0.142315	0.0156941	0.0142881	0.0212111
张掖市	0.0101997	0.0433578	0.00200202	0.480351	0.109548	0.066342	0.00292744	0.0149592
平凉市	0.0743148	0.0123165	0.00732584	0.444656	0.109507	0.0126526	0.00357046	0.025777
酒泉市	1e-05	0.102619	0.000156291	0.280858	0.0887533	0.128716	0.0027338	0.0154424
庆阳市	0.0340347	0.0291343	0.00150662	0.182108	1.00001	0.0100863	0.0102211	0.030607
定西市	0.054179	1e-05	0.00222331	0.672052	0.154785	0.000859422	0.000764722	0.0280313
陇南市	0.0351843	0.00395778	0.000550564	0.543043	0.123947	1e-05	0.000893405	0.0302855
西宁市（青海）	0.0976608	0.104969	0.0252219	0.684192	0.391329	0.156168	0.0617788	0.0363628
银川市（宁夏）	0.0783598	0.170882	0.0431113	0.445018	0.248634	0.226159	0.0189228	0.038624
石嘴山市	0.0491712	0.114638	0.0275954	0.314741	0.0802766	0.0622618	0.00173302	0.010415
吴忠市	0.028864	0.0565884	0.00654952	0.276509	0.07073	0.0227413	0.00110519	0.0230203
固原市	0.0486086	0.0174593	0.00739036	0.626754	0.0855671	0.000167725	0.00219428	0.0250416
中卫市	0.023102	0.0467826	0.00305068	0.274154	0.0651209	0.00662846	0.00368238	0.0173209
乌鲁木齐（新疆）	0.0576677	0.287727	0.0677892	0.803054	0.201732	0.348631	0.133993	0.0722312
克拉玛依市	0.0124272	0.63197	0.0190225	0.0538241	0.0376187	0.115109	0.00620801	0.010837
